# Supplementary material for: Investigation on the bond-slip behavior of recycled aggregate concrete-filled steel tube with studs
Source: PLoS One. 2025 Jul 1;20(7):e0325279. doi: 10.1371/journal.pone.0325279 (PMC12212574; doi:10.1371/journal.pone.0325279)
Supplement: S1 Data — (ZIP) [file pone.0325279.s001.zip]

Archive with 9 entries (8 files):
- S1 Data/
- S1 Data/Fig 1 Data.xlsx
- S1 Data/Fig 12 code.py
- S1 Data/Fig 14 Data.xlsx
- S1 Data/Fig 16 Data .xlsx
- S1 Data/Fig 17 Data.xlsx
- S1 Data/Fig 7 Data.xlsx
- S1 Data/Fig 8 Data.xlsx
- S1 Data/Fig 9 Data.xlsx
