# Supplementary material for: Investigation on the bond-slip behavior of recycled aggregate concrete-filled steel tube with studs
Source: PLoS One. 2025 Jul 1;20(7):e0325279. doi: 10.1371/journal.pone.0325279 (PMC12212574; doi:10.1371/journal.pone.0325279)
Supplement: S1 Data — (ZIP) [file pone.0325279.s001.zip › S1 Data/Fig 1 Data.xlsx]

## Sheet: (a) Recycled coarse aggregate
Grain diameter/mm	Cumulative sieve - residue percentage/%
	lower specification limit	Recycled coarse aggregate	upper specification limit
19	0	8.3	10
9.5	40	72.5	80
4.75	90	97	100
2.36	95	99	100

## Sheet: (b) Recycled fine aggregate.
Grain diameter/mm	Cumulative sieve - residue percentage/%
	Ⅰ zone Lower specification limit	Recycled fine aggregate	Ⅰ zone Upper specification limit
19	0	8.3	10
9.5	40	72.5	80
4.75	90	97	100
2.36	95	99	100
