# Supplementary material for: Investigation on the bond-slip behavior of recycled aggregate concrete-filled steel tube with studs
Source: PLoS One. 2025 Jul 1;20(7):e0325279. doi: 10.1371/journal.pone.0325279 (PMC12212574; doi:10.1371/journal.pone.0325279)
Supplement: S1 Data — (ZIP) [file pone.0325279.s001.zip › S1 Data/Fig 12 code.py]

#!/usr/bin/python
# -*- coding:UTF-8-*-
session.journalOptions.setValues(replayGeometry=INDEX,recoverGeometry=INDEX)
import string
from odbAccess import*
from abaqus import *
from abaqusConstants import *
from caeModules import *
from driverUtils import executeOnCaeStartup
import regionToolset
import part
import assembly
import csv
import numpy as np
executeOnCaeStartup()

modelname = str(str(getInput('Please enter the name of the model')))
Part1 = str(str(getInput('Please enter the name of the first part')))
Part2 = str(str(getInput('Please enter the name of the sec part')))
LENGTH = float(getInput('input the length of spring:  '))


a = mdb.models[modelname].rootAssembly
n1 = a.instances[Part1].nodes
n2 = a.instances[Part2].nodes

list1 = []
num_1 = len(n1)
for i in range(num_1):
    list1.append((i,n1[i].coordinates[0],n1[i].coordinates[1],n1[i].coordinates[2]))


list2 = []
num_2 = len(n2)
for j in range(num_2):
    list2.append((j,n2[j].coordinates[0],n2[j].coordinates[1],n2[j].coordinates[2]))

list3 = []
for ii in range(num_1):
    for jj in range(num_2):
        if pow(((list1[ii][1]-list2[jj][1])**2+(list1[ii][2]-list2[jj][2])**2+(list1[ii][3]-list2[jj][3])**2),0.5) <= float(LENGTH):
            list3.append((n1[list1[ii][0]],n2[list2[jj][0]]))
        else:
            continue

a.WirePolyLine(points=(list3), mergeType=IMPRINT, meshable=OFF)
e1 = a.edges
edges1 = e1[0:len(list3)]
a.Set(edges=edges1, name='Wire-1-Set-1')
