# Supplementary material for: Investigation on the bond-slip behavior of recycled aggregate concrete-filled steel tube with studs
Source: PLoS One. 2025 Jul 1;20(7):e0325279. doi: 10.1371/journal.pone.0325279 (PMC12212574; doi:10.1371/journal.pone.0325279)
Supplement: S1 Data — (ZIP) [file pone.0325279.s001.zip › S1 Data/Fig 14 Data.xlsx]

## Sheet: (a) RACFST-2
RACFST-2
Test curve		Simulation curve		Calculated curve
s/mm	P/kN	s/mm	P/kN	s/mm	P/kN
0	0	0	0	0	0
0.00184	0.47807	0.00155	0.75447	1.958	240.395
0.00184	0.71711	0.01205	5.40722	7.847	339.677
0.00184	0.95615	0.03943	18.5448	8.899	257.426
0.00368	1.19518	1.1673	113.737	20	257.426
0.00368	1.43422	1.50109	139.449
0.00368	1.67326	1.88148	166.671
0.00553	1.9123	2.30264	254.412
0.00553	2.15133	2.76254	298.688
0.00737	2.39037	3.26424	321.871
0.00737	2.62941	3.80588	267.371
0.00737	2.86844	4.38547	259.489
0.00921	3.10748	4.99797	253.575
0.00921	3.34652	5.64136	186.588
0.00921	3.58555	6.31114	193.069
0.01105	3.82459	7.00411	198.999
0.01105	4.06363	7.71518	203.27
0.01289	4.30266	8.44085	206.734
0.01289	4.5417	9.17229	201.534
0.01289	4.78074	9.90372	201.072
0.01474	5.01978	10.6717	207.317
0.01474	5.25881	11.4397	211.203
0.01658	5.49785	12.2077	209.86
0.01658	5.73689	12.9496	216.061
0.01658	5.97592	13.6803	222.504
0.01842	6.21496	14.3843	226.048
0.01842	6.454	15.0586	224.232
0.01842	6.69303	15.7025	227.06
0.02026	6.93207	16.3096	229.634
0.02026	7.17111
0.02026	7.41015
0.0221	7.64918
0.0221	7.88822
0.02395	8.12726
0.02395	8.36629
0.02395	8.60533
0.02579	8.84437
0.02579	9.0834
0.02579	9.32244
0.02763	9.56148
0.02763	9.80051
0.02763	10.0396
0.02947	10.2786
0.02947	10.5176
0.03131	10.7567
0.03131	10.9957
0.03131	11.2347
0.03131	11.4738
0.03316	11.7128
0.03316	11.9519
0.035	12.1909
0.035	12.4299
0.035	12.669
0.03684	12.908
0.03684	13.147
0.03684	13.3861
0.03868	13.6251
0.03868	13.8641
0.03868	14.1032
0.04052	14.3422
0.04052	14.5813
0.04052	14.8203
0.04237	15.0593
0.04237	15.2984
0.04237	15.5374
0.04421	15.7764
0.04421	16.0155
0.04605	16.2545
0.04605	16.4935
0.04605	16.7326
0.04605	16.9716
0.04789	17.2107
0.04789	17.4497
0.04789	17.6887
0.04973	17.9278
0.04973	18.1668
0.04973	18.4058
0.05158	18.6449
0.05158	18.8839
0.05342	19.123
0.05342	19.362
0.05342	19.601
0.05342	19.8401
0.05526	20.0791
0.05526	20.3181
0.0571	20.5572
0.0571	20.7962
0.0571	21.0353
0.05895	21.2743
0.05895	21.5133
0.05895	21.7524
0.06079	21.9914
0.06079	22.2304
0.06079	22.4695
0.06263	22.7085
0.06263	22.9475
0.06263	23.1866
0.06447	23.4256
0.06447	23.6647
0.06631	23.9037
0.06631	24.1427
0.06631	24.3818
0.06815	24.6208
0.06815	24.8598
0.06815	25.0989
0.07	25.3379
0.07	25.577
0.07	25.816
0.07184	26.055
0.07184	26.2941
0.07184	26.5331
0.07368	26.7721
0.07368	27.0112
0.07552	27.2502
0.07552	27.4892
0.07552	27.7283
0.07552	27.9673
0.07737	28.2064
0.07737	28.4454
0.07921	28.6844
0.07921	28.9235
0.07921	29.1625
0.08105	29.4015
0.08105	29.6406
0.08105	29.8796
0.08289	30.1186
0.08289	30.3577
0.08289	30.5967
0.08473	30.8358
0.08473	31.0748
0.08473	31.3138
0.08657	31.5529
0.08657	31.7919
0.08842	32.0309
0.08842	32.27
0.08842	32.509
0.09026	32.7481
0.09026	32.9871
0.09026	33.2261
0.0921	33.4652
0.0921	33.7042
0.0921	33.9432
0.09394	34.1823
0.09394	34.4213
0.09394	34.6604
0.09579	34.8994
0.09579	35.1384
0.09763	35.3775
0.09763	35.6165
0.09763	35.8555
0.09947	36.0946
0.09947	36.3336
0.09947	36.5727
0.10131	36.8117
0.10131	37.0507
0.10131	37.2898
0.10315	37.5288
0.10315	37.7678
0.105	38.0069
0.105	38.2459
0.105	38.4849
0.105	38.724
0.10684	38.963
0.10684	39.2021
0.10868	39.4411
0.10868	39.6801
0.10868	39.9192
0.11052	40.1582
0.11052	40.3972
0.11052	40.6363
0.11236	40.8753
0.11236	41.1144
0.11236	41.3534
0.11421	41.5924
0.11421	41.8315
0.11421	42.0705
0.11605	42.3095
0.11605	42.5486
0.11789	42.7876
0.11789	43.0266
0.11789	43.2657
0.11973	43.5047
0.11973	43.7438
0.11973	43.9828
0.12157	44.2218
0.12157	44.4609
0.12157	44.6999
0.12342	44.9389
0.12342	45.178
0.12342	45.417
0.12526	45.6561
0.12526	45.8951
0.1271	46.1341
0.1271	46.3732
0.1271	46.6122
0.12894	46.8512
0.12894	47.0903
0.12894	47.3293
0.13078	47.5684
0.13078	47.8074
0.13078	48.0464
0.13263	48.2855
0.13263	48.5245
0.13447	48.7635
0.13447	49.0026
0.13447	49.2416
0.13447	49.4806
0.13631	49.7197
0.13631	49.9587
0.13815	50.1978
0.13815	50.4368
0.13815	50.6758
0.13999	50.9149
0.13999	51.1539
0.14184	51.3929
0.14184	51.632
0.14184	51.871
0.14184	52.1101
0.14368	52.3491
0.14368	52.5881
0.14552	52.8272
0.14552	53.0662
0.14552	53.3052
0.14736	53.5443
0.14736	53.7833
0.1492	54.0224
0.1492	54.2614
0.1492	54.5004
0.1492	54.7395
0.15105	54.9785
0.15105	55.2175
0.15289	55.4566
0.15289	55.6956
0.15289	55.9346
0.15473	56.1737
0.15473	56.4127
0.15473	56.6518
0.15657	56.8908
0.15657	57.1298
0.15657	57.3689
0.15841	57.6079
0.15841	57.8469
0.15841	58.086
0.16026	58.325
0.16026	58.5641
0.1621	58.8031
0.1621	59.0421
0.1621	59.2812
0.16394	59.5202
0.16394	59.7592
0.16394	59.9983
0.16578	60.2373
0.16578	60.4763
0.16578	60.7154
0.16762	60.9544
0.16762	61.1935
0.16947	61.4325
0.16947	61.6715
0.16947	61.9106
0.17131	62.1496
0.17131	62.3886
0.17131	62.6277
0.17315	62.8667
0.17315	63.1058
0.17315	63.3448
0.17499	63.5838
0.17499	63.8229
0.17499	64.0619
0.17683	64.3009
0.17683	64.54
0.17868	64.779
0.17868	65.0181
0.17868	65.2571
0.18052	65.4961
0.18052	65.7352
0.18052	65.9742
0.18236	66.2132
0.18236	66.4523
0.18236	66.6913
0.1842	66.9303
0.1842	67.1694
0.18604	67.4084
0.18604	67.6475
0.18604	67.8865
0.18789	68.1255
0.18789	68.3646
0.18789	68.6036
0.18973	68.8426
0.18973	69.0817
0.18973	69.3207
0.19157	69.5597
0.19157	69.7988
0.19341	70.0378
0.19341	70.2769
0.19341	70.5159
0.19525	70.7549
0.19525	70.994
0.19525	71.233
0.1971	71.472
0.1971	71.7111
0.1971	71.9501
0.19894	72.1892
0.19894	72.4282
0.20078	72.6672
0.20078	72.9063
0.20078	73.1453
0.20262	73.3843
0.20262	73.6234
0.20262	73.8624
0.20446	74.1014
0.20446	74.3405
0.20446	74.5795
0.20631	74.8186
0.20631	75.0576
0.20815	75.2966
0.20815	75.5357
0.20815	75.7747
0.20999	76.0138
0.20999	76.2528
0.20999	76.4918
0.21183	76.7309
0.21183	76.9699
0.21183	77.2089
0.21367	77.448
0.21367	77.687
0.21552	77.926
0.21552	78.1651
0.21552	78.4041
0.21736	78.6432
0.21736	78.8822
0.21736	79.1212
0.2192	79.3603
0.2192	79.5993
0.2192	79.8383
0.22104	80.0774
0.22104	80.3164
0.22288	80.5554
0.22288	80.7945
0.22288	81.0335
0.22473	81.2726
0.22473	81.5116
0.22473	81.7506
0.22657	81.9897
0.22657	82.2287
0.22841	82.4677
0.22841	82.7068
0.22841	82.9458
0.23025	83.1849
0.23025	83.4239
0.23025	83.6629
0.2321	83.902
0.2321	84.141
0.23394	84.38
0.23394	84.6191
0.23394	84.8581
0.23578	85.0971
0.23578	85.3362
0.23578	85.5752
0.23762	85.8143
0.23762	86.0533
0.23762	86.2923
0.23946	86.5314
0.23946	86.7704
0.2413	87.0095
0.2413	87.2485
0.2413	87.4875
0.24315	87.7266
0.24315	87.9656
0.24499	88.2046
0.24499	88.4437
0.24499	88.6827
0.24499	88.9217
0.24683	89.1608
0.24683	89.3998
0.24867	89.6389
0.24867	89.8779
0.24867	90.1169
0.25052	90.356
0.25052	90.595
0.25236	90.834
0.25236	91.0731
0.25236	91.3121
0.25236	91.5512
0.2542	91.7902
0.2542	92.0292
0.25604	92.2683
0.25604	92.5073
0.25604	92.7463
0.25788	92.9854
0.25788	93.2244
0.25788	93.4634
0.25972	93.7025
0.25972	93.9415
0.25972	94.1806
0.26157	94.4196
0.26157	94.6586
0.26157	94.8977
0.26341	95.1367
0.26341	95.3757
0.26525	95.6148
0.26525	95.8538
0.26525	96.0928
0.26709	96.3319
0.26709	96.5709
0.26709	96.81
0.26894	97.049
0.26894	97.288
0.26894	97.5271
0.27078	97.7661
0.27078	98.0052
0.27078	98.2442
0.27262	98.4832
0.27262	98.7223
0.27446	98.9613
0.27446	99.2003
0.27446	99.4394
0.2763	99.6784
0.2763	99.9174
0.2763	100.156
0.27815	100.396
0.27815	100.635
0.27815	100.874
0.27999	101.113
0.27999	101.352
0.28183	101.591
0.28183	101.83
0.28183	102.069
0.28183	102.308
0.28367	102.547
0.28367	102.786
0.28551	103.025
0.28551	103.264
0.28551	103.503
0.28736	103.742
0.28736	103.981
0.2892	104.22
0.2892	104.459
0.2892	104.698
0.2892	104.937
0.29104	105.176
0.29104	105.415
0.29288	105.654
0.29288	105.893
0.29288	106.132
0.29472	106.371
0.29472	106.61
0.29657	106.85
0.29657	107.089
0.29657	107.328
0.29657	107.567
0.29841	107.806
0.29841	108.045
0.30025	108.284
0.30025	108.523
0.30025	108.762
0.30209	109.001
0.30209	109.24
0.30393	109.479
0.30393	109.718
0.30393	109.957
0.30393	110.196
0.30578	110.435
0.30578	110.674
0.30762	110.913
0.30762	111.152
0.30762	111.391
0.30946	111.63
0.30946	111.869
0.30946	112.108
0.3113	112.347
0.3113	112.586
0.3113	112.825
0.31314	113.064
0.31314	113.304
0.31499	113.543
0.31499	113.782
0.31499	114.021
0.31683	114.26
0.31683	114.499
0.31683	114.738
0.31867	114.977
0.31867	115.216
0.31867	115.455
0.32051	115.694
0.32051	115.933
0.32051	116.172
0.32235	116.411
0.32235	116.65
0.3242	116.889
0.3242	117.128
0.3242	117.367
0.32604	117.606
0.32604	117.845
0.32604	118.084
0.32788	118.323
0.32788	118.562
0.32788	118.801
0.32972	119.04
0.32972	119.279
0.32972	119.518
0.33156	119.758
0.33156	119.997
0.33341	120.236
0.33341	120.475
0.33341	120.714
0.33525	120.953
0.33525	121.192
0.33525	121.431
0.33709	121.67
0.33709	121.909
0.33709	122.148
0.33893	122.387
0.33893	122.626
0.34077	122.865
0.34077	123.104
0.34077	123.343
0.34262	123.582
0.34262	123.821
0.34262	124.06
0.34446	124.299
0.34446	124.538
0.34446	124.777
0.3463	125.016
0.3463	125.255
0.34814	125.494
0.34814	125.733
0.34814	125.972
0.34998	126.212
0.34998	126.451
0.34998	126.69
0.35183	126.929
0.35183	127.168
0.35183	127.407
0.35367	127.646
0.35367	127.885
0.35551	128.124
0.35551	128.363
0.35551	128.602
0.35735	128.841
0.35735	129.08
0.35735	129.319
0.35919	129.558
0.35919	129.797
0.35919	130.036
0.36104	130.275
0.36104	130.514
0.36288	130.753
0.36288	130.992
0.36288	131.231
0.36472	131.47
0.36472	131.709
0.36472	131.948
0.36656	132.187
0.36656	132.426
0.36656	132.666
0.3684	132.905
0.3684	133.144
0.37025	133.383
0.37025	133.622
0.37025	133.861
0.37209	134.1
0.37209	134.339
0.37209	134.578
0.37393	134.817
0.37393	135.056
0.37393	135.295
0.37577	135.534
0.37577	135.773
0.37761	136.012
0.37761	136.251
0.37761	136.49
0.37761	136.729
0.37946	136.968
0.37946	137.207
0.3813	137.446
0.3813	137.685
0.3813	137.924
0.38314	138.163
0.38314	138.402
0.38498	138.641
0.38498	138.88
0.38498	139.119
0.38498	139.359
0.38682	139.598
0.38682	139.837
0.38867	140.076
0.38867	140.315
0.38867	140.554
0.39051	140.793
0.39051	141.032
0.39051	141.271
0.39235	141.51
0.39235	141.749
0.39235	141.988
0.39419	142.227
0.39419	142.466
0.39419	142.705
0.39603	142.944
0.39603	143.183
0.39788	143.422
0.39788	143.661
0.39788	143.9
0.39972	144.139
0.39972	144.378
0.39972	144.617
0.40156	144.856
0.40156	145.095
0.40156	145.334
0.4034	145.573
0.4034	145.813
0.4034	146.052
0.40525	146.291
0.40525	146.53
0.40709	146.769
0.40709	147.008
0.40709	147.247
0.40893	147.486
0.40893	147.725
0.40893	147.964
0.41077	148.203
0.41077	148.442
0.41077	148.681
0.41261	148.92
0.41261	149.159
0.41445	149.398
0.41445	149.637
0.41445	149.876
0.4163	150.115
0.4163	150.354
0.4163	150.593
0.41814	150.832
0.41814	151.071
0.41814	151.31
0.41998	151.549
0.41998	151.788
0.42182	152.028
0.42182	152.267
0.42182	152.506
0.42367	152.745
0.42367	152.984
0.42367	153.223
0.42551	153.462
0.42551	153.701
0.42551	153.94
0.42735	154.179
0.42735	154.418
0.42919	154.657
0.42919	154.896
0.42919	155.135
0.42919	155.374
0.43103	155.613
0.43103	155.852
0.43288	156.091
0.43288	156.33
0.43288	156.569
0.43472	156.808
0.43472	157.047
0.43656	157.286
0.43656	157.525
0.43656	157.764
0.43656	158.003
0.4384	158.242
0.4384	158.481
0.44024	158.721
0.44024	158.96
0.44024	159.199
0.44209	159.438
0.44209	159.677
0.44393	159.916
0.44393	160.155
0.44393	160.394
0.44393	160.633
0.44577	160.872
0.44577	161.111
0.44761	161.35
0.44761	161.589
0.44761	161.828
0.44945	162.067
0.44945	162.306
0.44945	162.545
0.4513	162.784
0.4513	163.023
0.4513	163.262
0.45314	163.501
0.45314	163.74
0.45314	163.979
0.45498	164.218
0.45498	164.457
0.45682	164.696
0.45682	164.935
0.45682	165.175
0.45866	165.414
0.45866	165.653
0.45866	165.892
0.46051	166.131
0.46051	166.37
0.46051	166.609
0.46235	166.848
0.46235	167.087
0.46419	167.326
0.46419	167.565
0.46419	167.804
0.46603	168.043
0.46603	168.282
0.46603	168.521
0.46787	168.76
0.46787	168.999
0.46787	169.238
0.46972	169.477
0.46972	169.716
0.47156	169.955
0.47156	170.194
0.47156	170.433
0.4734	170.672
0.4734	170.911
0.4734	171.15
0.47524	171.389
0.47524	171.629
0.47524	171.868
0.47708	172.107
0.47708	172.346
0.47708	172.585
0.47893	172.824
0.47893	173.063
0.48077	173.302
0.48077	173.541
0.48077	173.78
0.48261	174.019
0.48261	174.258
0.48261	174.497
0.48445	174.736
0.48445	174.975
0.48445	175.214
0.48629	175.453
0.48629	175.692
0.48814	175.931
0.48814	176.17
0.48814	176.409
0.48998	176.648
0.48998	176.887
0.48998	177.126
0.49182	177.365
0.49182	177.604
0.49182	177.843
0.49366	178.083
0.49366	178.322
0.4955	178.561
0.4955	178.8
0.4955	179.039
0.4955	179.278
0.49735	179.517
0.49735	179.756
0.49919	179.995
0.49919	180.234
0.49919	180.473
0.50103	180.712
0.50103	180.951
0.50287	181.19
0.50287	181.429
0.50287	181.668
0.50287	181.907
0.50471	182.146
0.50471	182.385
0.50656	182.624
0.50656	182.863
0.50656	183.102
0.5084	183.341
0.5084	183.58
0.51024	183.819
0.51024	184.058
0.51024	184.297
0.51024	184.537
0.51208	184.776
0.51208	185.015
0.51392	185.254
0.51392	185.493
0.51392	185.732
0.51577	185.971
0.51577	186.21
0.51761	186.449
0.51761	186.688
0.51761	186.927
0.51761	187.166
0.51945	187.405
0.51945	187.644
0.52129	187.883
0.52129	188.122
0.52129	188.361
0.52313	188.6
0.52313	188.839
0.52498	189.078
0.52498	189.317
0.52498	189.556
0.52498	189.795
0.52682	190.034
0.52682	190.273
0.52866	190.512
0.52866	190.751
0.52866	190.991
0.5305	191.23
0.5305	191.469
0.5305	191.708
0.53234	191.947
0.53234	192.186
0.53234	192.425
0.53419	192.664
0.53419	192.903
0.53603	193.142
0.53603	193.381
0.53603	193.62
0.53787	193.859
0.53787	194.098
0.53787	194.337
0.53971	194.576
0.53971	194.815
0.53971	195.054
0.54155	195.293
0.54155	195.554
0.54155	195.809
0.5434	196.143
0.5434	196.43
0.54524	196.727
0.54524	197.051
0.54524	197.351
0.54708	197.647
0.54708	197.894
0.54708	198.196
0.54892	198.442
0.54892	198.729
0.54892	199.031
0.55076	199.35
0.55076	199.692
0.55261	199.957
0.55261	200.305
0.55261	200.633
0.55445	200.864
0.55445	201.127
0.55445	201.382
0.55629	201.671
0.55629	201.945
0.55629	202.241
0.55813	202.544
0.55813	202.839
0.55813	203.171
0.55997	203.487
0.55997	203.831
0.56182	204.151
0.56182	204.403
0.56182	204.663
0.56366	204.887
0.56366	205.161
0.56366	205.397
0.5655	205.707
0.5655	205.98
0.5655	206.282
0.56734	206.595
0.56734	206.905
0.56918	207.237
0.56918	207.522
0.56918	207.731
0.57103	207.972
0.57103	208.27
0.57103	208.536
0.57287	208.844
0.57287	209.131
0.57287	209.456
0.57471	209.79
0.57471	210.048
0.57655	210.338
0.57655	210.628
0.57655	210.878
0.5784	211.21
0.5784	211.524
0.5784	211.793
0.58024	212.067
0.58024	212.388
0.58024	212.704
0.58208	213.049
0.58208	213.288
0.58392	213.608
0.58392	213.905
0.58576	212.238
0.58576	209.378
0.58576	207.268
0.58576	205.846
0.5876	205.003
0.5876	204.452
0.58945	204.136
0.58945	203.961
0.58945	203.844
0.59129	203.857
0.59129	203.905
0.59313	204.034
0.59313	204.169
0.59313	204.365
0.59497	204.614
0.59497	204.762
0.59497	204.91
0.59682	205.07
0.59682	205.207
0.59682	205.354
0.59866	205.532
0.59866	205.717
0.59866	205.873
0.6005	206.062
0.6005	206.219
0.60234	206.394
0.60234	206.564
0.60234	206.732
0.60418	206.879
0.60418	206.983
0.60418	207.043
0.60603	207.176
0.60603	207.354
0.60603	207.556
0.60787	207.683
0.60787	207.83
0.60787	208.002
0.60971	208.143
0.60971	208.341
0.61155	208.463
0.61155	208.583
0.61155	208.687
0.61339	208.783
0.61339	208.931
0.61339	208.98
0.61524	209.141
0.61524	209.284
0.61524	209.431
0.61708	209.583
0.61708	209.664
0.61892	209.793
0.61892	209.901
0.61892	210.015
0.62076	210.097
0.62076	210.238
0.62076	210.341
0.6226	210.536
0.6226	210.654
0.6226	210.723
0.62445	210.804
0.62445	210.99
0.62629	211.059
0.62629	211.178
0.62629	211.23
0.62813	211.325
0.62813	211.417
0.62813	211.492
0.62997	211.574
0.62997	211.718
0.62997	211.798
0.63181	211.943
0.63181	212.052
0.63366	212.172
0.63366	212.241
0.63366	212.246
0.6355	212.292
0.6355	212.443
0.6355	212.521
0.63734	212.591
0.63734	212.609
0.63734	212.751
0.63918	212.879
0.63918	213.021
0.64102	213.035
0.64102	213.089
0.64102	213.123
0.64102	213.112
0.64287	213.214
0.64287	213.3
0.64471	213.373
0.64471	213.523
0.64471	213.633
0.64655	213.703
0.64655	213.765
0.64839	213.798
0.64839	213.858
0.64839	213.91
0.64839	213.922
0.65023	213.961
0.65023	214.068
0.65208	214.117
0.65208	214.194
0.65208	214.302
0.65392	214.404
0.65392	214.451
0.65576	214.494
0.65576	214.616
0.65576	214.601
0.65576	214.589
0.6576	214.679
0.6576	214.732
0.65944	214.77
0.65944	214.876
0.65944	214.9
0.66129	215.017
0.66129	215.097
0.66313	215.162
0.66313	215.189
0.66313	215.205
0.66313	215.219
0.66497	215.215
0.66497	215.296
0.66681	215.255
0.66681	215.352
0.66681	215.425
0.66865	215.513
0.66865	215.568
0.6705	215.584
0.6705	215.612
0.6705	215.625
0.6705	215.658
0.67234	215.719
0.67234	215.785
0.67418	215.842
0.67418	215.898
0.67418	215.925
0.67602	216.012
0.67602	216.041
0.67602	216.064
0.67786	216.126
0.67786	216.145
0.67786	216.178
0.67971	216.24
0.67971	216.251
0.68155	216.273
0.68155	216.275
0.68155	216.378
0.68339	216.427
0.68339	216.493
0.68339	216.494
0.68523	216.505
0.68523	216.531
0.68523	216.575
0.68707	216.542
0.68707	216.601
0.68892	216.629
0.68892	216.72
0.68892	216.756
0.69076	216.822
0.69076	216.811
0.69076	216.86
0.6926	216.901
0.6926	216.917
0.6926	216.904
0.69444	216.919
0.69444	216.974
0.69628	217.016
0.69628	217.104
0.69628	217.127
0.69813	217.154
0.69813	217.211
0.69813	217.252
0.69997	217.306
0.69997	217.345
0.69997	217.312
0.70181	217.313
0.70181	217.316
0.70181	217.411
0.70365	217.433
0.70365	217.486
0.70549	217.506
0.70549	217.551
0.70549	217.562
0.70734	217.592
0.70734	217.614
0.70734	217.651
0.70918	217.651
0.70918	217.651
0.70918	217.692
0.71102	217.702
0.71102	217.751
0.71286	217.881
0.71286	217.907
0.71286	217.911
0.7147	217.914
0.7147	217.939
0.7147	217.932
0.71655	217.95
0.71655	217.963
0.71655	217.98
0.71839	218.029
0.71839	218.11
0.71839	218.23
0.72023	218.298
0.72023	218.306
0.72207	218.279
0.72207	218.297
0.72207	218.272
0.72391	218.326
0.72391	218.372
0.72391	218.407
0.72576	218.482
0.72576	218.5
0.72576	218.521
0.7276	218.628
0.7276	218.656
0.72944	218.683
0.72944	218.657
0.72944	218.659
0.72944	218.619
0.73128	218.679
0.73128	218.722
0.73313	218.818
0.73313	218.886
0.73313	218.913
0.73497	218.952
0.73497	219.007
0.73681	219.014
0.73681	219.067
0.73681	219.07
0.73681	219.095
0.73865	219.123
0.73865	219.149
0.74049	219.131
0.74049	219.187
0.74049	219.218
0.74233	219.29
0.74233	219.318
0.74418	219.348
0.74418	219.374
0.74418	219.425
0.74418	219.493
0.74602	219.54
0.74602	219.529
0.74786	219.543
0.74786	219.574
0.74786	219.601
0.7497	219.697
0.7497	219.755
0.7497	219.805
0.75155	219.859
0.75155	219.859
0.75155	219.854
0.75339	219.87
0.75339	219.951
0.75339	219.941
0.75523	219.941
0.75523	220.033
0.75707	220.138
0.75707	220.197
0.75707	220.277
0.75891	220.299
0.75891	220.281
0.75891	220.318
0.76075	220.3
0.76075	220.389
0.76075	220.406
0.7626	220.436
0.7626	220.495
0.76444	220.468
0.76444	220.548
0.76444	220.637
0.76628	220.64
0.76628	220.645
0.76628	220.677
0.76812	220.693
0.76812	220.733
0.76812	220.782
0.76997	220.813
0.76997	220.875
0.77181	220.963
0.77181	221.033
0.77181	221.096
0.77365	221.101
0.77365	221.153
0.77365	221.136
0.77549	221.12
0.77549	221.181
0.77549	221.248
0.77733	221.326
0.77733	221.324
0.77733	221.418
0.77918	221.483
0.77918	221.487
0.78102	221.588
0.78102	221.575
0.78102	221.567
0.78286	221.598
0.78286	221.638
0.78286	221.692
0.7847	221.742
0.7847	221.772
0.7847	221.897
0.78654	221.947
0.78654	221.986
0.78839	222.039
0.78839	222.054
0.78839	222.054
0.79023	222.069
0.79023	222.108
0.79023	222.192
0.79207	222.215
0.79207	222.256
0.79207	222.348
0.79391	222.361
0.79391	222.401
0.79575	222.468
0.79575	222.431
0.79575	222.436
0.7976	222.418
0.7976	222.437
0.7976	222.487
0.79944	222.53
0.79944	222.576
0.79944	222.683
0.80128	222.771
0.80128	222.78
0.80312	222.829
0.80312	222.901
0.80312	222.944
0.80312	222.978
0.80496	222.993
0.80496	223.012
0.80681	223.049
0.80681	223.096
0.80681	223.195
0.80865	223.261
0.80865	223.331
0.81049	223.352
0.81049	223.349
0.81049	223.426
0.81049	223.478
0.81233	223.518
0.81233	223.559
0.81417	223.633
0.81417	223.671
0.81417	223.724
0.81602	223.847
0.81602	223.856
0.81786	223.895
0.81786	223.922
0.81786	223.95
0.81786	223.916
0.8197	223.945
0.8197	224.008
0.82154	224.08
0.82154	224.156
0.82154	224.209
0.82338	224.212
0.82338	224.304
0.82523	224.399
0.82523	224.436
0.82523	224.419
0.82523	224.455
0.82707	224.487
0.82707	224.488
0.82891	224.532
0.82891	224.583
0.82891	224.662
0.83075	224.694
0.83075	224.82
0.83259	224.84
0.83259	224.878
0.83259	224.894
0.83259	224.947
0.83444	224.981
0.83444	225.029
0.83628	225.071
0.83628	225.133
0.83628	225.229
0.83812	225.292
0.83812	225.304
0.83812	225.332
0.83996	225.417
0.83996	225.437
0.83996	225.417
0.8418	225.478
0.8418	225.515
0.84365	225.556
0.84365	225.553
0.84365	225.644
0.84549	225.727
0.84549	225.814
0.84549	225.891
0.84733	225.913
0.84733	225.927
0.84733	225.905
0.84917	225.915
0.84917	225.977
0.84917	225.986
0.85101	226.035
0.85101	226.081
0.85286	226.086
0.85286	226.165
0.85286	226.235
0.8547	226.318
0.8547	226.354
0.8547	226.335
0.85654	226.37
0.85654	226.426
0.85654	226.51
0.85838	226.542
0.85838	226.56
0.86022	226.576
0.86022	226.638
0.86022	226.71
0.86207	226.78
0.86207	226.813
0.86207	226.843
0.86391	226.875
0.86391	226.913
0.86391	226.978
0.86575	227.034
0.86575	227.05
0.86759	227.104
0.86759	227.114
0.86759	227.157
0.86943	227.221
0.86943	227.255
0.86943	227.295
0.87128	227.324
0.87128	227.362
0.87128	227.407
0.87312	227.503
0.87312	227.587
0.87496	227.634
0.87496	227.71
0.87496	227.748
0.8768	227.777
0.8768	227.744
0.8768	227.784
0.87864	227.795
0.87864	227.885
0.87864	227.942
0.88049	227.989
0.88049	228.051
0.88233	228.107
0.88233	228.138
0.88233	228.15
0.88417	228.215
0.88417	228.217
0.88417	228.276
0.88601	228.256
0.88601	228.313
0.88601	228.35
0.88785	228.43
0.88785	228.515
0.8897	228.557
0.8897	228.624
0.8897	228.648
0.89154	228.689
0.89154	228.746
0.89154	228.693
0.89338	228.718
0.89338	228.757
0.89338	228.805
0.89522	228.867
0.89522	228.947
0.89706	228.954
0.89706	228.977
0.89706	229.009
0.89891	229.044
0.89891	229.085
0.89891	229.077
0.90075	229.113
0.90075	229.16
0.90075	229.196
0.90259	229.264
0.90259	229.273
0.90443	229.326
0.90443	229.43
0.90443	229.452
0.90628	229.478
0.90628	229.471
0.90628	229.469
0.90812	229.512
0.90812	229.523
0.90812	229.585
0.90996	229.697
0.90996	229.77
0.9118	229.847
0.9118	229.955
0.9118	229.952
0.91364	229.985
0.91364	229.986
0.91364	230.027
0.91548	230.046
0.91548	230.054
0.91548	230.074
0.91733	230.073
0.91733	230.165
0.91733	230.182
0.91917	230.277
0.91917	230.361
0.92101	230.4
0.92101	230.449
0.92101	230.468
0.92285	230.475
0.92285	230.508
0.92285	230.55
0.9247	230.599
0.9247	230.66
0.9247	230.68
0.92654	230.728
0.92654	230.799
0.92838	230.877
0.92838	230.864
0.92838	230.869
0.93022	230.883
0.93022	230.947
0.93022	231.013
0.93206	231.028
0.93206	231.06
0.93206	231.115
0.9339	231.168
0.9339	231.199
0.93575	231.231
0.93575	231.274
0.93575	231.303
0.93759	231.305
0.93759	231.31
0.93759	231.337
0.93943	231.422
0.93943	231.451
0.93943	231.523
0.94127	231.585
0.94127	231.621
0.94312	231.657
0.94312	231.678
0.94312	231.728
0.94496	231.712
0.94496	231.746
0.94496	231.725
0.9468	231.749
0.9468	231.782
0.9468	231.832
0.94864	231.901
0.94864	231.992
0.95048	231.984
0.95048	232.012
0.95048	232.04
0.95233	232.059
0.95233	232.117
0.95233	232.169
0.95417	232.262
0.95417	232.286
0.95417	232.364
0.95601	232.458
0.95601	232.504
0.95785	232.493
0.95785	232.459
0.95785	232.5
0.95969	232.533
0.95969	232.521
0.95969	232.511
0.96154	232.567
0.96154	232.625
0.96154	232.719
0.96338	232.77
0.96338	232.79
0.96522	232.856
0.96522	232.846
0.96522	232.848
0.96706	232.89
0.96706	232.914
0.96706	232.966
0.9689	233.001
0.9689	233.1
0.9689	233.15
0.97075	233.211
0.97075	233.229
0.97259	233.212
0.97259	233.27
0.97259	233.28
0.97443	233.302
0.97443	233.328
0.97443	233.399
0.97627	233.431
0.97627	233.423
0.97627	233.476
0.97811	233.523
0.97811	233.562
0.97996	233.59
0.97996	233.606
0.97996	233.619
0.9818	233.619
0.9818	233.613
0.9818	233.638
0.98364	233.673
0.98364	233.743
0.98364	233.801
0.98548	233.858
0.98548	233.874
0.98732	233.876
0.98732	233.84
0.98732	233.854
0.98917	233.846
0.98917	233.878
0.98917	233.905
0.99101	233.919
0.99101	233.98
0.99101	234.027
0.99285	234.068
0.99285	234.095
0.99469	234.169
0.99469	234.174
0.99469	234.173
0.99469	234.142
0.99653	234.201
0.99653	234.241
0.99838	234.256
0.99838	234.3
0.99838	234.352
1.00022	234.415
1.00022	234.431
1.00206	234.54
1.00206	234.516
1.00206	234.535
1.00206	234.497
1.0039	234.505
1.0039	234.532
1.00574	234.576
1.00574	234.588
1.00574	234.707
1.00759	234.791
1.00759	234.809
1.00943	234.828
1.00943	234.804
1.00943	234.815
1.00943	234.815
1.01127	234.818
1.01127	234.804
1.01311	234.869
1.01311	234.971
1.01311	234.99
1.01495	235.053
1.01495	235.07
1.0168	235.065
1.0168	235.038
1.0168	235.066
1.0168	235.088
1.01864	235.1
1.01864	235.13
1.02048	235.145
1.02048	235.236
1.02048	235.29
1.02232	235.32
1.02232	235.364
1.02416	235.418
1.02416	235.405
1.02416	235.418
1.02416	235.381
1.02601	235.359
1.02601	235.342
1.02785	235.37
1.02785	235.398
1.02785	235.406
1.02969	235.506
1.02969	235.48
1.03153	235.528
1.03153	235.521
1.03153	235.503
1.03153	235.569
1.03337	235.627
1.03337	235.635
1.03522	235.672
1.03522	235.741
1.03522	235.771
1.03706	235.742
1.03706	235.77
1.0389	235.81
1.0389	235.871
1.0389	235.851
1.0389	235.843
1.04074	235.875
1.04074	235.93
1.04258	235.969
1.04258	236.044
1.04258	236.048
1.04443	236.098
1.04443	236.092
1.04443	236.145
1.04627	236.148
1.04627	236.173
1.04627	236.189
1.04811	236.187
1.04811	236.19
1.04995	236.222
1.04995	236.253
1.04995	236.288
1.05179	236.355
1.05179	236.414
1.05179	236.439
1.05364	236.445
1.05364	236.472
1.05364	236.467
1.05548	236.476
1.05548	236.429
1.05732	236.465
1.05732	236.49
1.05732	236.548
1.05916	236.62
1.05916	236.674
1.05916	236.699
1.061	236.681
1.061	236.648
1.061	236.637
1.06285	236.606
1.06285	236.606
1.06285	236.624
1.06469	236.664
1.06469	236.703
1.06653	236.77
1.06653	236.84
1.06653	236.847
1.06837	236.884
1.06837	236.907
1.06837	236.849
1.07021	236.842
1.07021	236.875
1.07021	236.92
1.07206	236.94
1.07206	236.975
1.0739	236.985
1.0739	237.017
1.0739	237.103
1.07574	237.097
1.07574	237.101
1.07574	237.083
1.07758	237.102
1.07758	237.143
1.07758	237.168
1.07943	237.168
1.07943	237.156
1.08127	237.196
1.08127	237.224
1.08127	237.259
1.08311	237.275
1.08311	237.319
1.08311	237.32
1.08495	237.314
1.08495	237.346
1.08495	237.376
1.08679	237.405
1.08679	237.411
1.08863	237.491
1.08863	237.515
1.08863	237.544
1.09048	237.589
1.09048	237.547
1.09048	237.568
1.09232	237.57
1.09232	237.548
1.09232	237.589
1.09416	237.655
1.09416	237.702
1.09416	237.795
1.096	237.809
1.096	237.793
1.09785	237.757
1.09785	237.768
1.09785	237.735
1.09969	237.717
1.09969	237.717
1.09969	237.721
1.10153	237.758
1.10153	237.821
1.10153	237.863
1.10337	237.855
1.10337	237.861
1.10521	237.847
1.10521	237.851
1.10521	237.887
1.10706	237.857
1.10706	237.868
1.10706	237.857
1.1089	237.872
1.1089	237.927
1.1089	237.928
1.11074	237.992
1.11074	238.028
1.11258	238.014
1.11258	238.041
1.11258	238.054
1.11442	238.058
1.11442	238.107
1.11442	238.135
1.11627	238.151
1.11627	238.19
1.11627	238.217
1.11811	238.234
1.11811	238.208
1.11995	238.227
1.11995	238.239
1.11995	238.257
1.12179	238.29
1.12179	238.291
1.12179	238.336
1.12363	238.35
1.12363	238.359
1.12363	238.423
1.12548	238.472
1.12548	238.474
1.12732	238.533
1.12732	238.532
1.12732	238.481
1.12916	238.465
1.12916	238.518
1.12916	238.519
1.131	238.568
1.131	238.587
1.131	238.608
1.13284	238.643
1.13284	238.657
1.13469	238.658
1.13469	238.681
1.13469	238.651
1.13469	238.656
1.13653	238.633
1.13653	238.657
1.13837	238.663
1.13837	238.73
1.13837	238.77
1.14021	238.752
1.14021	238.808
1.14205	238.84
1.14205	238.863
1.14205	238.848
1.14205	238.802
1.1439	238.805
1.1439	238.809
1.14574	238.81
1.14574	238.869
1.14574	238.918
1.14758	238.987
1.14758	238.997
1.14942	238.94
1.14942	238.962
1.14942	238.973
1.14942	239.01
1.15126	239.02
1.15126	239.039
1.15311	239.097
1.15311	239.156
1.15311	239.153
1.15495	239.222
1.15495	239.209
1.15679	239.211
1.15679	239.244
1.15679	239.195
1.15679	239.228
1.15863	239.211
1.15863	239.164
1.16047	239.177
1.16047	239.223
1.16047	239.252
1.16232	239.236
1.16232	239.294
1.16416	239.346
1.16416	239.381
1.16416	239.323
1.16416	239.321
1.166	239.285
1.166	239.305
1.16784	239.299
1.16784	239.291
1.16784	239.31
1.16968	239.341
1.16968	239.378
1.17153	239.467
1.17153	239.456
1.17153	239.451
1.17153	239.456
1.17337	239.414
1.17337	239.511
1.17521	239.507
1.17521	239.501
1.17521	239.507
1.17705	239.53
1.17705	239.552
1.17889	239.56
1.17889	239.564
1.17889	239.508
1.17889	239.515
1.18074	239.498
1.18074	239.515
1.18258	239.532
1.18258	239.59
1.18258	239.629
1.18442	239.707
1.18442	239.725
1.18626	239.797
1.18626	239.731
1.18626	239.71
1.18626	239.706
1.1881	239.683
1.1881	239.709
1.18995	239.705
1.18995	239.804
1.18995	239.85
1.19179	239.873
1.19179	239.89
1.19363	239.902
1.19363	239.937
1.19363	239.904
1.19363	239.807
1.19547	239.816
1.19547	239.789
1.19731	239.851
1.19731	239.864
1.19731	239.891
1.19916	239.937
1.19916	239.969
1.201	239.94
1.201	239.911
1.201	239.906
1.201	239.928
1.20284	239.899
1.20284	239.886
1.20468	239.916
1.20468	239.926
1.20468	240
1.20652	240.03
1.20652	240.059
1.20837	240.018
1.20837	240.018
1.20837	239.956
1.20837	239.969
1.21021	239.968
1.21021	239.987
1.21205	240.01
1.21205	240.062
1.21205	240.099
1.21389	240.109
1.21389	240.08
1.21573	240.122
1.21573	240.154
1.21573	240.141
1.21573	240.137
1.21758	240.128
1.21758	240.07
1.21942	240.091
1.21942	240.103
1.21942	240.145
1.22126	240.136
1.22126	240.2
1.2231	240.224
1.2231	240.167
1.2231	240.128
1.2231	240.171
1.22494	240.189
1.22494	240.175
1.22679	240.184
1.22679	240.198
1.22679	240.23
1.22863	240.258
1.22863	240.266
1.23047	240.34
1.23047	240.311
1.23047	240.325
1.23047	240.322
1.23231	240.301
1.23231	240.278
1.23416	240.271
1.23416	240.233
1.23416	240.306
1.236	240.355
1.236	240.381
1.23784	240.404
1.23784	240.398
1.23784	240.368
1.23784	240.367
1.23968	240.388
1.23968	240.411
1.24152	240.426
1.24152	240.447
1.24152	240.466
1.24336	240.543
1.24336	240.557
1.24521	240.57
1.24521	240.564
1.24521	240.521
1.24521	240.502
1.24705	240.514
1.24705	240.503
1.24889	240.513
1.24889	240.53
1.24889	240.54
1.25073	240.611
1.25073	240.614
1.25258	240.648
1.25258	240.661
1.25258	240.67
1.25258	240.679
1.25442	240.659
1.25442	240.63
1.25626	240.639
1.25626	240.696
1.25626	240.734
1.2581	240.717
1.2581	240.77
1.25994	240.796
1.25994	240.798
1.25994	240.75
1.25994	240.771
1.26178	240.816
1.26178	240.748
1.26363	240.765
1.26363	240.813
1.26363	240.852
1.26547	240.899
1.26547	240.965
1.26731	240.982
1.26731	240.971
1.26731	240.958
1.26731	240.943
1.26915	240.924
1.26915	240.956
1.271	240.973
1.271	240.999
1.271	241.028
1.27284	241.142
1.27284	241.135
1.27284	241.143
1.27468	241.134
1.27468	241.163
1.27468	241.123
1.27652	241.191
1.27652	241.166
1.27836	241.174
1.27836	241.2
1.27836	241.253
1.28021	241.237
1.28021	241.291
1.28021	241.283
1.28205	241.224
1.28205	241.189
1.28205	241.187
1.28389	241.165
1.28389	241.18
1.28389	241.188
1.28573	241.15
1.28573	241.22
1.28757	241.273
1.28757	241.229
1.28757	241.233
1.28942	241.204
1.28942	241.148
1.28942	241.201
1.29126	241.248
1.29126	241.258
1.29126	241.278
1.2931	241.278
1.2931	241.302
1.29494	241.396
1.29494	241.426
1.29494	241.423
1.29678	241.434
1.29678	241.424
1.29678	241.407
1.29863	241.411
1.29863	241.399
1.29863	241.404
1.30047	241.421
1.30047	241.43
1.30231	241.484
1.30231	241.51
1.30231	241.501
1.30415	241.552
1.30415	241.575
1.30415	241.591
1.30599	241.564
1.30599	241.525
1.30599	241.509
1.30784	241.543
1.30784	241.527
1.30968	241.603
1.30968	241.615
1.30968	241.665
1.31152	241.681
1.31152	241.621
1.31152	241.627
1.31336	241.611
1.31336	241.616
1.31336	241.601
1.3152	241.589
1.3152	241.597
1.31705	241.613
1.31705	241.616
1.31705	241.672
1.31889	241.676
1.31889	241.688
1.31889	241.627
1.32073	241.646
1.32073	241.682
1.32073	241.668
1.32257	241.676
1.32257	241.681
1.32441	241.694
1.32441	241.75
1.32441	241.74
1.32626	241.72
1.32626	241.75
1.32626	241.773
1.3281	241.777
1.3281	241.758
[truncated: 34,710 more rows]

## Sheet: (b) RACFST-3
RACFST-3
Test curve		Simulation curve		Calculated curve
s/mm	P/kN	s/mm	P/kN	s/mm	P/kN
0	0	0	0	0	0
0.00133	0.41146	1.15823	132.851	1.958	342.964
0.002	0.6172	1.48816	161.569	7.847	404.301
0.00267	0.82293	1.86412	194.805	8.899	331.632
0.00333	1.02866	2.28547	267.386	20	331.632
0.004	1.23439	2.75113	321.467
0.00467	1.44013	3.25924	336.9
0.00533	1.64586	3.8076	336.883
0.006	1.85159	4.39345	350.789
0.00666	2.05732	5.01377	321.387
0.00733	2.26306	5.66501	217.528
0.008	2.46879	6.34326	218.783
0.00866	2.67452	7.04451	222.746
0.00933	2.88025	7.7644	222.437
0.01	3.08599	8.49678	225.907
0.01066	3.29172	9.24346	225.908
0.01133	3.49745	9.99013	225.909
0.012	3.70318	10.7741	225.91
0.01266	3.90891	11.5581	210.731
0.01333	4.11465	12.3271	214.436
0.014	4.32038	13.0866	219.376
0.01466	4.52611	13.8226	224.815
0.01533	4.73184	14.5331	235.205
0.01599	4.93758	15.2168	245.97
0.01666	5.14331	15.8685	251.759
0.01733	5.34904	16.4851	260.523
0.01799	5.55477	17.0606	267.075
0.01866	5.76051	17.5927	276.824
0.01933	5.96624
0.01999	6.17197
0.02066	6.3777
0.02133	6.58343
0.02199	6.78917
0.02266	6.9949
0.02332	7.20063
0.02399	7.40636
0.02466	7.6121
0.02532	7.81783
0.02599	8.02356
0.02666	8.22929
0.02732	8.43503
0.02799	8.64076
0.02866	8.84649
0.02932	9.05222
0.02999	9.25796
0.03065	9.46369
0.03132	9.66942
0.03199	9.87515
0.03265	10.0809
0.03332	10.2866
0.03399	10.4924
0.03465	10.6981
0.03532	10.9038
0.03599	11.1096
0.03665	11.3153
0.03732	11.521
0.03799	11.7267
0.03865	11.9325
0.03932	12.1382
0.03998	12.3439
0.04065	12.5497
0.04132	12.7554
0.04198	12.9611
0.04265	13.1669
0.04332	13.3726
0.04398	13.5783
0.04465	13.7841
0.04532	13.9898
0.04598	14.1955
0.04665	14.4013
0.04731	14.607
0.04798	14.8127
0.04865	15.0185
0.04931	15.2242
0.04998	15.4299
0.05065	15.6357
0.05131	15.8414
0.05198	16.0471
0.05265	16.2528
0.05331	16.4586
0.05398	16.6643
0.05465	16.87
0.05531	17.0758
0.05598	17.2815
0.05664	17.4872
0.05731	17.693
0.05798	17.8987
0.05864	18.1044
0.05931	18.3102
0.05998	18.5159
0.06064	18.7216
0.06131	18.9274
0.06198	19.1331
0.06264	19.3388
0.06331	19.5446
0.06397	19.7503
0.06464	19.956
0.06531	20.1618
0.06597	20.3675
0.06664	20.5732
0.06731	20.779
0.06797	20.9847
0.06864	21.1904
0.06931	21.3962
0.06997	21.6019
0.07064	21.8076
0.07131	22.0134
0.07197	22.2191
0.07264	22.4248
0.0733	22.6306
0.07397	22.8363
0.07464	23.042
0.0753	23.2477
0.07597	23.4535
0.07664	23.6592
0.0773	23.865
0.07797	24.0707
0.07864	24.2764
0.0793	24.4822
0.07997	24.6879
0.08063	24.8936
0.0813	25.0994
0.08197	25.3051
0.08263	25.5108
0.0833	25.7165
0.08397	25.9223
0.08463	26.128
0.0853	26.3337
0.08597	26.5395
0.08663	26.7452
0.0873	26.9509
0.08797	27.1567
0.08863	27.3624
0.0893	27.5681
0.08996	27.7739
0.09063	27.9796
0.0913	28.1853
0.09196	28.3911
0.09263	28.5968
0.0933	28.8025
0.09396	29.0083
0.09463	29.214
0.0953	29.4197
0.09596	29.6255
0.09663	29.8312
0.09729	30.0369
0.09796	30.2427
0.09863	30.4484
0.09929	30.6541
0.09996	30.8599
0.10063	31.0656
0.10129	31.2713
0.10196	31.477
0.10263	31.6828
0.10329	31.8885
0.10396	32.0943
0.10462	32.3
0.10529	32.5057
0.10596	32.7114
0.10662	32.9172
0.10729	33.1229
0.10796	33.3286
0.10862	33.5344
0.10929	33.7401
0.10996	33.9458
0.11062	34.1516
0.11129	34.3573
0.11196	34.563
0.11262	34.7688
0.11329	34.9745
0.11395	35.1802
0.11462	35.386
0.11529	35.5917
0.11595	35.7974
0.11662	36.0032
0.11729	36.2089
0.11795	36.4146
0.11862	36.6204
0.11929	36.8261
0.11995	37.0318
0.12062	37.2375
0.12128	37.4433
0.12195	37.649
0.12262	37.8548
0.12328	38.0605
0.12395	38.2662
0.12462	38.4719
0.12528	38.6777
0.12595	38.8834
0.12662	39.0891
0.12728	39.2949
0.12795	39.5006
0.12862	39.7063
0.12928	39.9121
0.12995	40.1178
0.13061	40.3235
0.13128	40.5293
0.13195	40.735
0.13261	40.9407
0.13328	41.1465
0.13395	41.3522
0.13461	41.5579
0.13528	41.7637
0.13595	41.9694
0.13661	42.1751
0.13728	42.3809
0.13794	42.5866
0.13861	42.7923
0.13928	42.9981
0.13994	43.2038
0.14061	43.4095
0.14128	43.6153
0.14194	43.821
0.14261	44.0267
0.14328	44.2325
0.14394	44.4382
0.14461	44.6439
0.14528	44.8496
0.14594	45.0554
0.14661	45.2611
0.14727	45.4669
0.14794	45.6726
0.14861	45.8783
0.14927	46.084
0.14994	46.2898
0.15061	46.4955
0.15127	46.7012
0.15194	46.907
0.15261	47.1127
0.15327	47.3184
0.15394	47.5242
0.1546	47.7299
0.15527	47.9356
0.15594	48.1414
0.1566	48.3471
0.15727	48.5528
0.15794	48.7586
0.1586	48.9643
0.15927	49.17
0.15994	49.3758
0.1606	49.5815
0.16127	49.7872
0.16193	49.993
0.1626	50.1987
0.16327	50.4044
0.16393	50.6102
0.1646	50.8159
0.16527	51.0216
0.16593	51.2274
0.1666	51.4331
0.16727	51.6388
0.16793	51.8445
0.1686	52.0503
0.16927	52.256
0.16993	52.4618
0.1706	52.6675
0.17126	52.8732
0.17193	53.0789
0.1726	53.2847
0.17326	53.4904
0.17393	53.6961
0.1746	53.9019
0.17526	54.1076
0.17593	54.3133
0.1766	54.5191
0.17726	54.7248
0.17793	54.9305
0.17859	55.1363
0.17926	55.342
0.17993	55.5477
0.18059	55.7535
0.18126	55.9592
0.18193	56.1649
0.18259	56.3707
0.18326	56.5764
0.18393	56.7821
0.18459	56.9879
0.18526	57.1936
0.18593	57.3993
0.18659	57.6051
0.18726	57.8108
0.18792	58.0165
0.18859	58.2223
0.18926	58.428
0.18992	58.6337
0.19059	58.8394
0.19126	59.0452
0.19192	59.2509
0.19259	59.4567
0.19326	59.6624
0.19392	59.8681
0.19459	60.0738
0.19525	60.2796
0.19592	60.4853
0.19659	60.691
0.19725	60.8968
0.19792	61.1025
0.19859	61.3082
0.19925	61.514
0.19992	61.7197
0.20059	61.9254
0.20125	62.1312
0.20192	62.3369
0.20259	62.5426
0.20325	62.7484
0.20392	62.9541
0.20458	63.1598
0.20525	63.3656
0.20592	63.5713
0.20658	63.777
0.20725	63.9828
0.20792	64.1885
0.20858	64.3942
0.20925	64.6
0.20992	64.8057
0.21058	65.0114
0.21125	65.2172
0.21191	65.4229
0.21258	65.6286
0.21325	65.8344
0.21391	66.0401
0.21458	66.2458
0.21525	66.4515
0.21591	66.6573
0.21658	66.863
0.21725	67.0687
0.21791	67.2745
0.21858	67.4802
0.21925	67.6859
0.21991	67.8917
0.22058	68.0974
0.22124	68.3031
0.22191	68.5089
0.22258	68.7146
0.22324	68.9203
0.22391	69.1261
0.22458	69.3318
0.22524	69.5375
0.22591	69.7433
0.22658	69.949
0.22724	70.1547
0.22791	70.3605
0.22857	70.5662
0.22924	70.7719
0.22991	70.9777
0.23057	71.1834
0.23124	71.3891
0.23191	71.5948
0.23257	71.8006
0.23324	72.0063
0.23391	72.2121
0.23457	72.4178
0.23524	72.6235
0.2359	72.8293
0.23657	73.035
0.23724	73.2407
0.2379	73.4464
0.23857	73.6522
0.23924	73.8579
0.2399	74.0636
0.24057	74.2694
0.24124	74.4751
0.2419	74.6808
0.24257	74.8866
0.24324	75.0923
0.2439	75.298
0.24457	75.5038
0.24523	75.7095
0.2459	75.9152
0.24657	76.121
0.24723	76.3267
0.2479	76.5324
0.24857	76.7382
0.24923	76.9439
0.2499	77.1496
0.25057	77.3554
0.25123	77.5611
0.2519	77.7668
0.25256	77.9726
0.25323	78.1783
0.2539	78.384
0.25456	78.5897
0.25523	78.7955
0.2559	79.0012
0.25656	79.207
0.25723	79.4127
0.2579	79.6184
0.25856	79.8242
0.25923	80.0299
0.2599	80.2356
0.26056	80.4413
0.26123	80.6471
0.26189	80.8528
0.26256	81.0585
0.26323	81.2643
0.26389	81.47
0.26456	81.6757
0.26523	81.8815
0.26589	82.0872
0.26656	82.2929
0.26723	82.4987
0.26789	82.7044
0.26856	82.9101
0.26922	83.1159
0.26989	83.3216
0.27056	83.5273
0.27122	83.7331
0.27189	83.9388
0.27256	84.1445
0.27322	84.3503
0.27389	84.556
0.27456	84.7617
0.27522	84.9675
0.27589	85.1732
0.27656	85.3789
0.27722	85.5846
0.27789	85.7904
0.27855	85.9961
0.27922	86.2018
0.27989	86.4076
0.28055	86.6133
0.28122	86.8191
0.28189	87.0248
0.28255	87.2305
0.28322	87.4362
0.28389	87.642
0.28455	87.8477
0.28522	88.0534
0.28588	88.2592
0.28655	88.4649
0.28722	88.6706
0.28788	88.8764
0.28855	89.0821
0.28922	89.2878
0.28988	89.4936
0.29055	89.6993
0.29122	89.905
0.29188	90.1108
0.29255	90.3165
0.29321	90.5222
0.29388	90.728
0.29455	90.9337
0.29521	91.1394
0.29588	91.3452
0.29655	91.5509
0.29721	91.7566
0.29788	91.9624
0.29855	92.1681
0.29921	92.3738
0.29988	92.5795
0.30055	92.7853
0.30121	92.991
0.30188	93.1967
0.30254	93.4025
0.30321	93.6082
0.30388	93.814
0.30454	94.0197
0.30521	94.2254
0.30588	94.4311
0.30654	94.6369
0.30721	94.8426
0.30788	95.0483
0.30854	95.2541
0.30921	95.4598
0.30987	95.6655
0.31054	95.8713
0.31121	96.077
0.31187	96.2827
0.31254	96.4885
0.31321	96.6942
0.31387	96.8999
0.31454	97.1057
0.31521	97.3114
0.31587	97.5171
0.31654	97.7229
0.31721	97.9286
0.31787	98.1343
0.31854	98.3401
0.3192	98.5458
0.31987	98.7515
0.32054	98.9573
0.3212	99.163
0.32187	99.3687
0.32254	99.5744
0.3232	99.7802
0.32387	99.9859
0.32454	100.192
0.3252	100.397
0.32587	100.603
0.32653	100.809
0.3272	101.015
0.32787	101.22
0.32853	101.426
0.3292	101.632
0.32987	101.838
0.33053	102.043
0.3312	102.249
0.33187	102.455
0.33253	102.66
0.3332	102.866
0.33387	103.072
0.33453	103.278
0.3352	103.483
0.33586	103.689
0.33653	103.895
0.3372	104.101
0.33786	104.306
0.33853	104.512
0.3392	104.718
0.33986	104.923
0.34053	105.129
0.3412	105.335
0.34186	105.541
0.34253	105.746
0.34319	105.952
0.34386	106.158
0.34453	106.364
0.34519	106.569
0.34586	106.775
0.34653	106.981
0.34719	107.187
0.34786	107.392
0.34853	107.598
0.34919	107.804
0.34986	108.009
0.35053	108.215
0.35119	108.421
0.35186	108.627
0.35252	108.832
0.35319	109.038
0.35386	109.244
0.35452	109.45
0.35519	109.655
0.35586	109.861
0.35652	110.067
0.35719	110.273
0.35786	110.478
0.35852	110.684
0.35919	110.89
0.35985	111.095
0.36052	111.301
0.36119	111.507
0.36185	111.713
0.36252	111.918
0.36319	112.124
0.36385	112.33
0.36452	112.536
0.36519	112.741
0.36585	112.947
0.36652	113.153
0.36718	113.359
0.36785	113.564
0.36852	113.77
0.36918	113.976
0.36985	114.181
0.37052	114.387
0.37118	114.593
0.37185	114.799
0.37252	115.004
0.37318	115.21
0.37385	115.416
0.37452	115.622
0.37518	115.827
0.37585	116.033
0.37651	116.239
0.37718	116.445
0.37785	116.65
0.37851	116.856
0.37918	117.062
0.37985	117.267
0.38051	117.473
0.38118	117.679
0.38185	117.885
0.38251	118.09
0.38318	118.296
0.38384	118.502
0.38451	118.708
0.38518	118.913
0.38584	119.119
0.38651	119.325
0.38718	119.53
0.38784	119.736
0.38851	119.942
0.38918	120.148
0.38984	120.353
0.39051	120.559
0.39118	120.765
0.39184	120.971
0.39251	121.176
0.39317	121.382
0.39384	121.588
0.39451	121.794
0.39517	121.999
0.39584	122.205
0.39651	122.411
0.39717	122.616
0.39784	122.822
0.39851	123.028
0.39917	123.234
0.39984	123.439
0.4005	123.645
0.40117	123.851
0.40184	124.057
0.4025	124.262
0.40317	124.468
0.40384	124.674
0.4045	124.88
0.40517	125.085
0.40584	125.291
0.4065	125.497
0.40717	125.702
0.40784	125.908
0.4085	126.114
0.40917	126.32
0.40983	126.525
0.4105	126.731
0.41117	126.937
0.41183	127.143
0.4125	127.348
0.41317	127.554
0.41383	127.76
0.4145	127.966
0.41517	128.171
0.41583	128.377
0.4165	128.583
0.41716	128.788
0.41783	128.994
0.4185	129.2
0.41916	129.406
0.41983	129.611
0.4205	129.817
0.42116	130.023
0.42183	130.229
0.4225	130.434
0.42316	130.64
0.42383	130.846
0.42449	131.052
0.42516	131.257
0.42583	131.463
0.42649	131.669
0.42716	131.874
0.42783	132.08
0.42849	132.286
0.42916	132.492
0.42983	132.697
0.43049	132.903
0.43116	133.109
0.43183	133.315
0.43249	133.52
0.43316	133.726
0.43382	133.932
0.43449	134.137
0.43516	134.343
0.43582	134.549
0.43649	134.755
0.43716	134.96
0.43782	135.166
0.43849	135.372
0.43916	135.578
0.43982	135.783
0.44049	135.989
0.44115	136.195
0.44182	136.401
0.44249	136.606
0.44315	136.812
0.44382	137.018
0.44449	137.223
0.44515	137.429
0.44582	137.635
0.44649	137.841
0.44715	138.046
0.44782	138.252
0.44849	138.458
0.44915	138.664
0.44982	138.869
0.45048	139.075
0.45115	139.281
0.45182	139.487
0.45248	139.692
0.45315	139.898
0.45382	140.104
0.45448	140.309
0.45515	140.515
0.45582	140.721
0.45648	140.927
0.45715	141.132
0.45781	141.338
0.45848	141.544
0.45915	141.75
0.45981	141.955
0.46048	142.161
0.46115	142.367
0.46181	142.573
0.46248	142.778
0.46315	142.984
0.46381	143.19
0.46448	143.395
0.46515	143.601
0.46581	143.807
0.46648	144.013
0.46714	144.218
0.46781	144.424
0.46848	144.63
0.46914	144.836
0.46981	145.041
0.47048	145.247
0.47114	145.453
0.47181	145.659
0.47248	145.864
0.47314	146.07
0.47381	146.276
0.47447	146.481
0.47514	146.687
0.47581	146.893
0.47647	147.099
0.47714	147.304
0.47781	147.51
0.47847	147.716
0.47914	147.922
0.47981	148.127
0.48047	148.333
0.48114	148.539
0.4818	148.744
0.48247	148.95
0.48314	149.156
0.4838	149.362
0.48447	149.567
0.48514	149.773
0.4858	149.979
0.48647	150.185
0.48714	150.39
0.4878	150.596
0.48847	150.802
0.48914	151.008
0.4898	151.213
0.49047	151.419
0.49113	151.625
0.4918	151.83
0.49247	152.036
0.49313	152.242
0.4938	152.448
0.49447	152.653
0.49513	152.859
0.4958	153.065
0.49647	153.271
0.49713	153.476
0.4978	153.682
0.49846	153.888
0.49913	154.094
0.4998	154.299
0.50103	154.45
0.50103	154.605
0.50287	154.73
0.50287	154.847
0.50471	154.991
0.50471	155.066
0.50471	155.187
0.50471	155.284
0.50656	155.448
0.50656	155.538
0.5084	155.667
0.5084	155.783
0.5084	155.919
0.51024	156.049
0.51024	156.238
0.51024	156.387
0.51208	156.474
0.51208	156.6
0.51208	156.711
0.51392	156.812
0.51392	156.897
0.51392	157.003
0.51577	157.191
0.51577	157.291
0.51577	157.403
0.51761	157.559
0.51761	157.72
0.51945	157.86
0.51945	157.93
0.51945	158.014
0.51945	158.141
0.52129	158.316
0.52129	158.436
0.52313	158.572
0.52313	158.785
0.52313	158.91
0.52498	159.007
0.52498	159.127
0.52682	159.207
0.52682	159.339
0.52682	159.446
0.52866	159.568
0.52866	159.714
0.52866	159.89
0.5305	160.027
0.5305	160.132
0.5305	160.305
0.53234	160.424
0.53234	160.576
0.53419	160.694
0.53419	160.818
0.53419	160.912
0.53603	161.012
0.53603	161.154
0.53603	161.282
0.53787	161.434
0.53787	161.544
0.53971	161.644
0.53971	161.749
0.53971	161.893
0.54155	162.023
0.54155	162.152
0.54155	162.24
0.5434	162.324
0.5434	162.474
0.5434	162.629
0.54524	162.791
0.54524	162.932
0.54524	163.049
0.54708	163.217
0.54708	163.342
0.54892	163.479
0.54892	163.562
0.54892	163.598
0.54892	163.718
0.55076	163.84
0.55076	163.971
0.55261	164.08
0.55261	164.238
0.55261	164.331
0.55445	164.53
0.55445	164.662
0.55629	164.825
0.55629	164.929
0.55629	165.026
0.55629	165.136
0.55813	165.27
0.55813	165.416
0.55813	165.536
0.55998	165.668
0.55998	165.827
0.55998	165.959
0.56182	166.118
0.56182	166.304
0.56366	166.495
0.56366	166.598
0.56366	166.71
0.56366	166.825
0.5655	166.978
0.5655	167.06
0.56734	167.22
0.56734	167.327
0.56734	167.488
0.56918	167.644
0.56918	167.836
0.56918	168.002
0.57103	168.129
0.57103	168.253
0.57103	168.42
0.57287	168.528
0.57287	168.635
0.57287	168.823
0.57471	168.944
0.57471	169.092
0.57471	169.225
0.57655	169.338
0.57655	169.523
0.5784	169.7
0.5784	169.854
0.5784	170.018
0.5784	170.153
0.58024	170.285
0.58024	170.422
0.58208	170.583
0.58208	170.79
0.58208	170.967
0.58392	171.134
0.58392	171.227
0.58392	171.382
0.58576	171.527
0.58576	171.659
0.58576	171.79
0.5876	172.005
0.5876	172.168
0.5876	172.299
0.58945	172.505
0.58945	172.671
0.58945	172.867
0.59129	173.025
0.59129	173.14
0.59313	173.329
0.59313	173.477
0.59313	173.676
0.59313	173.81
0.59497	174.007
0.59497	174.159
0.59682	174.26
0.59682	174.463
0.59682	174.623
0.59866	174.855
0.59866	175.005
0.59866	175.13
0.6005	175.273
0.6005	175.422
0.6005	175.575
0.60234	175.789
0.60234	175.935
0.60234	176.128
0.60418	176.269
0.60418	176.444
0.60603	176.647
0.60603	176.804
0.60787	176.992
0.60787	177.125
0.60787	177.307
0.60787	177.459
0.60971	177.579
0.60971	177.731
0.61155	177.91
0.61155	178.048
0.61339	178.196
0.61339	178.336
0.61339	178.47
0.61524	178.593
0.61524	178.733
0.61524	178.865
0.61708	178.992
0.61708	179.162
0.61892	179.283
0.61892	179.416
0.61892	179.557
0.62076	179.756
0.62076	179.941
0.6226	180.098
0.6226	180.264
0.6226	180.364
0.6226	180.453
0.62445	180.597
0.62445	180.669
0.62629	180.836
0.62629	181.016
0.62813	181.145
0.62813	181.319
0.62813	181.441
0.62997	181.599
0.62997	181.741
0.62997	181.833
0.63181	181.988
0.63181	182.118
0.63366	182.24
0.63366	182.375
0.6355	182.499
0.6355	182.625
0.63734	182.76
0.63734	182.881
0.63734	182.918
0.63918	182.999
0.63918	183.145
0.63918	183.296
0.64102	183.391
0.64102	183.457
0.64102	183.576
0.64287	183.712
0.64287	183.808
0.64471	183.87
0.64471	183.975
0.64471	184.039
0.64471	184.215
0.64655	184.328
0.64655	184.471
0.64839	184.585
0.64839	184.662
0.64839	184.764
0.65023	184.907
0.65023	185.014
0.65208	185.205
0.65208	185.323
0.65208	185.411
0.65208	185.508
0.65392	185.616
0.65392	185.771
0.65576	185.829
0.65576	186.015
0.65576	186.142
0.6576	186.27
0.6576	186.397
0.6576	186.553
0.65944	186.695
0.65944	186.814
0.65944	186.921
0.65944	187.064
0.66129	187.226
0.66129	187.333
0.66313	187.493
0.66313	187.644
0.66313	187.753
0.66497	187.927
0.66497	188.069
0.66497	188.23
0.66681	188.332
0.66681	188.47
0.66681	188.62
0.66865	188.797
0.66865	188.871
0.6705	189.022
0.6705	189.182
0.6705	189.357
0.67234	189.495
0.67234	189.601
0.67418	189.757
0.67418	189.87
0.67418	190.02
0.67418	190.128
0.67602	190.251
0.67602	190.412
0.67786	190.537
0.67786	190.712
0.67971	190.853
0.67971	190.952
0.68155	191.112
0.68155	191.172
0.68155	191.257
0.68339	191.341
0.68339	191.499
0.68339	191.611
0.68523	191.73
0.68523	191.886
0.68707	191.991
0.68707	192.124
0.68707	192.203
0.68892	192.325
0.68892	192.431
0.68892	192.513
0.69076	192.635
0.69076	192.8
0.6926	192.945
0.6926	193.016
0.6926	193.139
0.69444	193.295
0.69444	193.36
0.69628	193.5
0.69628	193.59
0.69628	193.667
0.69628	193.776
0.69813	193.845
0.69813	193.926
0.69813	194.055
0.69997	194.206
0.69997	194.305
0.70181	194.402
0.70181	194.527
0.70181	194.662
0.70365	194.807
0.70365	194.933
0.70365	195.026
0.70365	195.151
0.70549	195.299
0.70549	195.451
0.70734	195.56
0.70734	195.693
0.70734	195.851
0.70918	195.989
0.70918	196.109
0.70918	196.23
0.71102	196.328
0.71102	196.44
0.71102	196.549
0.71286	196.667
0.71286	196.85
0.71286	196.965
0.7147	197.087
0.7147	197.207
0.7147	197.343
0.71655	197.487
0.71655	197.675
0.71839	197.82
0.71839	197.939
0.71839	198.04
0.71839	198.165
0.72023	198.281
0.72023	198.416
0.72207	198.591
0.72207	198.713
0.72207	198.956
0.72391	199.087
0.72391	199.246
0.72576	199.39
0.72576	199.51
0.72576	199.593
0.72576	199.739
0.7276	199.876
0.7276	200.008
0.72944	200.11
0.72944	200.261
0.72944	200.418
0.73128	200.578
0.73128	200.708
0.73128	200.839
0.73313	200.989
0.73313	201.135
0.73313	201.257
0.73497	201.375
0.73497	201.52
0.73497	201.657
0.73681	201.832
0.73681	201.936
0.73681	202.081
0.73865	202.279
0.73865	202.449
0.74049	202.575
0.74049	202.663
0.74049	202.792
0.74233	202.934
0.74233	203.013
0.74233	203.186
0.74418	203.341
0.74418	203.487
0.74602	203.647
0.74602	203.819
0.74602	203.938
0.74786	204.104
0.74786	204.265
0.74786	204.358
0.7497	204.524
0.7497	204.667
0.7497	204.789
0.75155	204.946
0.75155	205.09
0.75339	205.223
0.75339	205.345
0.75339	205.464
0.75523	205.595
0.75523	205.729
0.75523	205.821
0.75707	205.936
0.75707	206.103
0.75707	206.262
0.75891	206.424
0.75891	206.551
0.76076	206.682
0.76076	206.857
0.76076	206.97
0.7626	207.057
0.7626	207.151
0.7626	207.32
0.76444	207.409
0.76444	207.509
0.76444	207.667
0.76628	207.798
0.76628	207.97
0.76628	208.155
0.76812	208.331
0.76812	208.492
0.76997	208.636
0.76997	208.732
0.76997	208.834
0.77181	208.969
0.77181	209.068
0.77181	209.283
0.77365	209.388
0.77365	209.5
0.77365	209.653
0.77549	209.778
0.77549	209.926
0.77733	210.098
0.77733	210.238
0.77733	210.357
0.77733	210.479
0.77918	210.651
0.77918	210.792
0.78102	210.916
0.78102	211.118
0.78102	211.297
0.78286	211.444
0.78286	211.592
0.78286	211.763
0.7847	211.91
0.7847	212.049
0.7847	212.171
0.78654	212.347
0.78654	212.522
0.78654	212.64
0.78839	212.846
0.78839	212.973
0.78839	213.115
0.79023	213.274
0.79023	213.423
0.79207	213.53
0.79207	213.684
0.79207	213.854
0.79391	213.98
0.79391	214.134
0.79391	214.248
0.79575	214.399
0.79575	214.573
0.7976	214.727
0.7976	214.858
0.79944	214.977
0.79944	215.108
0.79944	215.225
0.80128	215.366
0.80128	215.522
0.80312	215.629
0.80312	215.781
0.80312	215.908
0.80496	216.03
0.80496	216.187
0.80681	216.241
0.80681	216.31
0.80681	216.391
0.80865	216.535
0.80865	216.616
0.80865	216.729
0.81049	216.873
0.81049	216.988
0.81233	217.147
0.81233	217.246
0.81233	217.364
0.81417	217.437
0.81417	217.539
0.81417	217.631
0.81602	217.673
0.81602	217.814
0.81602	217.926
0.81786	218.039
0.81786	218.191
0.81786	218.316
0.8197	218.42
0.8197	218.583
0.8197	218.724
0.82154	218.848
0.82154	218.967
0.82154	219.102
0.82154	219.217
0.82338	219.345
0.82338	219.499
0.82338	219.629
0.82523	219.734
0.82523	219.94
0.82707	220.123
0.82707	220.295
0.82707	220.466
0.82891	220.615
0.82891	220.707
0.82891	220.815
0.83075	220.95
0.83075	221.066
0.83075	221.217
0.83259	221.338
0.83259	221.534
0.83444	221.643
0.83444	221.749
0.83628	221.9
0.83628	221.988
0.83628	222.071
0.83628	222.189
0.83812	222.266
0.83812	222.354
0.83996	222.491
0.83996	222.603
0.83996	222.728
0.8418	222.87
0.8418	222.927
0.84365	223.007
0.84365	223.068
0.84365	223.172
0.84549	223.306
0.84549	223.354
0.84733	223.472
0.84733	223.49
0.84733	223.557
0.84917	223.662
0.84917	223.75
0.84917	223.89
0.85101	223.942
0.85101	224.018
0.85101	224.107
0.85286	224.224
0.85286	224.301
0.85286	224.383
0.8547	224.505
0.8547	224.623
0.8547	224.747
0.85654	224.869
0.85654	224.926
0.85654	225.04
0.85838	225.121
0.85838	225.25
0.85838	225.372
0.86022	225.502
0.86022	225.676
0.86022	225.793
0.86207	225.909
0.86207	226.025
0.86207	226.163
0.86391	226.303
0.86391	226.474
0.86391	226.636
0.86575	226.795
0.86575	226.899
0.86575	227.045
0.86575	227.182
0.86759	227.399
0.86759	227.582
0.86759	227.764
0.86943	227.946
0.86943	228.115
0.86943	228.321
0.87128	228.501
0.87128	228.653
0.87128	228.758
0.87312	228.96
0.87312	229.136
0.87312	229.283
0.87496	229.421
0.87496	229.595
0.87496	229.781
0.8768	229.979
0.8768	230.154
0.8768	230.36
0.87864	230.538
0.87864	230.754
0.88049	230.888
0.88049	231.04
0.88049	231.289
0.88049	231.414
0.88233	231.584
0.88233	231.795
0.88233	232.023
0.88417	232.259
0.88417	232.412
0.88601	232.583
0.88601	232.788
0.88601	232.966
0.88786	233.096
0.88786	233.313
0.88786	233.487
0.8897	233.686
0.8897	233.88
0.8897	234.067
0.89154	234.25
0.89154	234.466
0.89338	234.635
0.89338	234.809
0.89338	235.002
0.89522	235.179
0.89522	235.347
0.89522	235.534
0.89706	235.668
0.89706	235.826
0.89706	236.053
0.89891	236.245
0.89891	236.439
0.90075	236.658
0.90075	236.876
0.90075	237.077
0.90259	237.272
0.90259	237.415
0.90259	237.589
0.90443	237.716
0.90443	237.886
0.90443	238.086
0.90628	238.287
0.90628	238.483
0.90628	238.717
0.90812	238.898
0.90812	239.083
0.90996	239.282
0.90996	239.459
0.90996	239.664
0.90996	239.8
0.9118	239.958
0.9118	240.124
0.91364	240.343
0.91364	240.492
0.91364	240.686
0.91548	240.867
0.91548	241.058
0.91733	241.234
0.91733	241.39
0.91733	241.56
0.91917	241.764
0.91917	241.987
0.91917	242.145
0.92101	242.332
0.92101	242.494
0.92285	242.721
0.92285	242.917
0.92285	243.071
0.9247	243.231
0.9247	243.438
0.9247	243.603
0.92654	243.743
0.92654	243.876
0.92654	244.111
0.92838	244.323
0.92838	244.463
0.93022	244.642
0.93022	244.847
0.93022	244.96
0.93206	245.143
0.93206	245.248
0.93206	245.362
0.93391	245.519
0.93391	245.619
0.93575	245.813
0.93575	245.932
0.93575	246.084
0.93759	246.263
0.93759	246.47
0.93943	246.587
0.93943	246.761
0.93943	246.878
0.93943	247.014
0.94127	247.147
0.94127	247.256
0.94312	247.443
0.94312	247.588
0.94312	247.769
0.94496	247.985
0.94496	248.154
0.9468	248.338
0.9468	248.442
0.9468	248.612
0.9468	248.738
0.94864	248.865
0.94864	249.031
0.94864	249.169
0.95048	249.36
0.95048	249.536
0.95233	249.759
0.95233	249.892
0.95233	250.041
0.95417	250.19
0.95417	250.325
0.95417	250.473
0.95601	250.649
0.95601	250.813
0.95601	250.992
0.95785	251.21
0.95785	251.368
0.95785	251.493
0.95969	251.635
0.95969	251.809
0.96154	251.956
0.96154	252.078
0.96154	252.166
0.96338	252.293
0.96338	252.42
0.96338	252.597
0.96522	252.748
0.96522	252.858
0.96522	252.992
0.96706	253.179
0.96706	253.288
0.9689	253.392
0.9689	253.53
0.9689	253.639
0.9689	253.757
0.97075	253.868
0.97075	253.989
0.97259	254.157
0.97259	254.279
0.97259	254.444
0.97443	254.624
0.97443	254.83
0.97627	254.99
0.97627	255.119
0.97627	255.222
0.97627	255.325
0.97811	255.51
0.97811	255.655
0.97996	255.842
0.97996	256.016
0.97996	256.231
0.9818	256.421
0.9818	256.566
0.98364	256.747
0.98364	256.89
0.98364	257.02
0.98364	257.198
0.98548	257.251
0.98548	257.41
0.98732	257.614
0.98732	257.795
0.98732	257.984
0.98917	258.172
0.98917	258.37
0.99101	258.515
0.99101	258.641
0.99101	258.752
0.99101	258.903
0.99285	259.048
0.99285	259.199
0.99469	259.377
0.99469	259.58
0.99469	259.727
0.99653	259.881
0.99653	260.077
0.99838	260.211
0.99838	260.335
0.99838	260.434
1.00022	260.587
1.00022	260.73
1.00022	260.885
1.00206	261.06
1.00206	261.196
1.0039	261.372
1.0039	261.51
1.0039	261.64
1.00574	261.783
1.00574	261.933
1.00574	262.096
1.00759	262.234
1.00759	262.324
1.00943	262.436
1.00943	262.544
1.00943	262.698
1.01127	262.851
1.01127	263.02
1.01311	263.2
1.01311	263.342
1.01311	263.462
1.01495	263.581
1.01495	263.689
1.01495	263.782
1.0168	263.914
1.0168	264.053
1.01864	264.226
1.01864	264.357
1.02048	264.435
1.02048	264.529
1.02048	264.616
1.02048	264.737
1.02232	264.834
1.02232	264.928
1.02416	265.058
1.02416	265.224
1.02416	265.344
1.02601	265.46
1.02601	265.547
1.02785	265.7
1.02785	265.807
1.02785	265.877
1.02969	265.972
1.02969	266.056
1.02969	266.19
1.03153	266.265
1.03153	266.328
1.03337	266.476
1.03337	266.626
1.03337	266.764
1.03522	266.885
1.03522	266.971
1.03522	267.032
1.03706	267.183
1.03706	267.311
1.03706	267.394
1.0389	267.511
1.0389	267.644
1.04074	267.788
1.04074	267.93
1.04074	268.001
1.04258	268.149
1.04258	268.259
1.04258	268.285
1.04443	268.418
1.04443	268.551
1.04443	268.671
1.04627	268.721
1.04627	268.887
1.04811	269.03
1.04811	269.08
1.04811	269.216
1.04995	269.379
1.04995	269.447
1.04995	269.537
1.05179	269.649
1.05179	269.746
1.05179	269.87
1.05364	270.023
1.05364	270.122
1.05548	270.282
1.05548	270.427
1.05548	270.517
1.05732	270.558
1.05732	270.671
1.05732	270.761
1.05916	270.869
1.05916	270.95
1.06101	271.046
1.06101	271.162
1.06101	271.278
1.06285	271.411
1.06285	271.517
1.06469	271.624
1.06469	271.661
1.06469	271.698
1.06653	271.801
1.06653	271.874
1.06653	271.989
1.06837	272.047
1.06837	272.131
1.07021	272.211
1.07021	272.333
1.07021	272.422
1.07206	272.461
1.07206	272.526
1.07206	272.6
1.0739	272.697
1.0739	272.764
1.0739	272.893
1.07574	273.02
1.07574	273.109
1.07758	273.263
1.07758	273.33
1.07758	273.418
1.07943	273.505
1.07943	273.552
1.07943	273.676
1.08127	273.817
1.08127	273.842
1.08127	273.931
1.08311	274.071
1.08311	274.201
1.08311	274.309
1.08495	274.381
1.08495	274.534
1.08679	274.608
1.08679	274.735
1.08679	274.761
1.08679	274.863
1.08863	274.982
1.08863	275.076
1.08863	275.186
1.09048	275.327
1.09048	275.454
1.09048	275.513
1.09232	275.633
1.09232	275.689
1.09416	275.85
1.09416	275.984
1.09416	276.17
1.09416	276.29
1.096	276.397
1.096	276.498
1.09785	276.56
1.09785	276.711
1.09785	276.868
1.09969	276.995
1.09969	277.155
1.09969	277.297
1.10153	277.423
1.10153	277.498
1.10153	277.618
1.10337	277.731
1.10337	277.793
1.10337	277.908
1.10521	278.059
1.10521	278.158
1.10521	278.283
1.10706	278.443
1.10706	278.586
1.1089	278.656
1.1089	278.762
1.1089	278.852
1.1089	278.91
1.11074	279.051
1.11074	279.2
1.11258	279.336
1.11258	279.5
1.11258	279.649
1.11442	279.803
1.11442	279.896
1.11627	279.994
1.11627	280.083
1.11627	280.18
1.11627	280.324
1.11811	280.431
1.11811	280.498
1.11811	280.594
1.11995	280.734
1.11995	280.861
1.12179	280.973
1.12179	281.145
1.12179	281.271
1.12363	281.389
1.12363	281.493
1.12363	281.535
1.12548	281.666
1.12548	281.785
1.12548	281.878
1.12732	281.995
1.12732	282.145
1.12916	282.267
1.12916	282.369
1.12916	282.529
1.131	282.632
1.131	282.751
1.131	282.798
1.13284	282.856
1.13284	282.963
1.13284	283.092
1.13469	283.192
1.13469	283.339
1.13469	283.441
1.13653	283.544
1.13653	283.689
1.13837	283.806
1.13837	283.909
1.13837	284.021
1.13837	284.15
1.14021	284.211
1.14021	284.401
1.14205	284.531
1.14205	284.613
1.14205	284.724
1.1439	284.843
1.1439	284.99
1.14574	285.126
1.14574	285.237
1.14574	285.34
1.14574	285.455
1.14758	285.545
1.14758	285.719
1.14758	285.852
1.14942	286.018
1.14942	286.117
1.15126	286.298
1.15126	286.452
1.15126	286.563
1.15311	286.651
1.15311	286.751
1.15311	286.82
1.15495	286.934
1.15495	287.065
1.15495	287.149
1.15679	287.303
1.15679	287.48
1.15863	287.613
1.15863	287.686
1.15863	287.846
1.16047	287.937
1.16047	288.004
1.16047	288.114
1.16232	288.247
1.16232	288.386
1.16232	288.494
1.16416	288.569
1.16416	288.727
1.166	288.848
1.166	288.958
1.166	289.064
1.16784	289.194
1.16784	289.335
1.16784	289.42
1.16968	289.486
1.16968	289.574
1.16968	289.698
1.17153	289.831
1.17153	289.907
1.17337	290.022
1.17337	290.201
1.17337	290.308
1.17521	290.389
1.17521	290.487
1.17521	290.581
1.17705	290.685
1.17705	290.777
1.17705	290.906
1.17889	291.042
1.17889	291.15
1.18074	291.231
1.18074	291.325
1.18074	291.403
1.18258	291.492
1.18258	291.606
1.18258	291.706
1.18442	291.808
1.18442	291.949
1.18442	292.087
1.18626	292.144
1.18626	292.291
1.18626	292.399
1.1881	292.504
1.1881	292.626
1.18995	292.718
1.18995	292.789
1.18995	292.869
1.19179	292.971
1.19179	293.071
1.19179	293.159
1.19363	293.3
1.19363	293.448
1.19547	293.582
1.19547	293.669
1.19547	293.807
1.19731	293.849
1.19731	293.947
1.19731	294.002
1.19916	294.123
1.19916	294.233
1.201	294.347
1.201	294.436
1.201	294.563
1.20284	294.662
1.20284	294.745
1.20468	294.836
1.20468	294.913
1.20468	295.036
1.20468	295.143
1.20652	295.211
1.20652	295.243
1.20837	295.312
1.20837	295.376
1.20837	295.519
1.21021	295.591
1.21021	295.656
1.21205	295.755
1.21205	295.817
1.21205	295.842
1.21389	295.953
1.21389	296.079
1.21573	296.178
1.21573	296.288
1.21573	296.384
1.21758	296.468
1.21758	296.537
1.21942	296.627
1.21942	296.638
1.21942	296.68
1.22126	296.712
1.22126	296.779
1.2231	296.836
1.2231	296.951
1.22494	297.005
1.22494	297.045
1.22494	297.121
1.22679	297.167
1.22679	297.179
1.22679	297.253
1.22863	297.303
1.22863	297.359
1.22863	297.397
1.23047	297.453
1.23047	297.546
1.23047	297.605
1.23231	297.678
1.23231	297.725
1.23231	297.827
1.23416	297.884
1.23416	298.017
1.23416	298.117
1.236	298.169
1.236	298.271
1.236	298.343
1.23784	298.456
1.23784	298.526
1.23784	298.635
1.23968	298.738
1.23968	298.829
1.23968	298.945
1.24152	299.009
1.24152	299.105
1.24152	299.142
1.24336	299.25
1.24336	299.277
1.24336	299.368
1.24521	299.51
1.24521	299.632
1.24521	299.755
1.24705	299.849
1.24705	299.929
1.24889	300.014
1.24889	300.142
1.24889	300.178
1.24889	300.272
1.25073	300.309
1.25073	300.418
1.25073	300.52
1.25258	300.651
1.25258	300.716
1.25442	300.788
1.25442	300.877
1.25442	300.96
1.25626	301.035
1.25626	301.078
1.25626	301.184
1.2581	301.266
1.2581	301.363
1.2581	301.449
1.25994	301.544
1.25994	301.613
1.25994	301.698
1.26179	301.792
1.26179	301.883
1.26363	302.031
1.26363	302.127
1.26363	302.183
1.26363	302.207
1.26547	302.317
1.26547	302.406
1.26547	302.523
1.26731	302.669
1.26731	302.767
1.26915	302.843
1.26915	302.915
1.26915	303.041
1.271	303.195
1.271	303.227
1.271	303.285
1.271	303.333
1.27284	303.399
1.27284	303.49
1.27468	303.628
1.27468	303.78
1.27468	303.884
1.27652	303.947
1.27652	304.1
1.27836	304.239
1.27836	304.26
1.27836	304.308
1.27836	304.404
1.28021	304.479
1.28021	304.547
1.28021	304.672
1.28205	304.786
1.28205	304.849
1.28389	304.936
1.28389	305.038
1.28389	305.184
1.28573	305.235
1.28573	305.28
1.28573	305.435
1.28757	305.495
1.28757	305.558
1.28757	305.623
1.28942	305.664
1.28942	305.757
1.29126	305.899
1.29126	306.017
1.29126	306.169
1.2931	306.221
1.2931	306.291
1.2931	306.343
1.29494	306.422
1.29494	306.496
1.29494	306.594
1.29678	306.691
1.29678	306.789
1.29678	306.873
1.29863	306.998
1.29863	307.103
1.30047	307.154
1.30047	307.244
1.30047	307.314
1.30047	307.362
1.30231	307.433
1.30231	307.559
1.30415	307.688
1.30415	307.765
1.30415	307.878
1.30599	307.98
1.30599	308.023
1.30784	308.127
1.30784	308.197
1.30784	308.268
1.30784	308.384
1.30968	308.487
1.30968	308.647
1.31152	308.674
1.31152	308.733
1.31152	308.825
1.31336	308.925
1.31336	309.026
1.31336	309.121
1.3152	309.238
1.3152	309.286
1.3152	309.312
1.31705	309.394
1.31705	309.447
1.31705	309.559
1.31889	309.667
1.31889	309.794
1.32073	309.87
1.32073	309.954
1.32073	310.045
1.32257	310.09
1.32257	310.122
1.32257	310.169
1.32441	310.231
1.32441	310.301
1.32441	310.37
1.32626	310.431
1.32626	310.563
1.3281	310.623
1.3281	310.712
[truncated: 37,638 more rows]

## Sheet: (c) RACFST-4
RACFST-4
Test curve		Simulation curve		Calculated curve
s/mm	P/kN	s/mm	P/kN	s/mm	P/kN
0	0	0	0	0	0
0	0.21821	0.00155	0.75468	1.958	649.177
0.00184	0.43641	0.01205	5.39667	7.847	728.816
0.00184	0.65462	1.47764	207.959	8.899	685.645
0.00368	0.87283	1.85042	242.974	20	685.645
0.00368	1.09103	2.26823	304.053
0.00368	1.30924	2.72996	416
0.00553	1.52745	3.23379	469.555
0.00553	1.74565	3.77755	495.136
0.00553	1.96386	4.35834	531.706
0.00737	2.18207	4.97355	562.616
0.00737	2.40027	5.61912	590.335
0.00921	2.61848	6.2919	520.414
0.00921	2.83669	6.98686	485.391
0.00921	3.05489	7.70034	289.664
0.01105	3.2731	8.42939	253.722
0.01105	3.49131	9.16499	238.191
0.01105	3.70951	9.91166	235.779
0.01289	3.92772	10.6957	250.349
0.01289	4.14593	11.4681	258.377
0.01289	4.36413	12.236	259.495
0.01474	4.58234	12.9838	266.498
0.01474	4.80055	13.7183	259.987
0.01474	5.01875	14.4224	260.969
0.01658	5.23696	15.0997	269.933
0.01658	5.45517	15.7461	275.728
0.01658	5.67337	16.3572	282.606
0.01842	5.89158	16.9258	276.981
0.01842	6.10979	17.4547	285.386
0.01842	6.32799	17.9414	295.025
0.02026	6.5462	18.378	306.509
0.02026	6.76441	18.7719	317.044
0.02026	6.98261	19.113	325.559
0.0221	7.20082	19.4113	335.029
0.0221	7.41903	19.6571	338.299
0.0221	7.63723	19.8615	340.159
0.02395	7.85544	20.0213	341.242
0.02395	8.07365	20.1398	343.751
0.02579	8.29185	20.2233	345.033
0.02579	8.51006	20.2771	345.498
0.02579	8.72827	20.3091	344.983
0.02763	8.94647	20.3136	344.181
0.02763	9.16468	20.3136	342.771
0.02763	9.38289
0.02947	9.60109
0.02947	9.8193
0.02947	10.0375
0.03131	10.2557
0.03131	10.4739
0.03316	10.6921
0.03316	10.9103
0.03316	11.1285
0.03316	11.3468
0.035	11.5649
0.035	11.7832
0.03684	12.0014
0.03684	12.2196
0.03684	12.4378
0.03868	12.656
0.03868	12.8742
0.03868	13.0924
0.04052	13.3106
0.04052	13.5288
0.04052	13.747
0.04237	13.9652
0.04237	14.1834
0.04237	14.4016
0.04421	14.6198
0.04421	14.8381
0.04605	15.0563
0.04605	15.2745
0.04605	15.4927
0.04789	15.7109
0.04789	15.9291
0.04789	16.1473
0.04973	16.3655
0.04973	16.5837
0.04973	16.8019
0.05158	17.0201
0.05158	17.2383
0.05158	17.4565
0.05342	17.6747
0.05342	17.8929
0.05526	18.1112
0.05526	18.3294
0.05526	18.5476
0.0571	18.7658
0.0571	18.984
0.0571	19.2022
0.05895	19.4204
0.05895	19.6386
0.05895	19.8568
0.06079	20.075
0.06079	20.2932
0.06079	20.5114
0.06263	20.7296
0.06263	20.9478
0.06263	21.166
0.06263	21.3843
0.06447	21.6025
0.06447	21.8207
0.06631	22.0389
0.06631	22.2571
0.06631	22.4753
0.06815	22.6935
0.06815	22.9117
0.07	23.1299
0.07	23.3481
0.07	23.5663
0.07	23.7845
0.07184	24.0027
0.07184	24.2209
0.07368	24.4392
0.07368	24.6574
0.07552	24.8756
0.07552	25.0938
0.07552	25.312
0.07737	25.5302
0.07737	25.7484
0.07737	25.9666
0.07921	26.1848
0.07921	26.403
0.08105	26.6212
0.08105	26.8394
0.08105	27.0576
0.08289	27.2758
0.08289	27.494
0.08473	27.7123
0.08473	27.9305
0.08473	28.1487
0.08658	28.3669
0.08658	28.5851
0.08842	28.8033
0.08842	29.0215
0.08842	29.2397
0.09026	29.4579
0.09026	29.6761
0.0921	29.8943
0.0921	30.1125
0.0921	30.3307
0.09394	30.5489
0.09394	30.7671
0.09579	30.9854
0.09579	31.2036
0.09763	31.4218
0.09763	31.64
0.09947	31.8582
0.09947	32.0764
0.09947	32.2946
0.10131	32.5128
0.10131	32.731
0.10131	32.9492
0.10315	33.1674
0.10315	33.3856
0.105	33.6038
0.105	33.822
0.105	34.0402
0.10684	34.2585
0.10684	34.4767
0.10684	34.6949
0.10868	34.9131
0.10868	35.1313
0.10868	35.3495
0.11052	35.5677
0.11052	35.7859
0.11052	36.0041
0.11236	36.2223
0.11236	36.4405
0.11421	36.6587
0.11421	36.8769
0.11421	37.0951
0.11421	37.3133
0.11605	37.5316
0.11605	37.7498
0.11605	37.968
0.11789	38.1862
0.11789	38.4044
0.11789	38.6226
0.11973	38.8408
0.11973	39.059
0.12157	39.2772
0.12157	39.4954
0.12157	39.7136
0.12157	39.9318
0.12342	40.15
0.12342	40.3682
0.12526	40.5864
0.12526	40.8047
0.12526	41.0229
0.1271	41.2411
0.1271	41.4593
0.1271	41.6775
0.12894	41.8957
0.12894	42.1139
0.12894	42.3321
0.13078	42.5503
0.13078	42.7685
0.13078	42.9867
0.13263	43.2049
0.13263	43.4231
0.13447	43.6413
0.13447	43.8595
0.13447	44.0778
0.13631	44.296
0.13631	44.5142
0.13631	44.7324
0.13815	44.9506
0.13815	45.1688
0.13815	45.387
0.13999	45.6052
0.13999	45.8234
0.14184	46.0416
0.14184	46.2598
0.14184	46.478
0.14368	46.6962
0.14368	46.9144
0.14368	47.1326
0.14552	47.3509
0.14552	47.5691
0.14552	47.7873
0.14736	48.0055
0.14736	48.2237
0.14736	48.4419
0.1492	48.6601
0.1492	48.8783
0.15105	49.0965
0.15105	49.3147
0.15105	49.5329
0.15105	49.7511
0.15289	49.9693
0.15289	50.1875
0.15473	50.4057
0.15473	50.624
0.15473	50.8422
0.15657	51.0604
0.15657	51.2786
0.15657	51.4968
0.15841	51.715
0.15841	51.9332
0.15841	52.1514
0.16026	52.3696
0.16026	52.5878
0.16026	52.806
0.1621	53.0242
0.1621	53.2424
0.1621	53.4606
0.16394	53.6788
0.16394	53.8971
0.16578	54.1153
0.16578	54.3335
0.16578	54.5517
0.16578	54.7699
0.16762	54.9881
0.16762	55.2063
0.16762	55.4245
0.16947	55.6427
0.16947	55.8609
0.16947	56.0791
0.17131	56.2973
0.17131	56.5155
0.17315	56.7337
0.17315	56.9519
0.17315	57.1701
0.17315	57.3884
0.17499	57.6066
0.17499	57.8248
0.17499	58.043
0.17683	58.2612
0.17683	58.4794
0.17683	58.6976
0.17868	58.9158
0.17868	59.134
0.18052	59.3522
0.18052	59.5704
0.18052	59.7886
0.18052	60.0068
0.18236	60.2251
0.18236	60.4432
0.1842	60.6615
0.1842	60.8797
0.1842	61.0979
0.18604	61.3161
0.18604	61.5343
0.18604	61.7525
0.18789	61.9707
0.18789	62.1889
0.18789	62.4071
0.18973	62.6253
0.18973	62.8435
0.18973	63.0617
0.19157	63.2799
0.19157	63.4982
0.19341	63.7163
0.19341	63.9346
0.19341	64.1528
0.19525	64.371
0.19525	64.5892
0.19525	64.8074
0.1971	65.0256
0.1971	65.2438
0.1971	65.462
0.19894	65.6802
0.19894	65.8984
0.19894	66.1166
0.20078	66.3348
0.20078	66.553
0.20262	66.7712
0.20262	66.9895
0.20262	67.2077
0.20262	67.4259
0.20446	67.6441
0.20446	67.8623
0.20631	68.0805
0.20631	68.2987
0.20631	68.5169
0.20815	68.7351
0.20815	68.9533
0.20999	69.1715
0.20999	69.3897
0.20999	69.6079
0.20999	69.8261
0.21183	70.0443
0.21183	70.2626
0.21368	70.4808
0.21368	70.699
0.21368	70.9172
0.21552	71.1354
0.21552	71.3536
0.21736	71.5718
0.21736	71.79
0.21736	72.0082
0.21736	72.2264
0.2192	72.4446
0.2192	72.6628
0.22104	72.881
0.22104	73.0992
0.22104	73.3174
0.22288	73.5357
0.22288	73.7539
0.22288	73.9721
0.22473	74.1903
0.22473	74.4085
0.22473	74.6267
0.22657	74.8449
0.22657	75.0631
0.22841	75.2813
0.22841	75.4995
0.22841	75.7177
0.23025	75.9359
0.23025	76.1541
0.23025	76.3723
0.2321	76.5905
0.2321	76.8088
0.2321	77.027
0.23394	77.2452
0.23394	77.4634
0.23578	77.6816
0.23578	77.8998
0.23578	78.118
0.23762	78.3362
0.23762	78.5544
0.23762	78.7726
0.23946	78.9908
0.23946	79.209
0.23946	79.4272
0.2413	79.6454
0.2413	79.8637
0.24315	80.0819
0.24315	80.3001
0.24315	80.5183
0.24499	80.7365
0.24499	80.9547
0.24683	81.1729
0.24683	81.3911
0.24683	81.6093
0.24683	81.8275
0.24867	82.0457
0.24867	82.2639
0.25052	82.4821
0.25052	82.7003
0.25052	82.9185
0.25236	83.1368
0.25236	83.355
0.2542	83.5732
0.2542	83.7914
0.2542	84.0096
0.2542	84.2278
0.25604	84.446
0.25604	84.6642
0.25788	84.8824
0.25788	85.1006
0.25788	85.3188
0.25973	85.537
0.25973	85.7552
0.26157	85.9734
0.26157	86.1916
0.26157	86.4099
0.26341	86.6281
0.26341	86.8463
0.26341	87.0645
0.26525	87.2827
0.26525	87.5009
0.26525	87.7191
0.26709	87.9373
0.26709	88.1555
0.26894	88.3737
0.26894	88.5919
0.26894	88.8101
0.26894	89.0283
0.27078	89.2465
0.27078	89.4647
0.27262	89.683
0.27262	89.9012
0.27262	90.1194
0.27446	90.3376
0.27446	90.5558
0.2763	90.774
0.2763	90.9922
0.2763	91.2104
0.2763	91.4286
0.27815	91.6468
0.27815	91.865
0.27999	92.0832
0.27999	92.3014
0.27999	92.5196
0.28183	92.7378
0.28183	92.9561
0.28183	93.1743
0.28367	93.3925
0.28367	93.6107
0.28367	93.8289
0.28551	94.0471
0.28551	94.2653
0.28551	94.4835
0.28736	94.7017
0.28736	94.9199
0.2892	95.1381
0.2892	95.3563
0.2892	95.5745
0.29104	95.7927
0.29104	96.0109
0.29104	96.2292
0.29288	96.4474
0.29288	96.6656
0.29288	96.8838
0.29472	97.102
0.29472	97.3202
0.29657	97.5384
0.29657	97.7566
0.29657	97.9748
0.29841	98.193
0.29841	98.4112
0.29841	98.6294
0.30025	98.8476
0.30025	99.0658
0.30025	99.284
0.30209	99.5023
0.30209	99.7205
0.30209	99.9387
0.30393	100.157
0.30393	100.375
0.30578	100.593
0.30578	100.811
0.30578	101.03
0.30762	101.248
0.30762	101.466
0.30762	101.684
0.30946	101.903
0.30946	102.121
0.3113	102.339
0.3113	102.557
0.3113	102.775
0.31314	102.994
0.31314	103.212
0.31314	103.43
0.31499	103.648
0.31499	103.866
0.31499	104.085
0.31683	104.303
0.31683	104.521
0.31867	104.739
0.31867	104.957
0.31867	105.176
0.32051	105.394
0.32051	105.612
0.32051	105.83
0.32235	106.048
0.32235	106.267
0.32235	106.485
0.3242	106.703
0.3242	106.921
0.32604	107.139
0.32604	107.358
0.32604	107.576
0.32788	107.794
0.32788	108.012
0.32788	108.231
0.32972	108.449
0.32972	108.667
0.32972	108.885
0.33156	109.103
0.33156	109.322
0.33341	109.54
0.33341	109.758
0.33341	109.976
0.33525	110.194
0.33525	110.413
0.33525	110.631
0.33709	110.849
0.33709	111.067
0.33709	111.285
0.33893	111.504
0.33893	111.722
0.34077	111.94
0.34077	112.158
0.34077	112.376
0.34262	112.595
0.34262	112.813
0.34262	113.031
0.34446	113.249
0.34446	113.467
0.34446	113.686
0.3463	113.904
0.3463	114.122
0.34814	114.34
0.34814	114.559
0.34814	114.777
0.34998	114.995
0.34998	115.213
0.34998	115.431
0.35183	115.65
0.35183	115.868
0.35183	116.086
0.35367	116.304
0.35367	116.522
0.35367	116.741
0.35551	116.959
0.35551	117.177
0.35735	117.395
0.35735	117.613
0.35735	117.832
0.35735	118.05
0.35919	118.268
0.35919	118.486
0.36104	118.704
0.36104	118.923
0.36104	119.141
0.36288	119.359
0.36288	119.577
0.36472	119.795
0.36472	120.014
0.36472	120.232
0.36472	120.45
0.36656	120.668
0.36656	120.887
0.3684	121.105
0.3684	121.323
0.3684	121.541
0.37025	121.759
0.37025	121.978
0.37025	122.196
0.37209	122.414
0.37209	122.632
0.37209	122.85
0.37393	123.069
0.37393	123.287
0.37577	123.505
0.37577	123.723
0.37577	123.941
0.37761	124.16
0.37761	124.378
0.37761	124.596
0.37946	124.814
0.37946	125.032
0.37946	125.251
0.3813	125.469
0.3813	125.687
0.38314	125.905
0.38314	126.123
0.38314	126.342
0.38498	126.56
0.38498	126.778
0.38498	126.996
0.38683	127.215
0.38683	127.433
0.38683	127.651
0.38867	127.869
0.38867	128.087
0.38867	128.306
0.39051	128.524
0.39051	128.742
0.39235	128.96
0.39235	129.178
0.39235	129.397
0.39419	129.615
0.39419	129.833
0.39419	130.051
0.39603	130.269
0.39603	130.488
0.39603	130.706
0.39788	130.924
0.39788	131.142
0.39972	131.36
0.39972	131.579
0.39972	131.797
0.40156	132.015
0.40156	132.233
0.40156	132.451
0.4034	132.67
0.4034	132.888
0.4034	133.106
0.40525	133.324
0.40525	133.542
0.40709	133.761
0.40709	133.979
0.40709	134.197
0.40893	134.415
0.40893	134.634
0.40893	134.852
0.41077	135.07
0.41077	135.288
0.41077	135.506
0.41261	135.725
0.41261	135.869
0.41445	136.094
0.41445	136.254
0.41445	136.492
0.4163	136.629
0.4163	136.767
0.4163	136.902
0.41814	137.063
0.41814	137.25
0.41814	137.401
0.41998	137.577
0.41998	137.78
0.42182	137.952
0.42182	138.11
0.42182	138.278
0.42367	138.458
0.42367	138.6
0.42367	138.728
0.42551	138.86
0.42551	139.071
0.42551	139.304
0.42735	139.502
0.42735	139.62
0.42735	139.791
0.42919	139.996
0.42919	140.202
0.43103	140.423
0.43103	140.609
0.43103	140.791
0.43288	140.957
0.43288	141.143
0.43288	141.246
0.43472	141.417
0.43472	141.626
0.43472	141.821
0.43656	142.034
0.43656	142.178
0.4384	142.364
0.4384	142.496
0.4384	142.654
0.4384	142.905
0.44024	143.099
0.44024	143.196
0.44209	143.397
0.44209	143.494
0.44209	143.691
0.44393	143.894
0.44393	144.132
0.44577	144.291
0.44577	144.416
0.44577	144.629
0.44577	144.786
0.44761	145.042
0.44761	145.175
0.44945	145.297
0.44945	145.505
0.44945	145.691
0.4513	145.893
0.4513	146.145
0.4513	146.362
0.45314	146.479
0.45314	146.629
0.45314	146.781
0.45498	146.94
0.45498	147.132
0.45498	147.303
0.45682	147.509
0.45682	147.72
0.45866	147.902
0.45866	148.114
0.45866	148.31
0.46051	148.484
0.46051	148.693
0.46051	148.854
0.46235	148.994
0.46235	149.174
0.46235	149.352
0.46419	149.564
0.46419	149.793
0.46603	150.054
0.46603	150.265
0.46603	150.395
0.46787	150.549
0.46787	150.741
0.46787	150.858
0.46972	151.059
0.46972	151.246
0.46972	151.433
0.47156	151.63
0.47156	151.852
0.4734	152.116
0.4734	152.37
0.4734	152.541
0.47524	152.697
0.47524	152.863
0.47524	153.024
0.47708	153.199
0.47708	153.362
0.47708	153.538
0.47893	153.75
0.47893	153.988
0.48077	154.228
0.48077	154.425
0.48077	154.58
0.48261	154.793
0.48261	155.019
0.48261	155.195
0.48445	155.351
0.48445	155.512
0.48445	155.718
0.48629	155.93
0.48629	156.148
0.48814	156.37
0.48814	156.575
0.48814	156.716
0.48998	156.962
0.48998	157.193
0.48998	157.363
0.49182	157.514
0.49182	157.754
0.49182	157.932
0.49366	158.165
0.49366	158.31
0.49366	158.556
0.4955	158.777
0.4955	158.948
0.49735	159.143
0.49735	159.348
0.49735	159.533
0.49919	159.77
0.49919	159.919
0.49919	160.128
0.50103	160.35
0.50103	160.548
0.50103	160.773
0.50287	160.949
0.50287	161.139
0.50471	161.344
0.50471	161.526
0.50471	161.672
0.50656	161.885
0.50656	162.105
0.50656	162.267
0.5084	162.514
0.5084	162.754
0.5084	162.981
0.51024	163.186
0.51024	163.428
0.51208	163.645
0.51208	163.823
0.51208	164.016
0.51392	164.247
0.51392	164.444
0.51392	164.608
0.51577	164.814
0.51577	165.007
0.51577	165.173
0.51761	165.387
0.51761	165.615
0.51945	165.781
0.51945	165.988
0.51945	166.181
0.51945	166.441
0.52129	166.616
0.52129	166.856
0.52313	167.062
0.52313	167.267
0.52313	167.474
0.52498	167.659
0.52498	167.781
0.52682	168.023
0.52682	168.202
0.52682	168.453
0.52682	168.648
0.52866	168.87
0.52866	169.031
0.5305	169.218
0.5305	169.46
0.5305	169.653
0.53234	169.924
0.53234	170.138
0.53234	170.326
0.53419	170.502
0.53419	170.726
0.53419	170.904
0.53603	171.065
0.53603	171.28
0.53603	171.515
0.53787	171.734
0.53787	171.971
0.53971	172.208
0.53971	172.465
0.53971	172.702
0.54155	172.93
0.54155	173.157
0.54155	173.322
0.5434	173.482
0.5434	173.746
0.5434	173.95
0.54524	174.177
0.54524	174.448
0.54708	174.7
0.54708	174.965
0.54708	175.178
0.54892	175.341
0.54892	175.532
0.54892	175.745
0.55076	175.999
0.55076	176.229
0.55076	176.484
0.55261	176.687
0.55261	176.869
0.55445	177.139
0.55445	177.361
0.55445	177.585
0.55629	177.808
0.55629	178.047
0.55629	178.245
0.55813	178.474
0.55813	178.697
0.55813	178.906
0.55998	179.077
0.55998	179.313
0.56182	179.623
0.56182	179.844
0.56182	180.075
0.56366	180.285
0.56366	180.488
0.56366	180.664
0.5655	180.924
0.5655	181.167
0.5655	181.352
0.56734	181.555
0.56734	181.8
0.56734	182.125
0.56918	182.326
0.56918	182.586
0.57103	182.823
0.57103	182.985
0.57103	183.188
0.57287	183.377
0.57287	183.568
0.57287	183.767
0.57471	183.945
0.57471	184.177
0.57471	184.455
0.57655	184.763
0.57655	184.988
0.5784	185.214
0.5784	185.458
0.5784	185.644
0.58024	185.858
0.58024	186.077
0.58024	186.336
0.58208	186.566
0.58208	186.838
0.58392	187.065
0.58392	187.263
0.58392	187.505
0.58576	187.736
0.58576	188.019
0.58576	188.169
0.58761	188.41
0.58761	188.608
0.58761	188.865
0.58945	189.1
0.58945	189.289
0.59129	189.525
0.59129	189.765
0.59129	189.971
0.59313	190.196
0.59313	190.389
0.59313	190.587
0.59497	190.785
0.59497	191.011
0.59497	191.173
0.59682	191.379
0.59682	191.622
0.59866	191.849
0.59866	192.104
0.59866	192.297
0.6005	192.549
0.6005	192.771
0.6005	192.991
0.60234	193.196
0.60234	193.38
0.60234	193.568
0.60418	193.805
0.60418	194.077
0.60603	194.314
0.60603	194.539
0.60603	194.754
0.60787	194.975
0.60787	195.211
0.60787	195.388
0.60971	195.601
0.60971	195.78
0.60971	195.979
0.61155	196.193
0.61155	196.442
0.61339	196.704
0.61339	196.948
0.61339	197.21
0.61524	197.431
0.61524	197.61
0.61524	197.817
0.61708	198.003
0.61708	198.242
0.61708	198.463
0.61892	198.691
0.61892	198.923
0.61892	199.154
0.62076	199.367
0.62076	199.613
0.6226	199.873
0.6226	200.089
0.6226	200.289
0.6226	200.469
0.62445	200.745
0.62445	200.986
0.62629	201.162
0.62629	201.377
0.62629	201.595
0.62813	201.854
0.62813	202.083
0.62997	202.305
0.62997	202.516
0.62997	202.701
0.62997	202.871
0.63181	203.057
0.63181	203.275
0.63366	203.489
0.63366	203.701
0.63366	203.925
0.6355	204.154
0.6355	204.392
0.63734	204.636
0.63734	204.826
0.63734	205.034
0.63734	205.225
0.63918	205.396
0.63918	205.643
0.64102	205.909
0.64102	206.163
0.64102	206.4
0.64287	206.645
0.64287	206.919
0.64287	207.066
0.64471	207.35
0.64471	207.578
0.64471	207.787
0.64655	208.019
0.64655	208.254
0.64655	208.5
0.64839	208.774
0.64839	209.014
0.65023	209.265
0.65023	209.497
0.65023	209.777
0.65208	209.982
0.65208	210.212
0.65208	210.449
0.65392	210.62
0.65392	210.916
0.65392	211.135
0.65576	211.384
0.65576	211.667
0.6576	211.922
0.6576	212.167
0.6576	212.377
0.65944	212.65
0.65944	212.875
0.65944	213.106
0.66129	213.358
0.66129	213.58
0.66129	213.806
0.66313	214.072
0.66313	214.283
0.66313	214.426
0.66497	214.647
0.66497	214.795
0.66681	214.962
0.66681	215.109
0.66681	215.283
0.66681	215.449
0.66865	215.669
0.66865	215.806
0.6705	216.016
0.6705	216.254
0.6705	216.5
0.67234	216.725
0.67234	216.929
0.67418	217.127
0.67418	217.354
0.67418	217.586
0.67418	217.832
0.67602	218.074
0.67602	218.267
0.67786	218.477
0.67786	218.745
0.67786	218.967
0.67971	219.177
0.67971	219.404
0.68155	219.657
0.68155	219.92
0.68155	220.153
0.68155	220.396
0.68339	220.575
0.68339	220.821
0.68523	221.097
0.68523	221.352
0.68523	221.55
0.68707	221.787
0.68707	221.994
0.68707	222.253
0.68892	222.418
0.68892	222.681
0.68892	222.879
0.69076	223.137
0.69076	223.309
0.69076	223.551
0.6926	223.784
0.6926	224.045
0.69444	224.285
0.69444	224.525
0.69444	224.82
0.69628	225.091
0.69628	225.362
0.69628	225.544
0.69813	225.755
0.69813	225.941
0.69813	226.184
0.69997	226.404
0.69997	226.661
0.70181	226.946
0.70181	227.183
0.70181	227.419
0.70365	227.677
0.70365	227.925
0.70365	228.11
0.70549	228.352
0.70549	228.522
0.70549	228.766
0.70734	229.048
0.70734	229.343
0.70734	229.577
0.70918	229.853
0.70918	230.084
0.71102	230.29
0.71102	230.553
0.71102	230.759
0.71102	230.982
0.71286	231.212
0.71286	231.437
0.71471	231.674
0.71471	231.932
0.71471	232.168
0.71655	232.477
0.71655	232.734
0.71839	233.014
0.71839	233.245
0.71839	233.483
0.71839	233.722
0.72023	233.956
0.72023	234.133
0.72207	234.349
0.72207	234.563
0.72207	234.797
0.72391	235.035
0.72391	235.249
0.72576	235.528
0.72576	235.763
0.72576	235.997
0.72576	236.206
0.7276	236.497
0.7276	236.727
0.72944	236.982
0.72944	237.215
0.72944	237.52
0.73128	237.766
0.73128	238.025
0.73313	238.272
0.73313	238.477
0.73313	238.729
0.73313	238.88
0.73497	239.127
0.73497	239.439
0.73681	239.717
0.73681	239.91
0.73681	240.154
0.73865	240.465
0.73865	240.683
0.74049	240.914
0.74049	241.123
0.74049	241.353
0.74049	241.605
0.74233	241.803
0.74233	242.007
0.74418	242.22
0.74418	242.519
0.74418	242.771
0.74602	243.038
0.74602	243.256
0.74786	243.572
0.74786	243.833
0.74786	244.034
0.74786	244.267
0.7497	244.476
0.7497	244.777
0.75155	245.069
0.75155	245.297
0.75155	245.531
0.75339	245.793
0.75339	246.008
0.75523	246.256
0.75523	246.521
0.75523	246.713
0.75523	246.934
0.75707	247.147
0.75707	247.392
0.75891	247.659
0.75891	247.887
0.75891	248.202
0.76076	248.431
0.76076	248.685
0.76076	248.889
0.7626	249.17
0.7626	249.379
0.7626	249.598
0.76444	249.79
0.76444	250.007
0.76628	250.237
0.76628	250.489
0.76628	250.737
0.76812	250.996
0.76812	251.271
0.76812	251.494
0.76997	251.724
0.76997	251.969
0.76997	252.196
0.77181	252.389
0.77181	252.622
0.77181	252.841
0.77365	253.038
0.77365	253.263
0.77549	253.519
0.77549	253.77
0.77549	254.024
0.77733	254.269
0.77733	254.485
0.77733	254.703
0.77918	254.897
0.77918	255.095
0.77918	255.339
0.78102	255.566
0.78102	255.82
0.78286	256.085
0.78286	256.307
0.78286	256.53
0.7847	256.751
0.7847	257.024
0.7847	257.244
0.78654	257.475
0.78654	257.652
0.78654	257.835
0.78839	258.047
0.78839	258.269
0.79023	258.53
0.79023	258.767
0.79023	259.006
0.79207	259.211
0.79207	259.432
0.79207	259.664
0.79391	259.851
0.79391	260.067
0.79391	260.263
0.79575	260.539
0.79575	260.76
0.7976	261.029
0.7976	261.312
0.7976	261.503
0.79944	261.738
0.79944	261.95
0.79944	262.14
0.80128	262.355
0.80128	262.57
0.80128	262.819
0.80312	263.106
0.80312	263.331
0.80496	263.596
0.80496	263.931
0.80496	264.126
0.80681	264.367
0.80681	264.551
0.80681	264.78
0.80865	264.992
0.80865	265.214
0.80865	265.457
0.81049	265.646
0.81049	265.862
0.81233	266.132
0.81233	266.394
0.81233	266.653
0.81417	266.937
0.81417	267.132
0.81417	267.344
0.81602	267.538
0.81602	267.794
0.81602	268.024
0.81786	268.293
0.81786	268.505
0.8197	268.77
0.8197	269.049
0.8197	269.285
0.82154	269.506
0.82154	269.724
0.82154	269.974
0.82338	270.2
0.82338	270.447
0.82338	270.696
0.82523	270.914
0.82523	271.183
0.82707	271.434
0.82707	271.686
0.82707	271.938
0.82891	272.22
0.82891	272.341
0.82891	272.538
0.83075	272.794
0.83075	273
0.83075	273.236
0.83259	273.443
0.83259	273.675
0.83444	273.904
0.83444	274.132
0.83444	274.367
0.83628	274.625
0.83628	274.852
0.83628	275.079
0.83812	275.287
0.83812	275.481
0.83812	275.693
0.83996	275.92
0.83996	276.142
0.8418	276.371
0.8418	276.623
0.8418	276.827
0.84365	277.052
0.84365	277.297
0.84365	277.505
0.84549	277.732
0.84549	277.954
0.84549	278.177
0.84733	278.413
0.84733	278.644
0.84733	278.99
0.84917	279.226
0.84917	279.502
0.85101	279.752
0.85101	279.961
0.85101	280.176
0.85286	280.419
0.85286	280.65
0.85286	280.842
0.8547	281.119
0.8547	281.363
0.85654	281.559
0.85654	281.84
0.85654	282.113
0.85838	282.335
0.85838	282.455
0.85838	282.522
0.86022	282.585
0.86022	282.674
0.86022	282.767
0.86207	282.861
0.86207	283.003
0.86391	283.201
0.86391	283.369
0.86391	283.56
0.86575	283.75
0.86575	283.915
0.86575	284.071
0.86759	284.257
0.86759	284.434
0.86759	284.634
0.86943	284.908
0.86943	285.201
0.87128	285.424
0.87128	285.639
0.87128	285.877
0.87312	286.026
0.87312	286.236
0.87312	286.389
0.87496	286.619
0.87496	286.858
0.87496	287.087
0.8768	287.281
0.8768	287.478
0.87864	287.665
0.87864	287.857
0.87864	288.072
0.88049	288.25
0.88049	288.449
0.88049	288.624
0.88233	288.809
0.88233	289.032
0.88233	289.224
0.88417	289.43
0.88417	289.636
0.88601	289.864
0.88601	290.116
0.88601	290.353
0.88786	290.567
0.88786	290.71
0.88786	290.929
0.8897	291.141
0.8897	291.345
0.8897	291.558
0.89154	291.751
0.89154	291.962
0.89338	292.234
0.89338	292.452
0.89338	292.676
0.89522	292.867
0.89522	293.08
0.89522	293.304
0.89706	293.504
0.89706	293.766
0.89706	293.983
0.89891	294.17
0.89891	294.39
0.90075	294.604
0.90075	294.824
0.90075	295.074
0.90259	295.274
0.90259	295.444
0.90259	295.705
0.90443	295.908
0.90443	296.148
0.90443	296.333
0.90628	296.572
0.90628	296.837
0.90812	297.073
0.90812	297.224
0.90812	297.472
0.90996	297.711
0.90996	297.926
0.90996	298.104
0.9118	298.291
0.9118	298.483
0.9118	298.664
0.91364	298.947
0.91364	299.189
0.91548	299.458
0.91548	299.67
0.91548	299.874
0.91733	300.107
0.91733	300.247
0.91733	300.465
0.91917	300.697
0.91917	300.921
0.91917	301.163
0.92101	301.354
0.92101	301.574
0.92101	301.833
0.92285	302.061
0.92285	302.256
0.9247	302.478
0.9247	302.714
0.9247	302.92
0.9247	303.146
0.92654	303.353
0.92654	303.623
0.92838	303.845
0.92838	304.019
0.92838	304.316
0.93022	304.542
0.93022	304.757
0.93206	304.959
0.93206	305.118
0.93206	305.321
0.93206	305.513
0.93391	305.799
0.93391	305.994
0.93575	306.18
0.93575	306.423
0.93575	306.624
0.93759	306.876
0.93759	307.108
0.93943	307.278
0.93943	307.465
0.93943	307.633
0.93943	307.788
0.94127	308.031
0.94127	308.283
0.94312	308.508
0.94312	308.758
0.94312	308.991
0.94496	309.185
0.94496	309.406
0.94496	309.616
0.9468	309.883
0.9468	310.064
0.9468	310.285
0.94864	310.497
0.94864	310.727
0.94864	310.951
0.95048	311.145
0.95048	311.367
0.95233	311.648
0.95233	311.888
0.95233	312.128
0.95417	312.345
0.95417	312.533
0.95417	312.732
0.95601	312.976
0.95601	313.179
0.95601	313.391
0.95785	313.607
0.95785	313.9
0.95969	314.172
0.95969	314.391
0.95969	314.627
0.96154	314.848
0.96154	315.043
0.96154	315.268
0.96338	315.491
0.96338	315.736
0.96338	315.982
0.96522	316.213
0.96522	316.445
0.96522	316.69
0.96706	316.979
0.96706	317.209
0.9689	317.486
0.9689	317.692
0.9689	317.886
0.9689	318.089
0.97075	318.34
0.97075	318.561
0.97259	318.794
0.97259	318.994
0.97259	319.255
0.97443	319.469
0.97443	319.695
0.97627	319.914
0.97627	320.129
0.97627	320.37
0.97627	320.607
0.97811	320.838
0.97811	321.061
0.97996	321.265
0.97996	321.494
0.97996	321.738
0.9818	322.019
0.9818	322.256
0.98364	322.475
0.98364	322.707
0.98364	322.937
0.98364	323.133
0.98548	323.374
0.98548	323.581
0.98548	323.757
0.98732	323.996
0.98732	324.281
0.98917	324.496
0.98917	324.674
0.98917	324.958
0.99101	325.221
0.99101	325.404
0.99101	325.631
0.99285	325.844
0.99285	326.034
0.99285	326.284
0.99469	326.516
0.99469	326.73
0.99653	326.999
0.99653	327.248
0.99653	327.451
0.99838	327.707
0.99838	327.913
0.99838	328.164
0.99838	328.388
1.00022	328.615
1.00022	328.831
1.00206	329.053
1.00206	329.342
1.00206	329.596
1.0039	329.811
1.0039	330.05
1.00574	330.29
1.00574	330.578
1.00574	330.831
1.00574	331.039
1.00759	331.209
1.00759	331.464
1.00943	331.698
1.00943	331.924
1.00943	332.143
1.01127	332.437
1.01127	332.678
1.01311	332.907
1.01311	333.119
1.01311	333.309
1.01311	333.546
1.01495	333.793
1.01495	334.073
1.0168	334.339
1.0168	334.577
1.0168	334.789
1.01864	335.047
1.01864	335.271
1.02048	335.44
1.02048	335.617
1.02048	335.867
1.02048	336.078
1.02232	336.337
1.02232	336.585
1.02416	336.847
1.02416	337.066
1.02416	337.366
1.02601	337.632
1.02601	337.877
1.02601	338.11
1.02785	338.307
1.02785	338.502
1.02785	338.681
1.02969	338.95
1.02969	339.215
1.02969	339.457
1.03153	339.646
1.03153	339.879
1.03337	340.116
1.03337	340.355
1.03337	340.639
1.03522	340.853
1.03522	341.078
1.03522	341.29
1.03706	341.492
1.03706	341.724
1.03706	341.94
1.0389	342.216
1.0389	342.497
1.04074	342.724
1.04074	342.992
1.04074	343.248
1.04258	343.506
1.04258	343.699
1.04258	343.928
1.04443	344.114
1.04443	344.296
1.04443	344.558
1.04627	344.823
1.04627	345.078
1.04811	345.328
1.04811	345.573
1.04811	345.788
1.04995	346.032
1.04995	346.227
1.04995	346.495
1.05179	346.732
1.05179	346.946
1.05179	347.144
1.05364	347.39
1.05364	347.643
1.05548	347.923
1.05548	348.175
1.05548	348.431
1.05732	348.705
1.05732	348.866
1.05732	349.069
1.05916	349.276
1.05916	349.49
1.05916	349.685
1.06101	349.918
1.06101	350.118
1.06285	350.395
1.06285	350.701
1.06285	350.959
1.06469	351.186
1.06469	351.452
1.06469	351.688
1.06653	351.895
1.06653	352.111
1.06653	352.337
1.06837	352.613
1.06837	352.803
1.07021	353.071
1.07021	353.261
1.07021	353.523
1.07206	353.687
1.07206	353.942
1.07206	354.217
1.0739	354.415
1.0739	354.576
1.0739	354.801
1.07574	355.091
1.07574	355.305
1.07574	355.557
1.07758	355.829
1.07758	356.018
1.07943	356.259
1.07943	356.472
1.07943	356.708
1.08127	356.922
1.08127	357.199
1.08127	357.434
1.08311	357.631
1.08311	357.872
1.08311	358.104
1.08495	358.397
1.08495	358.649
1.08679	358.922
1.08679	359.131
1.08679	359.305
1.08679	359.5
1.08864	359.686
1.08864	359.981
1.09048	360.274
1.09048	360.52
1.09048	360.77
1.09232	361.017
1.09232	361.282
1.09416	361.537
1.09416	361.772
1.09416	361.962
1.09416	362.138
1.096	362.379
1.096	362.644
1.09785	362.902
1.09785	363.142
1.09785	363.375
1.09969	363.659
1.09969	363.904
1.10153	364.138
1.10153	364.34
1.10153	364.54
1.10153	364.703
1.10337	364.974
1.10337	365.257
1.10521	365.508
1.10521	365.744
1.10521	365.983
1.10706	366.263
1.10706	366.581
1.1089	366.868
1.1089	367.05
1.1089	367.274
1.1089	367.458
1.11074	367.674
1.11074	367.927
1.11258	368.185
1.11258	368.449
1.11258	368.667
1.11442	368.938
1.11442	369.204
1.11442	369.463
1.11627	369.714
1.11627	369.949
1.11627	370.15
1.11811	370.325
1.11811	370.533
1.11811	370.776
1.11995	371.027
1.11995	371.241
1.12179	371.501
1.12179	371.77
1.12179	371.998
1.12363	372.221
1.12363	372.447
1.12363	372.643
1.12548	372.851
1.12548	373.066
1.12548	373.31
1.12732	373.557
1.12732	373.809
1.12916	374.124
1.12916	374.337
1.12916	374.579
1.131	374.813
1.131	375.095
1.131	375.266
1.13284	375.501
1.13284	375.739
1.13284	375.955
1.13469	376.245
1.13469	376.502
1.13653	376.787
1.13653	377.061
1.13653	377.343
1.13837	377.566
1.13837	377.777
1.13837	377.929
1.14021	378.159
1.14021	378.41
1.14021	378.599
1.14205	378.884
1.14205	379.162
1.1439	379.448
1.1439	379.673
1.1439	379.925
1.14574	380.175
1.14574	380.427
1.14574	380.67
1.14758	380.857
1.14758	381.11
1.14758	381.333
1.14942	381.569
1.14942	381.784
1.14942	382.076
1.15126	382.332
1.15126	382.593
1.15311	382.81
1.15311	383.024
1.15311	383.204
1.15495	383.455
1.15495	383.668
1.15495	383.908
1.15679	384.116
1.15679	384.34
1.15679	384.626
1.15863	384.92
1.15863	385.216
1.16047	385.42
1.16047	385.608
1.16047	385.883
1.16047	386.135
1.16232	386.361
1.16232	386.612
1.16416	386.881
1.16416	387.099
1.16416	387.354
1.166	387.607
1.166	387.827
1.16784	388.116
1.16784	388.317
1.16784	388.546
1.16784	388.754
1.16968	388.981
1.16968	389.231
1.17153	389.474
1.17153	389.698
1.17153	389.989
1.17337	390.244
1.17337	390.509
1.17521	390.79
1.17521	390.939
1.17521	391.167
1.17521	391.342
1.17705	391.553
1.17705	391.8
1.17889	392.052
1.17889	392.319
1.17889	392.584
1.18074	392.861
1.18074	393.125
1.18258	393.339
1.18258	393.566
1.18258	393.755
1.18258	393.991
1.18442	394.231
1.18442	394.449
1.18626	394.689
1.18626	394.955
1.18626	395.16
1.1881	395.449
1.1881	395.732
1.1881	396.018
1.18995	396.221
1.18995	396.456
1.18995	396.644
1.19179	396.855
1.19179	397.11
1.19363	397.376
1.19363	397.549
1.19363	397.782
1.19547	398.087
1.19547	398.307
1.19547	398.522
1.19731	398.773
1.19731	398.987
1.19731	399.228
1.19916	399.449
1.19916	399.67
1.19916	399.914
1.201	400.176
1.201	400.375
1.20284	400.652
1.20284	400.922
1.20284	401.1
1.20468	401.364
1.20468	401.645
1.20468	401.884
1.20652	402.126
1.20652	402.351
1.20652	402.608
1.20837	402.901
1.20837	403.146
1.21021	403.447
1.21021	403.711
1.21021	403.993
1.21205	404.178
1.21205	404.404
1.21205	404.551
1.21389	404.804
1.21389	405.003
1.21389	405.221
1.21573	405.488
1.21573	405.723
1.21758	405.998
1.21758	406.233
1.21758	406.479
1.21942	406.721
1.21942	406.925
1.21942	407.144
1.22126	407.386
1.22126	407.611
1.22126	407.816
1.2231	408.096
1.2231	408.351
1.22494	408.632
1.22494	408.862
1.22494	409.106
1.22679	409.375
1.22679	409.625
1.22679	409.864
1.22863	410.089
1.22863	410.296
1.22863	410.597
1.23047	410.775
1.23047	411.044
1.23231	411.292
1.23231	411.541
1.23231	411.813
1.23416	412.081
1.23416	412.307
1.23416	412.521
1.236	412.762
1.236	413.019
1.236	413.242
1.23784	413.518
1.23784	413.721
1.23968	414.004
1.23968	414.275
1.23968	414.525
1.24152	414.715
1.24152	414.928
1.24152	415.164
1.24336	415.371
1.24336	415.589
1.24336	415.812
1.24521	416.056
1.24521	416.354
1.24705	416.619
1.24705	416.834
1.24705	417.079
1.24889	417.323
1.24889	417.541
1.24889	417.729
1.25073	417.987
1.25073	418.192
1.25073	418.454
1.25258	418.719
1.25258	418.96
1.25442	419.234
1.25442	419.479
1.25442	419.745
1.25626	419.946
1.25626	420.164
1.25626	420.359
1.2581	420.558
1.2581	420.768
1.2581	421.05
1.25994	421.321
1.25994	421.602
1.26179	421.883
1.26179	422.195
1.26179	422.481
1.26363	422.657
1.26363	422.886
1.26363	423.087
1.26547	423.26
1.26547	423.503
1.26547	423.732
1.26731	423.95
1.26731	424.181
1.26915	424.396
1.26915	424.615
1.26915	424.886
1.271	425.147
1.271	425.353
1.271	425.623
1.27284	425.806
1.27284	426.062
1.27284	426.311
1.27468	426.521
1.27468	426.786
1.27652	427.052
1.27652	427.285
1.27652	427.52
1.27836	427.755
1.27836	427.963
1.27836	428.169
1.28021	428.448
1.28021	428.632
1.28021	428.868
1.28205	429.075
1.28205	429.311
1.28205	429.553
1.28389	429.79
1.28389	430.076
1.28573	430.296
1.28573	430.522
1.28573	430.703
1.28573	430.927
1.28757	431.131
1.28757	431.407
1.28942	431.625
1.28942	431.873
1.28942	432.121
1.29126	432.341
1.29126	432.568
1.2931	432.812
1.2931	433.004
1.2931	433.229
1.2931	433.383
1.29494	433.641
1.29494	433.849
1.29678	434.108
1.29678	434.325
1.29678	434.589
1.29863	434.83
1.29863	435.055
1.30047	435.342
1.30047	435.574
1.30047	435.821
1.30047	435.944
1.30231	436.163
1.30231	436.454
1.30415	436.632
1.30415	436.907
1.30415	437.177
1.30599	437.415
1.30599	437.628
1.30784	437.882
1.30784	438.131
1.30784	438.36
1.30784	438.537
1.30968	438.712
1.30968	438.948
1.31152	439.22
1.31152	439.47
1.31152	439.695
1.31336	439.937
1.31336	440.152
1.31336	440.414
1.3152	440.668
1.3152	440.847
1.3152	441.043
1.31705	441.289
1.31705	441.477
1.31705	441.706
1.31889	441.911
1.31889	442.171
1.32073	442.359
1.32073	442.558
1.32073	442.781
1.32257	442.969
1.32257	443.107
1.32257	443.29
1.32441	443.48
1.32441	443.671
1.32441	443.879
[truncated: 36,962 more rows]

## Sheet: (d) RACFST-5
RACFST-5
Test curve		Simulation curve		Calculated curve
s/mm	P/kN	s/mm	P/kN	s/mm	P/kN
0	0.19107	0	0	0	0
0	0.38213	0.00155	0.80484	1.958	401.736
0	0.5732	0.01205	5.65706	7.847	510.521
0.00184	0.76426	1.15765	188.478	8.899	407.59
0.00184	0.95533	1.48749	207.052	20	407.59
0.00369	1.1464	1.86335	238.417
0.00369	1.33746	2.28459	300.126
0.00369	1.52853	2.75013	403.185
0.00553	1.7196	3.2581	457.843
0.00553	1.91066	3.80635	503.297
0.00737	2.10173	4.39207	534.202
0.00737	2.29279	5.01202	574.224
0.00737	2.48386	5.66319	600.505
0.00921	2.67493	6.34118	511.066
0.00921	2.86599	7.04229	478.238
0.00921	3.05706	7.76248	436.568
0.01105	3.24813	8.49444	425.783
0.01105	3.43919	9.24112	406.402
0.01289	3.63026	9.98777	385.951
0.01289	3.82132	10.7718	383.285
0.01474	4.01239	11.5558	373.727
0.01474	4.20346	12.3244	360.161
0.01474	4.39452	13.0804	355.026
0.01658	4.58559	13.8186	351.726
0.01658	4.77666	14.5287	347.856
0.01842	4.96772	15.2121	348.345
0.01842	5.15879	15.8636	343.235
0.01842	5.34985	16.48	342.832
0.02026	5.54092	17.0552	342.592
0.02026	5.73199	17.5872	334.1
0.02211	5.92305	18.0781	338.429
0.02211	6.11412	18.5183	342.732
0.02211	6.30519	18.9148	349.819
0.02395	6.49625	19.2592	350.435
0.02395	6.68732	19.5592	350.164
0.02395	6.87838	19.8079	346.365
0.02579	7.06945	20.0134	351.436
0.02579	7.26052	20.1752	354.571
0.02579	7.45158	20.2945	355.244
0.02763	7.64265	20.3787	357.194
0.02763	7.83372	20.4328	355.719
0.02763	8.02478	20.4648	356.114
0.02947	8.21585	20.4696	355.846
0.02947	8.40691	20.4696	354.985
0.02947	8.59798
0.03131	8.78905
0.03131	8.98011
0.03131	9.17118
0.03316	9.36225
0.03316	9.55331
0.03316	9.74438
0.035	9.93544
0.035	10.1265
0.03684	10.3176
0.03684	10.5086
0.03684	10.6997
0.03684	10.8908
0.03868	11.0818
0.03868	11.2729
0.04053	11.464
0.04053	11.655
0.04053	11.8461
0.04237	12.0372
0.04237	12.2282
0.04421	12.4193
0.04421	12.6104
0.04421	12.8014
0.04421	12.9925
0.04605	13.1836
0.04605	13.3746
0.04789	13.5657
0.04789	13.7568
0.04789	13.9478
0.04974	14.1389
0.04974	14.33
0.04974	14.521
0.05158	14.7121
0.05158	14.9032
0.05158	15.0942
0.05342	15.2853
0.05342	15.4764
0.05342	15.6674
0.05526	15.8585
0.05526	16.0496
0.0571	16.2406
0.0571	16.4317
0.0571	16.6228
0.05895	16.8138
0.05895	17.0049
0.05895	17.196
0.06079	17.387
0.06079	17.5781
0.06079	17.7692
0.06263	17.9602
0.06263	18.1513
0.06263	18.3424
0.06447	18.5334
0.06447	18.7245
0.06631	18.9156
0.06631	19.1066
0.06631	19.2977
0.06816	19.4888
0.06816	19.6798
0.06816	19.8709
0.07	20.0619
0.07	20.253
0.07184	20.4441
0.07184	20.6351
0.07184	20.8262
0.07368	21.0173
0.07368	21.2083
0.07368	21.3994
0.07552	21.5905
0.07552	21.7815
0.07552	21.9726
0.07737	22.1637
0.07737	22.3547
0.07737	22.5458
0.07921	22.7369
0.07921	22.9279
0.08105	23.119
0.08105	23.3101
0.08105	23.5011
0.08105	23.6922
0.08289	23.8833
0.08289	24.0743
0.08473	24.2654
0.08473	24.4565
0.08473	24.6475
0.08658	24.8386
0.08658	25.0297
0.08842	25.2207
0.08842	25.4118
0.08842	25.6029
0.08842	25.7939
0.09026	25.985
0.09026	26.1761
0.0921	26.3671
0.0921	26.5582
0.0921	26.7493
0.09394	26.9403
0.09394	27.1314
0.09394	27.3225
0.09579	27.5135
0.09579	27.7046
0.09579	27.8957
0.09763	28.0867
0.09763	28.2778
0.09763	28.4689
0.09947	28.6599
0.09947	28.851
0.09947	29.0421
0.10131	29.2331
0.10131	29.4242
0.10315	29.6153
0.10315	29.8063
0.10315	29.9974
0.10315	30.1885
0.105	30.3795
0.105	30.5706
0.10684	30.7617
0.10684	30.9527
0.10684	31.1438
0.10868	31.3349
0.10868	31.5259
0.10868	31.717
0.11052	31.9081
0.11052	32.0991
0.11052	32.2902
0.11236	32.4813
0.11236	32.6723
0.11236	32.8634
0.11421	33.0545
0.11421	33.2455
0.11605	33.4366
0.11605	33.6277
0.11605	33.8187
0.11789	34.0098
0.11789	34.2009
0.11789	34.3919
0.11973	34.583
0.11973	34.7741
0.11973	34.9651
0.12157	35.1562
0.12157	35.3473
0.12157	35.5383
0.12342	35.7294
0.12342	35.9205
0.12526	36.1115
0.12526	36.3026
0.12526	36.4937
0.12526	36.6847
0.1271	36.8758
0.1271	37.0669
0.12894	37.2579
0.12894	37.449
0.12894	37.6401
0.13078	37.8311
0.13078	38.0222
0.13078	38.2133
0.13263	38.4043
0.13263	38.5954
0.13263	38.7864
0.13263	38.9775
0.13447	39.1686
0.13447	39.3596
0.13631	39.5507
0.13631	39.7418
0.13631	39.9328
0.13815	40.1239
0.13815	40.315
0.13999	40.506
0.13999	40.6971
0.13999	40.8882
0.13999	41.0792
0.14184	41.2703
0.14184	41.4614
0.14368	41.6524
0.14368	41.8435
0.14368	42.0346
0.14552	42.2256
0.14552	42.4167
0.14552	42.6078
0.14736	42.7988
0.14736	42.9899
0.14736	43.181
0.1492	43.372
0.1492	43.5631
0.1492	43.7542
0.15105	43.9452
0.15105	44.1363
0.15105	44.3274
0.15289	44.5184
0.15289	44.7095
0.15473	44.9006
0.15473	45.0916
0.15473	45.2827
0.15473	45.4738
0.15657	45.6648
0.15657	45.8559
0.15841	46.047
0.15841	46.238
0.15841	46.4291
0.16026	46.6202
0.16026	46.8112
0.16026	47.0023
0.1621	47.1934
0.1621	47.3844
0.1621	47.5755
0.16394	47.7666
0.16394	47.9576
0.16394	48.1487
0.16578	48.3398
0.16578	48.5308
0.16578	48.7219
0.16762	48.913
0.16762	49.104
0.16947	49.2951
0.16947	49.4862
0.16947	49.6772
0.17131	49.8683
0.17131	50.0594
0.17131	50.2504
0.17315	50.4415
0.17315	50.6326
0.17315	50.8236
0.17499	51.0147
0.17499	51.2058
0.17684	51.3968
0.17684	51.5879
0.17684	51.779
0.17684	51.97
0.17868	52.1611
0.17868	52.3522
0.18052	52.5432
0.18052	52.7343
0.18052	52.9254
0.18236	53.1164
0.18236	53.3075
0.1842	53.4985
0.1842	53.6896
0.1842	53.8807
0.1842	54.0717
0.18604	54.2628
0.18604	54.4539
0.18789	54.6449
0.18789	54.836
0.18789	55.0271
0.18973	55.2181
0.18973	55.4092
0.18973	55.6003
0.19157	55.7913
0.19157	55.9824
0.19157	56.1735
0.19341	56.3645
0.19341	56.5556
0.19341	56.7467
0.19526	56.9377
0.19526	57.1288
0.1971	57.3199
0.1971	57.5109
0.1971	57.702
0.19894	57.8931
0.19894	58.0841
0.19894	58.2752
0.20078	58.4663
0.20078	58.6573
0.20078	58.8484
0.20262	59.0395
0.20262	59.2305
0.20262	59.4216
0.20446	59.6127
0.20446	59.8037
0.20631	59.9948
0.20631	60.1859
0.20631	60.3769
0.20815	60.568
0.20815	60.7591
0.20815	60.9501
0.20999	61.1412
0.20999	61.3323
0.20999	61.5233
0.21183	61.7144
0.21183	61.9055
0.21368	62.0965
0.21368	62.2876
0.21368	62.4787
0.21368	62.6697
0.21552	62.8608
0.21552	63.0519
0.21736	63.2429
0.21736	63.434
0.21736	63.6251
0.2192	63.8161
0.2192	64.0072
0.22104	64.1983
0.22104	64.3893
0.22104	64.5804
0.22104	64.7715
0.22289	64.9625
0.22289	65.1536
0.22473	65.3447
0.22473	65.5357
0.22473	65.7268
0.22657	65.9179
0.22657	66.1089
0.22841	66.3
0.22841	66.4911
0.22841	66.6821
0.22841	66.8732
0.23025	67.0643
0.23025	67.2553
0.2321	67.4464
0.2321	67.6375
0.2321	67.8285
0.23394	68.0196
0.23394	68.2106
0.23394	68.4017
0.23578	68.5928
0.23578	68.7838
0.23578	68.9749
0.23762	69.166
0.23762	69.357
0.23762	69.5481
0.23946	69.7392
0.23946	69.9302
0.24131	70.1213
0.24131	70.3124
0.24131	70.5034
0.24315	70.6945
0.24315	70.8856
0.24315	71.0766
0.24499	71.2677
0.24499	71.4588
0.24499	71.6498
0.24683	71.8409
0.24683	72.032
0.24867	72.223
0.24867	72.4141
0.24867	72.6052
0.25052	72.7962
0.25052	72.8817
0.25052	72.943
0.25236	72.9824
0.25236	73.1073
0.25236	73.2648
0.2542	73.3611
0.2542	73.5647
0.25604	73.6358
0.25604	73.7433
0.25604	73.8185
0.25788	73.8999
0.25788	73.9484
0.25788	74.0138
0.25973	74.103
0.25973	74.181
0.25973	74.3324
0.26157	74.4779
0.26157	74.561
0.26157	74.7078
0.26341	74.7892
0.26341	74.8714
0.26525	74.9457
0.26525	75.0093
0.26525	75.1075
0.26709	75.232
0.26709	75.3036
0.26709	75.4063
0.26894	75.4935
0.26894	75.6229
0.26894	75.7245
0.27078	75.9014
0.27078	76.0568
0.27262	76.1664
0.27262	76.2385
0.27262	76.2603
0.27446	76.3758
0.27446	76.4394
0.27446	76.5751
0.2763	76.6363
0.2763	76.7974
0.2763	76.9511
0.27815	76.9925
0.27815	77.1021
0.27999	77.2173
0.27999	77.317
0.27999	77.3867
0.28183	77.4649
0.28183	77.5455
0.28183	77.6607
0.28367	77.7453
0.28367	77.8488
0.28367	77.9659
0.28551	78.1139
0.28551	78.2103
0.28736	78.3067
0.28736	78.435
0.28736	78.6294
0.28736	78.6894
0.2892	78.758
0.2892	78.8167
0.29104	78.9801
0.29104	79.11
0.29104	79.2023
0.29288	79.3228
0.29288	79.4423
0.29472	79.4824
0.29472	79.6165
0.29472	79.6516
0.29472	79.7303
0.29657	79.8167
0.29657	79.9187
0.29841	80.0693
0.29841	80.1904
0.29841	80.3163
0.30025	80.425
0.30025	80.4896
0.30209	80.6322
0.30209	80.7242
0.30209	80.936
0.30209	81.033
0.30393	81.0106
0.30393	81.1474
0.30578	81.2916
0.30578	81.2919
0.30578	81.4187
0.30762	81.559
0.30762	81.7095
0.30946	81.8533
0.30946	82.0386
0.30946	82.1162
0.30946	82.2129
0.3113	82.3042
0.3113	82.3928
0.31314	82.4948
0.31314	82.6234
0.31314	82.7334
0.31499	82.8759
0.31499	82.9189
0.31683	83.0511
0.31683	83.0708
0.31683	83.1644
0.31683	83.2654
0.31867	83.3539
0.31867	83.5129
0.32051	83.6527
0.32051	83.7823
0.32051	83.9225
0.32235	84.0544
0.32235	84.167
0.3242	84.2698
0.3242	84.355
0.3242	84.4513
0.3242	84.5428
0.32604	84.6723
0.32604	84.7768
0.32788	84.8873
0.32788	85.0572
0.32788	85.1853
0.32972	85.3307
0.32972	85.43
0.32972	85.5744
0.33156	85.6411
0.33156	85.7488
0.33156	85.8413
0.33341	86.0039
0.33341	86.0896
0.33525	86.1921
0.33525	86.2938
0.33525	86.4047
0.33709	86.5108
0.33709	86.6461
0.33709	86.7611
0.33893	86.8666
0.33893	86.971
0.33893	87.0209
0.34077	87.1641
0.34077	87.312
0.34262	87.4483
0.34262	87.5178
0.34262	87.6101
0.34446	87.6867
0.34446	87.7979
0.34446	87.8994
0.3463	88.0837
0.3463	88.1538
0.3463	88.2397
0.34814	88.3564
0.34814	88.4057
0.34814	88.505
0.34999	88.697
0.34999	88.8594
0.35183	88.9539
0.35183	89.0236
0.35183	89.1421
0.35367	89.2379
0.35367	89.3317
0.35367	89.4938
0.35551	89.6151
0.35551	89.702
0.35551	89.8234
0.35735	89.9241
0.35735	90.0773
0.35919	90.2204
0.35919	90.3809
0.35919	90.4875
0.36104	90.5914
0.36104	90.7097
0.36104	90.8771
0.36288	91.0222
0.36288	91.1037
0.36288	91.1904
0.36472	91.2857
0.36472	91.4405
0.36656	91.5947
0.36656	91.7635
0.36656	91.8966
0.36841	91.9845
0.36841	92.1047
0.36841	92.1916
0.37025	92.3089
0.37025	92.4154
0.37025	92.5706
0.37209	92.7117
0.37209	92.7729
0.37393	92.966
0.37393	93.0791
0.37393	93.2639
0.37577	93.3214
0.37577	93.4067
0.37577	93.4927
0.37762	93.6229
0.37762	93.732
0.37762	93.879
0.37946	93.9611
0.37946	94.1592
0.3813	94.197
0.3813	94.3707
0.3813	94.4747
0.38314	94.5723
0.38314	94.6893
0.38314	94.8555
0.38498	94.9275
0.38498	95.0998
0.38498	95.1998
0.38683	95.2997
0.38683	95.44
0.38683	95.5475
0.38867	95.6208
0.38867	95.7908
0.39051	95.9773
0.39051	96.062
0.39051	96.2657
0.39235	96.29
0.39235	96.3324
0.39235	96.4794
0.39419	96.614
0.39419	96.6981
0.39419	96.8757
0.39604	96.9913
0.39604	97.1875
0.39788	97.3126
0.39788	97.4466
0.39788	97.5003
0.39972	97.6433
0.39972	97.744
0.39972	97.8507
0.40156	98.037
0.40156	98.1508
0.40156	98.3347
0.4034	98.4834
0.4034	98.5881
0.40525	98.7647
0.40525	98.8176
0.40525	98.9563
0.40709	99.0387
0.40709	99.1603
0.40709	99.2999
0.40893	99.4455
0.40893	99.5225
0.40893	99.6338
0.41077	99.7576
0.41077	99.9421
0.41261	100.101
0.41261	100.208
0.41261	100.331
0.41446	100.464
0.41446	100.575
0.41446	100.71
0.4163	100.799
0.4163	100.946
0.4163	101.095
0.41814	101.225
0.41814	101.359
0.41998	101.531
0.41998	101.606
0.41998	101.721
0.41998	101.852
0.42182	101.989
0.42182	102.171
0.42367	102.281
0.42367	102.433
0.42367	102.532
0.42551	102.683
0.42551	102.833
0.42735	102.88
0.42735	103.096
0.42735	103.238
0.42735	103.387
0.42919	103.485
0.42919	103.541
0.43103	103.71
0.43103	103.844
0.43103	103.973
0.43288	104.178
0.43288	104.321
0.43472	104.46
0.43472	104.551
0.43472	104.665
0.43472	104.8
0.43656	104.913
0.43656	105.094
0.4384	105.225
0.4384	105.384
0.4384	105.469
0.44024	105.647
0.44024	105.787
0.44209	105.9
0.44209	105.991
0.44209	106.144
0.44209	106.309
0.44393	106.428
0.44393	106.542
0.44577	106.714
0.44577	106.85
0.44577	106.973
0.44761	107.096
0.44761	107.211
0.44945	107.362
0.44945	107.565
0.44945	107.712
0.44945	107.787
0.4513	107.962
0.4513	108.131
0.45314	108.26
0.45314	108.39
0.45314	108.579
0.45498	108.704
0.45498	108.824
0.45682	108.991
0.45682	109.119
0.45682	109.234
0.45682	109.356
0.45866	109.467
0.45866	109.692
0.46051	109.803
0.46051	109.946
0.46051	110.126
0.46235	110.345
0.46235	110.509
0.46235	110.593
0.46419	110.669
0.46419	110.767
0.46419	110.932
0.46603	111.09
0.46603	111.222
0.46603	111.355
0.46787	111.507
0.46787	111.606
0.46972	111.752
0.46972	111.993
0.46972	112.126
0.47156	112.268
0.47156	112.411
0.47156	112.557
0.4734	112.706
0.4734	112.817
0.4734	112.92
0.47524	113.119
0.47524	113.272
0.47708	113.422
0.47708	113.571
0.47708	113.691
0.47893	113.834
0.47893	113.98
0.47893	114.116
0.48077	114.267
0.48077	114.428
0.48077	114.58
0.48261	114.73
0.48261	114.909
0.48445	115.044
0.48445	115.149
0.48445	115.292
0.48629	115.455
0.48629	115.573
0.48629	115.723
0.48814	115.869
0.48814	116.032
0.48814	116.172
0.48998	116.271
0.48998	116.414
0.49182	116.559
0.49182	116.675
0.49182	116.822
0.49366	116.971
0.49366	117.104
0.49366	117.204
0.4955	117.378
0.4955	117.507
0.4955	117.672
0.49735	117.866
0.49735	118.044
0.49735	118.209
0.49919	118.336
0.49919	118.443
0.50103	118.6
0.50103	118.758
0.50103	118.924
0.50287	119.045
0.50287	119.226
0.50287	119.367
0.50472	119.489
0.50472	119.637
0.50472	119.78
0.50656	119.942
0.50656	120.063
0.5084	120.215
0.5084	120.316
0.5084	120.445
0.51024	120.617
0.51024	120.759
0.51024	120.866
0.51208	121.042
0.51208	121.186
0.51208	121.377
0.51392	121.537
0.51392	121.697
0.51577	121.852
0.51577	121.995
0.51577	122.152
0.51761	122.265
0.51761	122.384
0.51761	122.497
0.51945	122.659
0.51945	122.854
0.51945	123.013
0.52129	123.152
0.52129	123.351
0.52314	123.503
0.52314	123.624
0.52314	123.791
0.52498	123.91
0.52498	124.039
0.52498	124.204
0.52682	124.382
0.52682	124.484
0.52682	124.624
0.52866	124.789
0.52866	124.933
0.5305	125.063
0.5305	125.193
0.5305	125.281
0.53234	125.397
0.53234	125.511
0.53234	125.729
0.53419	125.844
0.53419	125.927
0.53603	126.05
0.53603	126.297
0.53603	126.395
0.53787	126.518
0.53787	126.632
0.53787	126.763
0.53971	126.891
0.53971	127.016
0.53971	127.131
0.54156	127.253
0.54156	127.358
0.5434	127.572
0.5434	127.729
0.5434	127.926
0.54524	128.135
0.54524	128.197
0.54524	128.32
0.54708	128.473
0.54708	128.646
0.54708	128.859
0.54892	128.952
0.54892	129.131
0.55077	129.251
0.55077	129.385
0.55077	129.51
0.55261	129.712
0.55261	129.817
0.55261	129.994
0.55445	130.061
0.55445	130.152
0.55445	130.333
0.55629	130.409
0.55629	130.618
0.55813	130.785
0.55813	130.921
0.55813	131.1
0.55998	131.317
0.55998	131.469
0.55998	131.61
0.56182	131.749
0.56182	131.899
0.56182	132.005
0.56366	132.168
0.56366	132.292
0.5655	132.5
0.5655	132.704
0.5655	132.825
0.56734	132.969
0.56734	133.062
0.56734	133.187
0.56919	133.273
0.56919	133.4
0.56919	133.53
0.57103	133.665
0.57103	133.82
0.57287	133.987
0.57287	134.172
0.57287	134.343
0.57471	134.506
0.57471	134.598
0.57471	134.723
0.57655	134.798
0.57655	134.916
0.57655	135.073
0.5784	135.17
0.5784	135.422
0.58024	135.572
0.58024	135.662
0.58024	135.773
0.58208	135.973
0.58208	136.151
0.58208	136.262
0.58392	136.362
0.58392	136.488
0.58576	136.704
0.58576	136.833
0.58576	136.976
0.58761	137.137
0.58761	137.261
0.58945	137.414
0.58945	137.571
0.58945	137.65
0.58945	137.727
0.59129	137.838
0.59129	137.958
0.59313	138.058
0.59313	138.245
0.59313	138.392
0.59497	138.55
0.59497	138.667
0.59682	138.784
0.59682	138.958
0.59682	139.031
0.59682	139.229
0.59866	139.441
0.59866	139.584
0.6005	139.676
0.6005	139.782
0.6005	139.899
0.60234	140.002
0.60234	140.135
0.60418	140.281
0.60418	140.353
0.60418	140.586
0.60603	140.67
0.60603	140.786
0.60603	140.86
0.60787	140.933
0.60787	141.065
0.60971	141.242
0.60971	141.343
0.60971	141.533
0.61155	141.712
0.61155	141.816
0.61155	141.919
0.61339	142.077
0.61339	142.169
0.61524	142.343
0.61524	142.448
0.61524	142.626
0.61708	142.726
0.61708	142.857
0.61892	142.93
0.61892	143.061
0.61892	143.226
0.62076	143.31
0.62076	143.395
0.62076	143.551
0.6226	143.683
0.6226	143.814
0.62445	144.022
0.62445	144.146
0.62445	144.245
0.62629	144.357
0.62629	144.465
0.62629	144.549
0.62813	144.6
0.62813	144.694
0.62997	144.823
0.62997	144.976
0.62997	145.151
0.63181	145.177
0.63181	145.357
0.63366	145.428
0.63366	145.509
0.63366	145.579
0.6355	145.705
0.6355	145.802
0.6355	145.974
0.63734	146.08
0.63734	146.186
0.63918	146.263
0.63918	146.379
0.63918	146.494
0.64102	146.509
0.64102	146.649
0.64102	146.81
0.64287	146.818
0.64287	146.985
0.64471	147.145
0.64471	147.312
0.64471	147.364
0.64655	147.409
0.64655	147.579
0.64839	147.58
0.64839	147.688
0.64839	147.745
0.65023	147.89
0.65023	148.002
0.65208	148.141
0.65208	148.279
0.65208	148.356
0.65392	148.51
0.65392	148.552
0.65392	148.682
0.65576	148.692
0.65576	148.802
0.65576	148.846
0.6576	148.937
0.6576	149.06
0.6576	149.143
0.65944	149.126
0.65944	149.24
0.65944	149.407
0.66129	149.524
0.66129	149.714
0.66313	149.822
0.66313	149.905
0.66313	150.014
0.66313	150.126
0.66497	150.21
0.66497	150.36
0.66497	150.437
0.66681	150.573
0.66681	150.701
0.66681	150.831
0.66865	150.938
0.66865	151.096
0.6705	151.317
0.6705	151.323
0.6705	151.45
0.6705	151.542
0.67234	151.689
0.67234	151.884
0.67234	152.027
0.67418	152.186
0.67418	152.361
0.67418	152.493
0.67602	152.62
0.67602	152.79
0.67787	152.928
0.67787	153.067
0.67787	153.162
0.67787	153.207
0.67971	153.367
0.67971	153.462
0.67971	153.572
0.68155	153.759
0.68155	153.956
0.68339	154.063
0.68339	154.206
0.68339	154.341
0.68523	154.48
0.68523	154.759
0.68523	154.791
0.68523	154.902
0.68707	155.046
0.68707	155.154
0.68892	155.286
0.68892	155.521
0.68892	155.68
0.69076	155.857
0.69076	155.985
0.6926	156.17
0.6926	156.247
0.6926	156.378
0.6926	156.549
0.69444	156.697
0.69444	156.791
0.69629	157.018
0.69629	157.17
0.69629	157.334
0.69813	157.478
0.69813	157.721
0.69813	157.9
0.69997	158.009
0.69997	158.16
0.69997	158.292
0.70181	158.449
0.70181	158.65
0.70181	158.781
0.70365	158.946
0.70365	159.071
0.70549	159.272
0.70549	159.433
0.70549	159.617
0.70734	159.7
0.70734	159.867
0.70734	160.014
0.70918	160.148
0.70918	160.313
0.70918	160.501
0.71102	160.669
0.71102	160.778
0.71102	160.966
0.71286	161.157
0.71286	161.314
0.71471	161.47
0.71471	161.685
0.71471	161.777
0.71471	161.865
0.71655	162.001
0.71655	162.149
0.71839	162.273
0.71839	162.448
0.71839	162.547
0.72023	162.706
0.72023	162.803
0.72207	163.061
0.72207	163.183
0.72207	163.399
0.72207	163.56
0.72392	163.757
0.72392	163.881
0.72576	164.022
0.72576	164.137
0.72576	164.301
0.7276	164.529
0.7276	164.661
0.72944	164.768
0.72944	164.859
0.72944	165.023
0.72944	165.162
0.73128	165.321
0.73128	165.446
0.73313	165.653
0.73313	165.867
0.73313	166.026
0.73497	166.17
0.73497	166.345
0.73497	166.481
0.73681	166.73
0.73681	166.793
0.73681	166.897
0.73865	167.043
0.73865	167.213
0.73865	167.364
0.74049	167.525
0.74049	167.738
0.74234	167.826
0.74234	167.972
0.74234	168.145
0.74418	168.309
0.74418	168.498
0.74418	168.647
0.74602	168.87
0.74602	168.999
0.74602	169.172
0.74786	169.287
0.74786	169.416
0.7497	169.592
0.7497	169.651
0.7497	169.917
0.75155	170.026
0.75155	170.222
0.75155	170.4
0.75339	170.466
0.75339	170.594
0.75339	170.761
0.75523	170.89
0.75523	171.026
0.75707	171.167
0.75707	171.379
0.75707	171.574
0.75891	171.734
0.75891	171.793
0.75891	172.003
0.76076	172.244
0.76076	172.439
0.76076	172.565
0.7626	172.746
0.7626	172.909
0.7626	173.032
0.76444	173.26
0.76444	173.418
0.76628	173.543
0.76628	173.612
0.76628	173.81
0.76812	173.978
0.76812	174.084
0.76812	174.201
0.76997	174.37
0.76997	174.537
0.76997	174.7
0.77181	174.883
0.77181	175.05
0.77365	175.239
0.77365	175.435
0.77365	175.574
0.77365	175.649
0.77549	175.827
0.77549	175.947
0.77733	176.165
0.77733	176.328
0.77733	176.495
0.77918	176.683
0.77918	176.928
0.78102	177.033
0.78102	177.24
0.78102	177.394
0.78102	177.523
0.78286	177.717
0.78286	177.835
0.7847	178.019
0.7847	178.162
0.7847	178.375
0.78654	178.548
0.78654	178.706
0.78654	178.901
0.78839	179.042
0.78839	179.192
0.78839	179.332
0.79023	179.517
0.79023	179.559
0.79023	179.769
0.79207	179.888
0.79207	180.006
0.79391	180.251
0.79391	180.496
0.79391	180.67
0.79575	180.865
0.79575	181.019
0.79575	181.135
0.7976	181.324
0.7976	181.458
0.7976	181.602
0.79944	181.764
0.79944	181.895
0.79944	182.087
0.80128	182.287
0.80128	182.442
0.80312	182.636
0.80312	182.802
0.80312	182.958
0.80496	183.13
0.80496	183.302
0.80496	183.45
0.80681	183.67
0.80681	183.821
0.80681	184.032
0.80865	184.19
0.80865	184.366
0.81049	184.537
0.81049	184.684
0.81049	184.804
0.81049	185.008
0.81233	185.216
0.81233	185.313
0.81417	185.508
0.81417	185.781
0.81417	185.956
0.81602	186.11
0.81602	186.225
0.81786	186.445
0.81786	186.684
0.81786	186.822
0.81786	187.017
0.8197	187.125
0.8197	187.272
0.82154	187.46
0.82154	187.633
0.82154	187.793
0.82338	187.991
0.82338	188.171
0.82523	188.361
0.82523	188.503
0.82523	188.684
0.82523	188.814
0.82707	189.005
0.82707	189.12
0.82891	189.275
0.82891	189.432
0.82891	189.64
0.83075	189.845
0.83075	190.037
0.83259	190.241
0.83259	190.397
0.83259	190.511
0.83444	190.639
0.83444	190.803
0.83444	191.009
0.83628	191.097
0.83628	191.315
0.83812	191.51
0.83812	191.707
0.83812	191.882
0.83996	192.069
0.83996	192.209
0.83996	192.372
0.8418	192.528
0.8418	192.623
0.8418	192.755
0.84365	192.904
0.84365	193.099
0.84549	193.226
0.84549	193.366
0.84549	193.571
0.84733	193.773
0.84733	193.921
0.84733	194.088
0.84917	194.196
0.84917	194.371
0.85102	194.528
0.85102	194.666
0.85102	194.857
0.85286	195.04
0.85286	195.206
0.8547	195.384
0.8547	195.602
0.8547	195.706
0.8547	195.811
0.85654	195.953
0.85654	196.083
0.85838	196.288
0.85838	196.446
0.85838	196.606
0.86022	196.772
0.86022	196.87
0.86207	197.057
0.86207	197.214
0.86207	197.347
0.86207	197.468
0.86391	197.622
0.86391	197.754
0.86575	197.832
0.86575	198.054
0.86575	198.214
0.86759	198.396
0.86759	198.558
0.86944	198.7
0.86944	198.861
0.86944	199.001
0.86944	199.155
0.87128	199.37
0.87128	199.491
0.87312	199.677
0.87312	199.795
0.87312	199.977
0.87496	200.133
0.87496	200.332
0.8768	200.465
0.8768	200.61
0.8768	200.805
0.8768	200.886
0.87864	201.024
0.87864	201.164
0.88049	201.37
0.88049	201.506
0.88049	201.674
0.88233	201.826
0.88233	202.045
0.88233	202.167
0.88417	202.317
0.88417	202.531
0.88417	202.667
0.88601	202.861
0.88601	203.016
0.88601	203.161
0.88786	203.359
0.88786	203.477
0.8897	203.63
0.8897	203.778
0.8897	203.929
0.89154	204.108
0.89154	204.19
0.89154	204.338
0.89338	204.477
0.89338	204.647
0.89338	204.771
0.89522	204.869
0.89522	205.094
0.89522	205.286
0.89707	205.429
0.89707	205.541
0.89891	205.732
0.89891	205.808
0.89891	205.963
0.89891	206.146
0.90075	206.298
0.90075	206.452
0.90259	206.615
0.90259	206.814
0.90259	206.914
0.90443	207.076
0.90443	207.231
0.90443	207.465
0.90628	207.614
0.90628	207.754
0.90628	207.974
0.90812	208.113
0.90812	208.241
0.90812	208.442
0.90996	208.619
0.90996	208.821
0.90996	208.971
0.9118	209.212
0.9118	209.397
0.91364	209.564
0.91364	209.704
0.91364	209.868
0.91364	209.959
0.91549	210.196
0.91549	210.397
0.91733	210.528
0.91733	210.745
0.91733	210.998
0.91917	211.182
0.91917	211.373
0.92101	211.522
0.92101	211.689
0.92101	211.789
0.92101	211.973
0.92285	212.196
0.92285	212.388
0.9247	212.59
0.9247	212.809
0.9247	213.03
0.92654	213.207
0.92654	213.454
0.92654	213.611
0.92838	213.804
0.92838	213.963
0.92838	214.149
0.93022	214.282
0.93022	214.452
0.93022	214.703
0.93206	214.921
0.93206	215.101
0.93391	215.258
0.93391	215.483
0.93391	215.637
0.93575	215.942
0.93575	216.093
0.93575	216.221
0.93759	216.364
0.93759	216.52
0.93759	216.742
0.93943	216.946
0.93943	217.144
0.93943	217.358
0.94127	217.547
0.94127	217.852
0.94312	217.999
0.94312	218.151
0.94312	218.291
0.94496	218.456
0.94496	218.631
0.94496	218.804
0.9468	218.997
0.9468	219.17
0.9468	219.456
0.94864	219.69
0.94864	219.887
0.95048	220.06
0.95048	220.249
0.95048	220.401
0.95048	220.577
0.95233	220.775
0.95233	220.987
0.95417	221.095
0.95417	221.299
0.95417	221.422
0.95601	221.635
0.95601	221.838
0.95785	222.021
0.95785	222.179
0.95785	222.384
0.95785	222.542
0.95969	222.701
0.95969	222.91
0.96154	223.047
0.96154	223.323
0.96154	223.518
0.96338	223.768
0.96338	223.942
0.96522	224.145
0.96522	224.366
0.96522	224.488
0.96522	224.677
0.96706	224.776
0.96706	224.996
0.9689	225.271
0.9689	225.495
0.9689	225.735
0.97075	225.913
0.97075	226.079
0.97259	226.236
0.97259	226.352
0.97259	226.554
0.97259	226.703
0.97443	226.935
0.97443	227.113
0.97627	227.308
0.97627	227.454
0.97627	227.741
0.97811	227.955
0.97811	228.107
0.97811	228.282
0.97996	228.411
0.97996	228.58
0.97996	228.693
0.9818	228.868
0.9818	229.075
0.9818	229.288
0.98364	229.541
0.98364	229.705
0.98548	229.938
0.98548	230.079
0.98548	230.245
0.98732	230.5
0.98732	230.658
0.98732	230.804
0.98917	230.963
0.98917	231.192
0.98917	231.37
0.99101	231.54
0.99101	231.722
0.99101	231.852
0.99285	232.082
0.99285	232.296
0.99469	232.469
0.99469	232.671
0.99469	232.834
0.99653	232.989
0.99653	233.165
0.99653	233.317
0.99838	233.485
0.99838	233.719
0.99838	233.991
1.00022	234.126
1.00022	234.338
1.00206	234.535
1.00206	234.729
1.00206	234.871
1.0039	235.067
1.0039	235.238
1.0039	235.431
1.00574	235.671
1.00574	235.82
1.00574	236.033
1.00759	236.199
1.00759	236.396
1.00943	236.588
1.00943	236.784
1.00943	237.045
1.00943	237.147
1.01127	237.34
1.01127	237.503
1.01311	237.685
1.01311	237.852
1.01311	238.048
1.01495	238.288
1.01495	238.478
1.0168	238.676
1.0168	238.835
1.0168	238.954
1.0168	239.156
1.01864	239.413
1.01864	239.595
1.02048	239.745
1.02048	239.869
1.02048	240.109
1.02232	240.316
1.02232	240.494
1.02232	240.723
1.02417	240.876
1.02417	241.081
1.02417	241.238
1.02601	241.41
1.02601	241.521
1.02601	241.709
1.02785	241.93
1.02785	242.175
1.02969	242.316
1.02969	242.589
1.02969	242.762
1.03153	242.977
1.03153	243.297
1.03153	243.424
1.03337	243.522
1.03337	243.647
1.03337	243.9
1.03522	244.127
1.03522	244.304
1.03706	244.524
1.03706	244.668
1.03706	244.89
1.0389	245.088
1.0389	245.246
1.0389	245.395
1.04074	245.618
1.04074	245.745
1.04074	245.958
1.04259	246.229
1.04259	246.361
1.04443	246.568
1.04443	246.774
1.04443	246.913
1.04627	247.188
1.04627	247.343
1.04627	247.471
1.04811	247.625
1.04811	247.805
1.04811	247.984
1.04995	248.223
1.04995	248.402
1.0518	248.601
1.0518	248.758
1.0518	248.923
1.05364	249.178
1.05364	249.26
1.05364	249.449
1.05548	249.593
1.05548	249.703
1.05548	249.912
1.05732	250.088
1.05732	250.381
1.05916	250.566
1.05916	250.795
1.05916	250.956
1.06101	251.064
1.06101	251.248
1.06101	251.452
1.06285	251.655
1.06285	251.865
1.06285	251.97
1.06469	252.095
1.06469	252.313
1.06653	252.547
1.06653	252.763
1.06653	252.938
1.06837	253.015
1.06837	253.209
1.06837	253.373
1.07022	253.55
1.07022	253.708
1.07022	253.872
1.07206	254.032
1.07206	254.253
1.0739	254.442
1.0739	254.651
1.0739	254.813
1.07574	255.049
1.07574	255.206
1.07574	255.388
1.07758	255.565
1.07758	255.623
1.07758	255.832
1.07943	256.016
1.07943	256.189
1.08127	256.369
1.08127	256.534
1.08127	256.715
1.08311	256.983
1.08311	257.13
1.08311	257.237
1.08495	257.458
1.08495	257.648
1.08495	257.805
1.08679	257.992
1.08679	258.218
1.08864	258.409
1.08864	258.572
1.08864	258.699
1.09048	258.891
1.09048	259.042
1.09048	259.228
1.09232	259.401
1.09232	259.523
1.09232	259.71
1.09416	259.895
1.09416	260.02
1.096	260.154
1.096	260.3
1.096	260.528
1.09785	260.693
1.09785	260.926
1.09785	261.075
1.09969	261.207
1.09969	261.397
1.09969	261.585
1.10153	261.759
1.10153	261.921
1.10337	262.125
1.10337	262.32
1.10337	262.442
1.10521	262.577
1.10521	262.729
1.10521	262.917
1.10706	263.096
1.10706	263.356
1.10706	263.494
1.1089	263.661
1.1089	263.857
1.11074	264.053
1.11074	264.235
1.11074	264.392
1.11258	264.582
1.11258	264.652
1.11258	264.826
1.11442	265.012
1.11442	265.174
1.11442	265.335
1.11627	265.47
1.11627	265.682
1.11811	265.882
1.11811	266.11
1.11811	266.259
1.11995	266.428
1.11995	266.588
1.11995	266.66
1.12179	266.902
1.12179	267.088
1.12179	267.164
1.12363	267.337
1.12363	267.532
1.12548	267.693
1.12548	267.895
1.12548	268.038
1.12732	268.185
1.12732	268.353
1.12732	268.453
1.12916	268.673
1.12916	268.802
1.12916	268.923
1.131	269.069
1.131	269.237
1.13284	269.379
1.13284	269.61
1.13284	269.749
1.13469	269.973
1.13469	270.117
1.13469	270.235
1.13653	270.407
1.13653	270.548
1.13653	270.708
1.13837	270.921
1.13837	270.992
1.14021	271.18
1.14021	271.442
1.14021	271.607
1.14205	271.768
1.14205	271.979
1.14205	272.165
1.1439	272.281
1.1439	272.459
1.1439	272.6
1.14574	272.718
1.14574	272.887
1.14758	273.126
1.14758	273.304
1.14758	273.48
1.14942	273.644
1.14942	273.756
1.14942	273.971
1.15126	274.041
1.15126	274.177
1.15126	274.31
1.15311	274.479
1.15311	274.687
1.15311	274.966
1.15495	275.131
1.15495	275.334
1.15679	275.44
1.15679	275.609
1.15679	275.717
1.15863	275.951
1.15863	276.11
1.15863	276.219
1.16047	276.418
1.16047	276.558
1.16047	276.679
1.16232	276.876
1.16232	277.041
1.16416	277.252
1.16416	277.384
1.16416	277.527
1.166	277.654
1.166	277.804
1.166	277.998
1.16784	278.17
1.16784	278.297
1.16784	278.472
1.16968	278.683
1.16968	278.809
1.17153	279.027
1.17153	279.27
1.17153	279.438
1.17337	279.562
1.17337	279.662
1.17337	279.86
1.17521	279.96
1.17521	280.09
1.17521	280.232
1.17705	280.43
1.17705	280.604
1.1789	280.804
1.1789	280.96
1.1789	281.064
1.18074	281.232
1.18074	281.411
1.18074	281.551
1.18258	281.635
1.18258	281.893
1.18258	282.12
1.18442	282.305
1.18442	282.449
1.18626	282.667
1.18626	282.784
1.18626	282.927
1.1881	283.114
1.1881	283.242
1.1881	283.385
1.18995	283.55
1.18995	283.738
1.18995	283.884
1.19179	284.072
1.19179	284.227
1.19363	284.358
1.19363	284.481
1.19363	284.591
1.19547	284.758
1.19547	284.911
1.19547	285.109
1.19732	285.293
1.19732	285.487
1.19732	285.631
1.19916	285.834
1.19916	285.929
1.201	286.11
1.201	286.261
1.201	286.384
1.20284	286.506
1.20284	286.652
1.20284	286.763
1.20468	286.947
1.20468	287.116
1.20468	287.3
1.20652	287.472
1.20652	287.614
1.20837	287.753
1.20837	287.867
1.20837	288.033
1.21021	288.163
1.21021	288.292
1.21021	288.472
1.21205	288.709
1.21205	288.783
1.21205	288.928
1.21389	289.111
1.21389	289.313
1.21574	289.441
1.21574	289.631
1.21574	289.776
1.21758	289.906
1.21758	290.048
1.21758	290.128
1.21942	290.262
1.21942	290.412
1.21942	290.558
1.22126	290.722
1.22126	290.852
1.2231	291.023
1.2231	291.15
1.2231	291.361
1.22495	291.49
1.22495	291.618
1.22495	291.764
1.22679	291.963
1.22679	292.101
1.22679	292.239
1.22863	292.312
1.22863	292.535
1.23047	292.635
1.23047	292.721
1.23047	292.917
1.23231	293.015
1.23231	293.116
1.23231	293.261
1.23416	293.287
1.23416	293.34
1.23416	293.483
1.236	293.556
1.236	293.571
1.23784	293.62
1.23784	293.776
1.23784	293.762
1.23968	293.78
1.23968	293.815
1.23968	293.814
1.24152	293.892
1.24152	293.985
1.24152	294.117
1.24337	294.33
1.24337	294.332
1.24521	294.495
1.24521	294.6
1.24521	294.669
1.24705	294.751
1.24705	294.927
1.24705	294.97
1.24889	295.048
1.24889	295.197
1.24889	295.336
1.25073	295.555
1.25073	295.607
1.25258	295.769
1.25258	295.909
1.25258	295.975
1.25258	296.071
1.25442	296.208
1.25442	296.318
1.25626	296.4
1.25626	296.523
1.25626	296.682
1.2581	296.81
1.2581	296.923
1.25994	297.078
1.25994	297.225
1.25994	297.304
1.25994	297.371
1.26179	297.535
1.26179	297.693
1.26363	297.782
1.26363	297.902
1.26363	298.028
1.26547	298.187
1.26547	298.397
1.26731	298.577
1.26731	298.635
1.26731	298.722
1.26731	298.793
1.26915	298.888
1.26915	298.962
1.271	299.177
1.271	299.314
1.271	299.388
1.27284	299.557
1.27284	299.642
1.27284	299.741
1.27468	299.82
1.27468	299.826
1.27468	299.969
1.27652	300.14
1.27652	300.342
1.27836	300.443
1.27836	300.57
1.27836	300.625
1.28021	300.769
1.28021	300.908
1.28021	301.027
1.28205	301.155
1.28205	301.318
1.28205	301.392
1.28389	301.463
1.28389	301.504
1.28573	301.639
1.28573	301.783
1.28573	301.993
1.28757	302.105
1.28757	302.252
1.28757	302.39
1.28942	302.509
1.28942	302.694
1.28942	302.762
1.29126	302.744
1.29126	302.861
1.2931	303.007
1.2931	303.162
1.2931	303.269
1.29494	303.425
1.29494	303.5
1.29678	303.629
1.29678	303.741
1.29678	303.898
1.29678	304.019
1.29863	304.17
1.29863	304.226
1.30047	304.374
1.30047	304.457
1.30047	304.558
1.30231	304.719
1.30231	304.784
1.30231	304.843
1.30415	305.048
1.30415	305.173
1.30415	305.234
1.30599	305.359
1.30599	305.436
1.30784	305.628
1.30784	305.745
1.30784	305.877
1.30968	306.035
1.30968	306.086
1.30968	306.185
1.31152	306.247
1.31152	306.375
1.31152	306.49
1.31336	306.613
1.31336	306.736
1.3152	306.849
1.3152	306.938
1.3152	307.05
1.31705	307.161
1.31705	307.302
1.31705	307.38
1.31889	307.467
1.31889	307.633
1.31889	307.794
1.32073	307.919
1.32073	308.004
1.32257	308.027
1.32257	308.144
1.32257	308.349
1.32441	308.458
1.32441	308.55
1.32441	308.61
1.32626	308.74
1.32626	308.794
[truncated: 35,797 more rows]

## Sheet: (e) RACFST-6
RACFST-6
Test curve		Simulation curve		Calculated curve
s/mm	P/kN	s/mm	P/kN	s/mm	P/kN
0	0	0	0	0	0
0	0.41247	0.00155	0.8606	1.958	504.626
0	0.82494	0.01205	6.04505	7.847	599.559
0	1.2374	1.15848	223.58	8.899	496.034
0.00184	1.64987	1.48861	242.896	20	496.034
0.00184	2.06234	1.86474	280.325
0.00184	2.47481	2.28643	338.03
0.00368	2.88727	2.75241	467.627
0.00368	3.29974	3.26079	521.384
0.00368	3.71221	3.80949	561.513
0.00553	4.12468	4.39555	608.325
0.00553	4.53715	5.0165	635.861
0.00553	4.94961	5.66791	617.007
0.00737	5.36208	6.34649	533.335
0.00737	5.77455	7.04523	487.426
0.00921	6.18702	7.76775	446.563
0.00921	6.59949	8.49916	432.556
0.00921	7.01195	9.2306	413.854
0.00921	7.42442	9.98557	399.421
0.01105	7.83689	10.7783	395.233
0.01105	8.24936	11.5463	384.849
0.01289	8.66182	12.3143	368.65
0.01289	9.07429	13.0717	365.282
0.01289	9.48676	13.8077	370.32
0.01474	9.89923	14.5168	372.068
0.01474	10.3117	15.2112	374.57
0.01658	10.7242	15.8512	369.494
0.01658	11.1366	16.47	372.182
0.01658	11.5491	17.046	369.712
0.01658	11.9616	17.5734	365.047
0.01842	12.374	18.0649	361.264
0.01842	12.7865	18.5129	361.646
0.02026	13.199	18.8998	356.997
0.02026	13.6114	19.2437	341.296
0.02026	14.0239	19.5446	345.349
0.02211	14.4364	19.8006	348.216
0.02211	14.8488	19.9968	351.417
0.02395	15.2613	20.158	353.953
0.02395	15.6738	20.286	355.609
0.02395	16.0862	20.3604	354.578
0.02395	16.4987	20.4244	355.346
0.02579	16.9112	20.4458	355.46
0.02579	17.3237	20.4458	355.181
0.02763	17.7361	20.4458	354.847
0.02763	18.1486
0.02763	18.5611
0.02947	18.9735
0.02947	19.386
0.03131	19.7985
0.03131	20.2109
0.03131	20.6234
0.03131	21.0359
0.03316	21.4483
0.03316	21.8608
0.035	22.2733
0.035	22.6857
0.035	23.0982
0.03684	23.5107
0.03684	23.9231
0.03868	24.3356
0.03868	24.7481
0.03868	25.1605
0.03868	25.573
0.04053	25.9855
0.04053	26.3979
0.04237	26.8104
0.04237	27.2229
0.04237	27.6353
0.04421	28.0478
0.04421	28.4603
0.04605	28.8727
0.04605	29.2852
0.04605	29.6977
0.04605	30.1102
0.04789	30.5226
0.04789	30.9351
0.04974	31.3475
0.04974	31.76
0.04974	32.1725
0.05158	32.585
0.05158	32.9974
0.05342	33.4099
0.05342	33.8224
0.05342	34.2348
0.05342	34.6473
0.05526	35.0598
0.05526	35.4722
0.0571	35.8847
0.0571	36.2972
0.0571	36.7096
0.05895	37.1221
0.05895	37.5346
0.06079	37.947
0.06079	38.3595
0.06079	38.772
0.06079	39.1844
0.06263	39.5969
0.06263	40.0094
0.06447	40.4218
0.06447	40.8343
0.06447	41.2468
0.06631	41.6593
0.06631	42.0717
0.06631	42.4842
0.06816	42.8967
0.06816	43.3091
0.06816	43.7216
0.07	44.1341
0.07	44.5465
0.07	44.959
0.07184	45.3715
0.07184	45.7839
0.07368	46.1964
0.07368	46.6089
0.07368	47.0213
0.07552	47.4338
0.07552	47.8463
0.07552	48.2587
0.07737	48.6712
0.07737	49.0837
0.07737	49.4961
0.07921	49.9086
0.07921	50.3211
0.08105	50.7335
0.08105	51.146
0.08105	51.5585
0.08289	51.971
0.08289	52.3834
0.08289	52.7959
0.08473	53.2084
0.08473	53.6208
0.08473	54.0333
0.08658	54.4457
0.08658	54.8582
0.08842	55.2707
0.08842	55.6832
0.08842	56.0956
0.09026	56.5081
0.09026	56.9206
0.09026	57.333
0.0921	57.7455
0.0921	58.158
0.0921	58.5704
0.09394	58.9829
0.09394	59.3954
0.09579	59.8078
0.09579	60.2203
0.09579	60.6328
0.09763	61.0452
0.09763	61.4577
0.09763	61.8702
0.09947	62.2826
0.09947	62.6951
0.09947	63.1076
0.10131	63.52
0.10131	63.9325
0.10131	64.345
0.10315	64.7575
0.10315	65.1699
0.105	65.5824
0.105	65.9948
0.105	66.4073
0.10684	66.8198
0.10684	67.2322
0.10684	67.6447
0.10868	68.0572
0.10868	68.4697
0.10868	68.8821
0.11052	69.2946
0.11052	69.7071
0.11236	70.1195
0.11236	70.532
0.11236	70.9445
0.11421	71.3569
0.11421	71.7694
0.11421	72.1819
0.11605	72.5943
0.11605	73.0068
0.11605	73.4193
0.11789	73.8317
0.11789	74.2442
0.11973	74.6567
0.11973	75.0691
0.11973	75.4816
0.12157	75.8941
0.12157	76.3066
0.12157	76.719
0.12342	77.1315
0.12342	77.5439
0.12342	77.9564
0.12526	78.3689
0.12526	78.7814
0.1271	79.1938
0.1271	79.6063
0.1271	80.0188
0.1271	80.4312
0.12894	80.8437
0.12894	81.2562
0.13078	81.6686
0.13078	82.0811
0.13078	82.4936
0.13263	82.906
0.13263	83.3185
0.13447	83.731
0.13447	84.1434
0.13447	84.5559
0.13447	84.9684
0.13631	85.3808
0.13631	85.7933
0.13815	86.2058
0.13815	86.6182
0.13815	87.0307
0.13999	87.4432
0.13999	87.8556
0.14184	88.2681
0.14184	88.6806
0.14184	89.0931
0.14184	89.5055
0.14368	89.918
0.14368	90.3304
0.14552	90.7429
0.14552	91.1554
0.14552	91.5679
0.14736	91.9803
0.14736	92.3928
0.1492	92.8053
0.1492	93.2177
0.1492	93.6302
0.1492	94.0427
0.15105	94.4551
0.15105	94.8676
0.15289	95.2801
0.15289	95.6925
0.15289	96.105
0.15473	96.5175
0.15473	96.9299
0.15657	97.3424
0.15657	97.7549
0.15657	98.1673
0.15657	98.5798
0.15841	98.9923
0.15841	99.4047
0.16026	99.8172
0.16026	100.23
0.16026	100.642
0.1621	101.055
0.1621	101.467
0.16394	101.88
0.16394	102.292
0.16394	102.704
0.16394	103.117
0.16578	103.529
0.16578	103.942
0.16762	104.354
0.16762	104.767
0.16762	105.179
0.16947	105.592
0.16947	106.004
0.16947	106.417
0.17131	106.829
0.17131	107.242
0.17131	107.654
0.17315	108.067
0.17315	108.479
0.17499	108.891
0.17499	109.304
0.17499	109.716
0.17684	110.129
0.17684	110.541
0.17684	110.954
0.17868	111.366
0.17868	111.779
0.17868	112.191
0.18052	112.604
0.18052	113.016
0.18052	113.172
0.18236	113.295
0.18236	113.449
0.1842	113.597
0.1842	113.772
0.1842	113.835
0.18604	113.968
0.18604	114.101
0.18604	114.204
0.18789	114.337
0.18789	114.446
0.18789	114.592
0.18973	114.747
0.18973	114.858
0.19157	114.978
0.19157	115.126
0.19157	115.283
0.19341	115.377
0.19341	115.452
0.19341	115.585
0.19526	115.694
0.19526	115.866
0.19526	115.991
0.1971	116.104
0.1971	116.234
0.19894	116.341
0.19894	116.462
0.19894	116.62
0.20078	116.757
0.20078	116.884
0.20078	117.03
0.20262	117.116
0.20262	117.266
0.20262	117.366
0.20446	117.524
0.20446	117.653
0.20631	117.784
0.20631	117.938
0.20631	118.063
0.20815	118.178
0.20815	118.298
0.20815	118.434
0.20999	118.591
0.20999	118.693
0.20999	118.699
0.21183	118.853
0.21183	118.981
0.21368	119.107
0.21368	119.306
0.21368	119.446
0.21552	119.612
0.21552	119.715
0.21552	119.783
0.21736	119.888
0.21736	120.014
0.21736	120.161
0.2192	120.267
0.2192	120.469
0.22104	120.655
0.22104	120.836
0.22104	120.937
0.22289	121.079
0.22289	121.292
0.22289	121.349
0.22473	121.474
0.22473	121.549
0.22473	121.7
0.22657	121.854
0.22657	121.896
0.22841	122.002
0.22841	122.161
0.22841	122.302
0.23025	122.477
0.23025	122.647
0.23025	122.717
0.2321	122.767
0.2321	122.9
0.2321	123.02
0.23394	123.096
0.23394	123.143
0.23394	123.34
0.23578	123.6
0.23578	123.754
0.23762	123.933
0.23762	124.02
0.23762	124.061
0.23946	124.193
0.23946	124.248
0.23946	124.426
0.24131	124.631
0.24131	124.799
0.24131	124.859
0.24315	125.207
0.24315	125.324
0.24499	125.436
0.24499	125.572
0.24499	125.734
0.24683	125.819
0.24683	125.9
0.24683	126.025
0.24867	126.228
0.24867	126.324
0.24867	126.499
0.25052	126.651
0.25052	126.828
0.25236	126.892
0.25236	126.988
0.25236	127.27
0.2542	127.417
0.2542	127.505
0.2542	127.625
0.25604	127.694
0.25604	127.885
0.25788	128.012
0.25788	128.083
0.25788	128.252
0.25973	128.432
0.25973	128.56
0.25973	128.677
0.26157	128.817
0.26157	128.964
0.26157	129.104
0.26341	129.239
0.26341	129.368
0.26525	129.476
0.26525	129.582
0.26525	129.736
0.26709	129.827
0.26709	129.992
0.26709	130.165
0.26894	130.289
0.26894	130.399
0.27078	130.579
0.27078	130.744
0.27078	130.852
0.27262	130.938
0.27262	131.084
0.27262	131.193
0.27446	131.368
0.27446	131.533
0.27446	131.594
0.2763	131.747
0.2763	131.838
0.27815	131.956
0.27815	132.099
0.27815	132.165
0.27999	132.362
0.27999	132.512
0.28183	132.664
0.28183	132.811
0.28183	132.943
0.28183	133.058
0.28367	133.188
0.28367	133.301
0.28551	133.39
0.28551	133.599
0.28551	133.746
0.28736	133.833
0.28736	133.979
0.2892	134.166
0.2892	134.281
0.2892	134.405
0.2892	134.491
0.29104	134.615
0.29104	134.737
0.29288	134.81
0.29288	135.005
0.29288	135.178
0.29472	135.334
0.29472	135.51
0.29472	135.672
0.29657	135.769
0.29657	135.889
0.29657	136.038
0.29841	136.148
0.29841	136.249
0.30025	136.394
0.30025	136.502
0.30025	136.683
0.30209	136.839
0.30209	137.031
0.30393	137.206
0.30393	137.276
0.30393	137.508
0.30393	137.625
0.30578	137.715
0.30578	137.812
0.30762	137.948
0.30762	138.127
0.30762	138.195
0.30946	138.329
0.30946	138.518
0.30946	138.71
0.3113	138.841
0.3113	138.931
0.3113	139.075
0.31314	139.174
0.31314	139.334
0.31314	139.531
0.31499	139.685
0.31499	139.829
0.31683	139.937
0.31683	140.072
0.31683	140.235
0.31867	140.406
0.31867	140.53
0.31867	140.67
0.32051	140.749
0.32051	140.96
0.32051	141.099
0.32235	141.231
0.32235	141.376
0.32235	141.531
0.3242	141.675
0.3242	141.805
0.32604	141.88
0.32604	142.055
0.32604	142.2
0.32788	142.377
0.32788	142.479
0.32788	142.631
0.32972	142.767
0.32972	142.94
0.32972	143.111
0.33156	143.227
0.33156	143.431
0.33341	143.571
0.33341	143.715
0.33341	143.856
0.33341	143.992
0.33525	144.167
0.33525	144.314
0.33709	144.548
0.33709	144.648
0.33709	144.835
0.33893	144.942
0.33893	145.125
0.34077	145.221
0.34077	145.336
0.34077	145.428
0.34077	145.495
0.34262	145.621
0.34262	145.744
0.34446	145.891
0.34446	146.056
0.34446	146.202
0.3463	146.37
0.3463	146.495
0.34814	146.647
0.34814	146.714
0.34814	146.864
0.34814	146.983
0.34999	147.117
0.34999	147.248
0.35183	147.377
0.35183	147.505
0.35183	147.654
0.35367	147.798
0.35367	147.975
0.35551	148.125
0.35551	148.287
0.35551	148.39
0.35551	148.524
0.35735	148.647
0.35735	148.813
0.35919	148.912
0.35919	149.097
0.35919	149.297
0.36104	149.43
0.36104	149.551
0.36104	149.709
0.36288	149.872
0.36288	150.042
0.36288	150.113
0.36472	150.267
0.36472	150.423
0.36472	150.601
0.36656	150.744
0.36656	150.866
0.36841	151.106
0.36841	151.206
0.36841	151.371
0.37025	151.547
0.37025	151.529
0.37025	151.707
0.37209	151.868
0.37209	152.085
0.37209	152.24
0.37393	152.427
0.37393	152.605
0.37393	152.776
0.37577	152.907
0.37577	153.167
0.37761	153.348
0.37761	153.452
0.37761	153.513
0.37761	153.758
0.37946	153.985
0.37946	154.1
0.3813	154.323
0.3813	154.547
0.3813	154.679
0.38314	154.848
0.38314	155.008
0.38498	155.164
0.38498	155.279
0.38498	155.403
0.38498	155.553
0.38683	155.702
0.38683	155.844
0.38867	156.016
0.38867	156.203
0.38867	156.447
0.39051	156.633
0.39051	156.895
0.39235	157.041
0.39235	157.202
0.39235	157.366
0.39235	157.52
0.39419	157.674
0.39419	157.821
0.39419	157.937
0.39604	158.104
0.39604	158.313
0.39788	158.505
0.39788	158.729
0.39788	158.966
0.39972	159.099
0.39972	159.225
0.39972	159.339
0.40156	159.447
0.40156	159.591
0.40156	159.717
0.4034	159.92
0.4034	160.073
0.40525	160.165
0.40525	160.374
0.40525	160.566
0.40709	160.74
0.40709	160.909
0.40709	161.055
0.40893	161.135
0.40893	161.292
0.40893	161.38
0.41077	161.614
0.41077	161.871
0.41077	162.1
0.41261	162.309
0.41261	162.556
0.41446	162.688
0.41446	162.788
0.41446	162.884
0.41446	163.076
0.4163	163.318
0.4163	163.514
0.41814	163.692
0.41814	163.824
0.41814	163.963
0.41998	164.187
0.41998	164.385
0.42182	164.589
0.42182	164.711
0.42182	164.911
0.42182	165.086
0.42367	165.27
0.42367	165.459
0.42551	165.67
0.42551	165.848
0.42551	165.995
0.42735	166.126
0.42735	166.303
0.42919	166.538
0.42919	166.714
0.42919	166.936
0.42919	167.079
0.43103	167.267
0.43103	167.357
0.43288	167.604
0.43288	167.785
0.43288	167.998
0.43472	168.122
0.43472	168.351
0.43656	168.522
0.43656	168.716
0.43656	168.872
0.43656	168.898
0.4384	169.062
0.4384	169.253
0.44024	169.348
0.44024	169.555
0.44024	169.806
0.44209	169.987
0.44209	170.255
0.44393	170.435
0.44393	170.579
0.44393	170.76
0.44393	170.765
0.44577	171.029
0.44577	171.27
0.44761	171.517
0.44761	171.731
0.44761	171.971
0.44945	172.184
0.44945	172.353
0.44945	172.501
0.4513	172.635
0.4513	172.657
0.4513	172.892
0.45314	173.181
0.45314	173.308
0.45498	173.471
0.45498	173.629
0.45498	173.815
0.45682	174.011
0.45682	174.197
0.45682	174.348
0.45866	174.571
0.45866	174.767
0.45866	174.86
0.46051	175.052
0.46051	175.158
0.46051	175.334
0.46235	175.576
0.46235	175.749
0.46419	175.967
0.46419	176.213
0.46419	176.36
0.46603	176.534
0.46603	176.737
0.46603	176.914
0.46787	177.011
0.46787	177.181
0.46787	177.384
0.46972	177.61
0.46972	177.802
0.47156	178.01
0.47156	178.207
0.47156	178.426
0.4734	178.635
0.4734	178.787
0.4734	178.91
0.47524	179.129
0.47524	179.348
0.47524	179.552
0.47708	179.742
0.47708	179.913
0.47893	180.119
0.47893	180.35
0.47893	180.54
0.48077	180.721
0.48077	180.888
0.48077	181.05
0.48261	181.195
0.48261	181.393
0.48261	181.588
0.48445	181.782
0.48445	181.956
0.48629	182.097
0.48629	182.359
0.48629	182.534
0.48814	182.67
0.48814	182.894
0.48814	183.068
0.48998	183.265
0.48998	183.408
0.48998	183.594
0.49182	183.758
0.49182	183.946
0.49366	184.175
0.49366	184.419
0.49366	184.59
0.4955	184.775
0.4955	184.945
0.4955	185.142
0.49735	185.331
0.49735	185.501
0.49735	185.686
0.49919	185.812
0.49919	186.009
0.50103	186.223
0.50103	186.468
0.50103	186.693
0.50287	186.86
0.50287	187.143
0.50287	187.258
0.50471	187.423
0.50471	187.664
0.50471	187.811
0.50656	188.024
0.50656	188.247
0.50656	188.408
0.5084	188.611
0.5084	188.883
0.51024	189.069
0.51024	189.236
0.51024	189.459
0.51208	189.612
0.51208	189.76
0.51208	189.989
0.51392	190.182
0.51392	190.316
0.51392	190.56
0.51577	190.832
0.51577	191.025
0.51761	191.224
0.51761	191.325
0.51761	191.557
0.51761	191.745
0.51945	192.025
0.51945	192.167
0.52129	192.353
0.52129	192.511
0.52129	192.747
0.52314	192.924
0.52314	193.164
0.52498	193.305
0.52498	193.456
0.52498	193.645
0.52498	193.837
0.52682	194.039
0.52682	194.24
0.52866	194.355
0.52866	194.619
0.52866	194.891
0.5305	195.047
0.5305	195.333
0.53234	195.519
0.53234	195.694
0.53234	195.849
0.53234	196.034
0.53419	196.245
0.53419	196.435
0.53419	196.687
0.53603	196.87
0.53603	197.079
0.53787	197.218
0.53787	197.409
0.53787	197.7
0.53971	197.856
0.53971	198.048
0.53971	198.244
0.54156	198.476
0.54156	198.707
0.54156	198.919
0.5434	199.123
0.5434	199.295
0.54524	199.47
0.54524	199.744
0.54524	199.966
0.54708	200.158
0.54708	200.341
0.54708	200.478
0.54892	200.655
0.54892	200.969
0.54892	201.143
0.55076	201.314
0.55076	201.56
0.55261	201.883
0.55261	202.052
0.55261	202.24
0.55445	202.435
0.55445	202.623
0.55445	202.782
0.55629	202.95
0.55629	203.178
0.55629	203.39
0.55813	203.621
0.55813	203.812
0.55813	203.988
0.55998	204.167
0.55998	204.407
0.56182	204.586
0.56182	204.792
0.56182	205.016
0.56366	205.177
0.56366	205.269
0.56366	205.524
0.5655	205.791
0.5655	206.047
0.5655	206.28
0.56734	206.463
0.56734	206.697
0.56919	206.921
0.56919	207.068
0.56919	207.244
0.57103	207.511
0.57103	207.767
0.57103	207.931
0.57287	208.157
0.57287	208.309
0.57287	208.441
0.57471	208.728
0.57471	208.942
0.57655	209.116
0.57655	209.224
0.57655	209.507
0.57655	209.718
0.5784	209.955
0.5784	210.097
0.58024	210.264
0.58024	210.519
0.58024	210.725
0.58208	210.997
0.58208	211.168
0.58392	211.459
0.58392	211.627
0.58392	211.812
0.58392	212.072
0.58576	212.208
0.58576	212.384
0.58761	212.668
0.58761	212.892
0.58761	213.115
0.58945	213.341
0.58945	213.526
0.59129	213.734
0.59129	213.946
0.59129	214.154
0.59129	214.294
0.59313	214.492
0.59313	214.737
0.59497	214.915
0.59497	215.15
0.59497	215.412
0.59682	215.576
0.59682	215.806
0.59866	216.091
0.59866	216.293
0.59866	216.456
0.59866	216.579
0.6005	216.757
0.6005	216.945
0.60234	217.158
0.60234	217.395
0.60234	217.673
0.60418	217.853
0.60418	217.986
0.60603	218.247
0.60603	218.485
0.60603	218.701
0.60603	218.887
0.60787	219.118
0.60787	219.34
0.60971	219.528
0.60971	219.773
0.60971	220.017
0.61155	220.227
0.61155	220.464
0.61339	220.69
0.61339	220.878
0.61339	221.082
0.61339	221.271
0.61524	221.482
0.61524	221.683
0.61708	221.897
0.61708	222.113
0.61708	222.308
0.61892	222.553
0.61892	222.737
0.61892	222.981
0.62076	223.172
0.62076	223.395
0.62076	223.611
0.6226	223.765
0.6226	224.004
0.6226	224.242
0.62445	224.434
0.62445	224.687
0.62629	224.954
0.62629	225.192
0.62629	225.347
0.62813	225.566
0.62813	225.814
0.62813	225.996
0.62997	226.161
0.62997	226.406
0.62997	226.577
0.63181	226.755
0.63181	226.979
0.63366	227.241
0.63366	227.496
0.63366	227.687
0.6355	227.858
0.6355	228.052
0.6355	228.216
0.63734	228.429
0.63734	228.662
0.63734	228.879
0.63918	229.132
0.63918	229.388
0.64102	229.521
0.64102	229.777
0.64102	230.022
0.64287	230.279
0.64287	230.494
0.64287	230.566
0.64471	230.843
0.64471	231.02
0.64471	231.247
0.64655	231.425
0.64655	231.648
0.64655	231.93
0.64839	232.281
0.64839	232.531
0.65023	232.725
0.65023	233.006
0.65023	233.174
0.65208	233.329
0.65208	233.522
0.65208	233.804
0.65392	234.048
0.65392	234.228
0.65392	234.48
0.65576	234.72
0.65576	234.899
0.6576	235.065
0.6576	235.26
0.6576	235.488
0.65944	235.684
0.65944	235.84
0.65944	236.028
0.66129	236.227
0.66129	236.43
0.66129	236.572
0.66313	236.816
0.66313	237.023
0.66497	237.237
0.66497	237.421
0.66497	237.59
0.66497	237.81
0.66681	237.99
0.66681	238.191
0.66865	238.434
0.66865	238.67
0.66865	238.923
0.6705	239.125
0.6705	239.361
0.67234	239.6
0.67234	239.779
0.67234	240.002
0.67234	240.235
0.67418	240.409
0.67418	240.566
0.67602	240.803
0.67602	241.029
0.67602	241.373
0.67786	241.557
0.67786	241.768
0.67971	241.998
0.67971	242.221
0.67971	242.338
0.67971	242.557
0.68155	242.757
0.68155	242.965
0.68339	243.132
0.68339	243.378
0.68339	243.648
0.68523	243.925
0.68523	244.229
0.68707	244.393
0.68707	244.635
0.68707	244.865
0.68707	245.064
0.68892	245.231
0.68892	245.424
0.69076	245.681
0.69076	245.887
0.69076	246.168
0.6926	246.382
0.6926	246.54
0.69444	246.769
0.69444	246.97
0.69444	247.133
0.69444	247.342
0.69629	247.537
0.69629	247.777
0.69813	248.031
0.69813	248.261
0.69813	248.559
0.69997	248.784
0.69997	249.067
0.70181	249.275
0.70181	249.479
0.70181	249.709
0.70181	249.924
0.70365	250.136
0.70365	250.325
0.70549	250.493
0.70549	250.752
0.70549	250.976
0.70734	251.238
0.70734	251.44
0.70734	251.688
0.70918	251.952
0.70918	252.119
0.70918	252.32
0.71102	252.51
0.71102	252.704
0.71102	252.95
0.71286	253.206
0.71286	253.401
0.71471	253.598
0.71471	253.809
0.71471	253.973
0.71655	254.278
0.71655	254.39
0.71655	254.608
0.71839	254.853
0.71839	255.078
0.71839	255.238
0.72023	255.476
0.72023	255.703
0.72207	255.928
0.72207	256.145
0.72207	256.253
0.72392	256.464
0.72392	256.801
0.72392	257.02
0.72576	257.174
0.72576	257.408
0.72576	257.607
0.7276	257.778
0.7276	258.043
0.72944	258.231
0.72944	258.512
0.72944	258.732
0.73128	258.904
0.73128	259.075
0.73128	259.291
0.73313	259.456
0.73313	259.628
0.73313	259.86
0.73497	260.077
0.73497	260.335
0.73681	260.553
0.73681	260.799
0.73681	261.029
0.73865	261.311
0.73865	261.492
0.73865	261.655
0.74049	261.922
0.74049	262.11
0.74049	262.315
0.74234	262.512
0.74234	262.707
0.74234	262.987
0.74418	263.221
0.74418	263.464
0.74602	263.705
0.74602	263.931
0.74602	264.118
0.74602	264.362
0.74786	264.58
0.74786	264.792
0.7497	264.975
0.7497	265.206
0.7497	265.481
0.75155	265.796
0.75155	266.034
0.75339	266.22
0.75339	266.486
0.75339	266.691
0.75339	266.915
0.75523	267.148
0.75523	267.334
0.75707	267.581
0.75707	267.74
0.75707	267.97
0.75891	268.206
0.75891	268.445
0.76076	268.699
0.76076	268.895
0.76076	269.106
0.76076	269.267
0.7626	269.468
0.7626	269.669
0.76444	269.888
0.76444	270.114
0.76444	270.375
0.76628	270.598
0.76628	270.827
0.76812	271.065
0.76812	271.298
0.76812	271.437
0.76812	271.634
0.76997	271.828
0.76997	272.045
0.77181	272.348
0.77181	272.552
0.77181	272.814
0.77365	273.049
0.77365	273.265
0.77549	273.425
0.77549	273.668
0.77549	273.826
0.77549	274.01
0.77733	274.275
0.77733	274.461
0.77918	274.738
0.77918	274.916
0.77918	275.144
0.78102	275.36
0.78102	275.55
0.78286	275.848
0.78286	276.086
0.78286	276.35
0.78286	276.556
0.7847	276.745
0.7847	276.95
0.78654	277.163
0.78654	277.358
0.78654	277.594
0.78839	277.718
0.78839	278.017
0.79023	278.228
0.79023	278.361
0.79023	278.548
0.79023	278.727
0.79207	279.007
0.79207	279.234
0.79391	279.461
0.79391	279.666
0.79391	279.88
0.79575	280.244
0.79575	280.458
0.7976	280.701
0.7976	280.873
0.7976	281.063
0.7976	281.282
0.79944	281.492
0.79944	281.632
0.80128	281.845
0.80128	282.112
0.80128	282.389
0.80312	282.57
0.80312	282.761
0.80496	283.007
0.80496	283.206
0.80496	283.391
0.80496	283.532
0.80681	283.754
0.80681	283.966
0.80865	284.195
0.80865	284.399
0.80865	284.66
0.81049	284.905
0.81049	285.106
0.81233	285.326
0.81233	285.526
0.81233	285.723
0.81233	285.899
0.81417	286.114
0.81417	286.37
0.81417	286.595
0.81602	286.808
0.81602	287.027
0.81786	287.21
0.81786	287.539
0.81786	287.735
0.8197	287.917
0.8197	288.136
0.8197	288.286
0.82154	288.466
0.82154	288.698
0.82154	288.903
0.82338	289.077
0.82338	289.27
0.82523	289.535
0.82523	289.692
0.82523	289.983
0.82707	290.202
0.82707	290.39
0.82707	290.652
0.82891	290.862
0.82891	291.123
0.82891	291.26
0.83075	291.418
0.83075	291.582
0.83259	291.853
0.83259	292.064
0.83259	292.308
0.83444	292.543
0.83444	292.782
0.83444	292.96
0.83628	293.15
0.83628	293.394
0.83628	293.543
0.83812	293.808
0.83812	294.025
0.83996	294.168
0.83996	294.42
0.83996	294.619
0.8418	294.77
0.8418	294.988
0.8418	295.191
0.84365	295.349
0.84365	295.568
0.84365	295.839
0.84549	296.083
0.84549	296.316
0.84733	296.486
0.84733	296.702
0.84733	296.978
0.84917	297.199
0.84917	297.494
0.84917	297.657
0.85102	297.843
0.85102	298.029
0.85102	298.236
0.85286	298.495
0.85286	298.696
0.8547	298.901
0.8547	299.115
0.8547	299.311
0.85654	299.542
0.85654	299.695
0.85654	299.953
0.85838	300.169
0.85838	300.346
0.85838	300.575
0.86022	300.78
0.86022	300.949
0.86207	301.187
0.86207	301.414
0.86207	301.649
0.86391	301.951
0.86391	302.116
0.86391	302.249
0.86575	302.481
0.86575	302.669
0.86575	302.908
0.86759	303.101
0.86759	303.302
0.86759	303.491
0.86944	303.791
0.86944	303.998
0.87128	304.23
0.87128	304.429
0.87128	304.632
0.87312	304.846
0.87312	304.992
0.87312	305.299
0.87496	305.502
0.87496	305.741
0.87496	305.914
0.8768	306.081
0.8768	306.277
0.87864	306.529
0.87864	306.731
0.87864	306.882
0.87864	307.128
0.88049	307.478
0.88049	307.693
0.88233	307.891
0.88233	308.077
0.88233	308.242
0.88417	308.476
0.88417	308.741
0.88601	308.963
0.88601	309.177
0.88601	309.355
0.88601	309.514
0.88786	309.739
0.88786	309.898
0.8897	310.161
0.8897	310.348
0.8897	310.577
0.89154	310.827
0.89154	311.096
0.89338	311.314
0.89338	311.523
0.89338	311.677
0.89338	311.882
0.89522	312.063
0.89522	312.346
0.89707	312.531
0.89707	312.774
0.89707	312.997
0.89891	313.221
0.89891	313.48
0.90075	313.722
0.90075	313.921
0.90075	314.09
0.90075	314.325
0.90259	314.554
0.90259	314.772
0.90443	315.012
0.90443	315.166
0.90443	315.432
0.90628	315.687
0.90628	315.869
0.90812	316.106
0.90812	316.298
0.90812	316.452
0.90812	316.658
0.90996	316.869
0.90996	317.143
0.9118	317.328
0.9118	317.557
0.9118	317.792
0.91364	318.022
0.91364	318.271
0.91364	318.515
0.91549	318.677
0.91549	318.871
0.91549	319.079
0.91733	319.242
0.91733	319.465
0.91733	319.7
0.91917	319.856
0.91917	320.059
0.92101	320.348
0.92101	320.567
0.92101	320.839
0.92285	321.063
0.92285	321.213
0.92285	321.385
0.9247	321.527
0.9247	321.728
0.9247	321.979
0.92654	322.194
0.92654	322.416
0.92838	322.707
0.92838	322.962
0.92838	323.233
0.93022	323.377
0.93022	323.591
0.93022	323.841
0.93206	324.017
0.93206	324.197
0.93206	324.383
0.93391	324.622
0.93391	324.824
0.93575	325.077
0.93575	325.315
0.93575	325.481
0.93759	325.743
0.93759	325.906
0.93759	326.102
0.93943	326.3
0.93943	326.478
0.93943	326.688
0.94127	326.902
0.94127	327.208
0.94127	327.438
0.94312	327.65
0.94312	327.91
0.94496	328.077
0.94496	328.32
0.94496	328.482
0.9468	328.638
0.9468	328.833
0.9468	329.088
0.94864	329.254
0.94864	329.463
0.94864	329.647
0.95048	329.888
0.95048	330.094
0.95233	330.264
0.95233	330.44
0.95233	330.636
0.95233	330.839
0.95417	331.06
0.95417	331.286
0.95601	331.544
0.95601	331.768
0.95601	331.965
0.95785	332.173
0.95785	332.371
0.95969	332.631
0.95969	332.796
0.95969	332.957
0.95969	333.194
0.96154	333.39
0.96154	333.581
0.96338	333.757
0.96338	333.855
0.96338	334.028
0.96522	334.192
0.96522	334.246
0.96706	334.277
0.96706	334.266
0.96706	334.262
0.9689	334.212
0.9689	334.14
0.9689	334.179
0.97075	334.269
0.97075	334.218
0.97259	334.236
0.97259	334.26
0.97259	334.356
0.97443	334.344
0.97443	334.363
0.97443	334.444
0.97627	334.586
0.97627	334.704
0.97627	334.834
0.97811	334.969
0.97811	335.089
0.97996	335.277
0.97996	335.469
0.97996	335.583
0.9818	335.739
0.9818	335.794
0.9818	335.93
0.98364	336.1
0.98364	336.177
0.98364	336.339
0.98548	336.509
0.98548	336.709
0.98548	336.86
0.98732	337.002
0.98732	337.191
0.98917	337.333
0.98917	337.536
0.98917	337.676
0.98917	337.757
0.99101	337.817
0.99101	337.999
0.99285	338.119
0.99285	338.243
0.99285	338.445
0.99469	338.607
0.99469	338.768
0.99653	338.94
0.99653	339.068
0.99653	339.187
0.99653	339.333
0.99838	339.389
0.99838	339.517
1.00022	339.639
1.00022	339.764
1.00022	339.919
1.00206	340.087
1.00206	340.275
1.0039	340.446
1.0039	340.636
1.0039	340.76
1.0039	340.823
1.00574	340.96
1.00574	341.075
1.00759	341.221
1.00759	341.307
1.00759	341.491
1.00943	341.666
1.00943	341.837
1.01127	342.021
1.01127	342.133
1.01127	342.259
1.01127	342.38
1.01311	342.587
1.01311	342.692
1.01495	342.787
1.01495	342.885
1.01495	343.078
1.0168	343.272
1.0168	343.387
1.01864	343.559
1.01864	343.699
1.01864	343.796
1.01864	343.814
1.02048	344.004
1.02048	344.175
1.02232	344.378
1.02232	344.508
1.02232	344.555
1.02417	344.759
1.02417	344.964
1.02601	345.116
1.02601	345.229
1.02601	345.37
1.02601	345.493
1.02785	345.602
1.02785	345.677
1.02969	345.891
1.02969	346.014
1.02969	346.16
1.03153	346.402
1.03153	346.55
1.03337	346.685
1.03337	346.828
1.03337	346.948
1.03337	347.033
1.03522	347.116
1.03522	347.271
1.03706	347.412
1.03706	347.51
1.03706	347.716
1.0389	347.874
1.0389	348.011
1.0389	348.228
1.04074	348.354
1.04074	348.491
1.04074	348.587
1.04259	348.664
1.04259	348.792
1.04259	348.925
1.04443	349.09
1.04443	349.293
1.04627	349.448
1.04627	349.575
1.04627	349.747
1.04811	349.847
1.04811	349.968
1.04811	350.112
1.04995	350.253
1.04995	350.342
1.04995	350.46
1.05179	350.608
1.05179	350.804
1.05364	350.997
1.05364	351.103
1.05364	351.257
1.05548	351.362
1.05548	351.504
1.05548	351.605
1.05732	351.746
1.05732	351.868
1.05732	351.95
1.05916	352.139
1.05916	352.298
1.06101	352.502
1.06101	352.693
1.06101	352.857
1.06285	352.937
1.06285	353.025
1.06285	353.225
1.06469	353.381
1.06469	353.466
1.06469	353.61
1.06653	353.721
1.06653	353.91
1.06837	354.056
1.06837	354.245
1.06837	354.428
1.07022	354.541
1.07022	354.655
1.07022	354.803
1.07206	354.855
1.07206	355.018
1.07206	355.12
1.0739	355.311
1.0739	355.516
1.07574	355.706
1.07574	355.849
1.07574	355.974
1.07758	356.097
1.07758	356.189
1.07758	356.236
1.07943	356.362
1.07943	356.5
1.07943	356.625
1.08127	356.708
1.08127	356.931
1.08311	357.1
1.08311	357.289
1.08311	357.42
1.08495	357.53
1.08495	357.64
1.08495	357.719
1.08679	357.873
1.08679	358
1.08679	358.136
1.08864	358.27
1.08864	358.409
1.09048	358.642
1.09048	358.862
1.09048	358.939
1.09232	359.095
1.09232	359.191
1.09232	359.327
1.09416	359.477
1.09416	359.621
1.09416	359.712
1.096	359.909
1.096	360.078
1.09785	360.258
1.09785	360.431
1.09785	360.634
1.09969	360.743
1.09969	360.953
1.09969	361.027
1.10153	361.083
1.10153	361.197
1.10153	361.295
1.10337	361.4
1.10337	361.599
1.10521	361.821
1.10521	361.995
1.10521	362.102
1.10706	362.168
1.10706	362.181
1.10706	362.303
1.1089	362.292
1.1089	362.498
1.1089	362.657
1.11074	362.831
1.11074	363.037
1.11074	363.289
1.11258	363.459
1.11258	363.639
1.11442	363.744
1.11442	363.846
1.11442	363.934
1.11627	363.99
1.11627	364.143
1.11627	364.294
1.11811	364.451
1.11811	364.576
1.11811	364.727
1.11995	364.965
1.11995	365.106
1.12179	365.229
1.12179	365.271
1.12179	365.356
1.12363	365.475
1.12363	365.562
1.12363	365.705
1.12548	365.833
1.12548	366.02
1.12548	366.204
1.12732	366.421
1.12732	366.6
1.12916	366.745
1.12916	366.761
1.12916	366.891
1.12916	367.086
1.131	367.154
1.131	367.366
1.13284	367.487
1.13284	367.648
1.13284	367.832
1.13469	367.981
1.13469	368.083
1.13653	368.299
1.13653	368.405
1.13653	368.493
1.13653	368.613
1.13837	368.72
1.13837	368.869
1.14021	369.058
1.14021	369.221
1.14021	369.362
1.14205	369.463
1.14205	369.628
1.1439	369.821
1.1439	369.998
1.1439	370.146
1.14574	370.248
1.14574	370.375
1.14574	370.508
1.14758	370.62
1.14758	370.75
1.14758	370.939
1.14942	371.101
1.14942	371.23
1.15126	371.403
1.15126	371.576
1.15126	371.634
1.15311	371.743
1.15311	371.864
1.15311	371.984
1.15495	372.132
1.15495	372.267
1.15495	372.419
1.15679	372.565
1.15679	372.719
1.15863	372.884
1.15863	372.976
1.15863	373.073
1.15863	373.164
1.16047	373.348
1.16047	373.503
1.16232	373.616
1.16232	373.789
1.16232	373.855
1.16416	374.1
1.16416	374.245
1.166	374.364
1.166	374.476
1.166	374.54
1.166	374.663
1.16784	374.818
1.16784	374.96
1.16968	375.149
1.16968	375.354
1.16968	375.494
1.17153	375.707
1.17153	375.953
1.17337	376.045
1.17337	376.091
1.17337	376.15
1.17337	376.24
1.17521	376.313
1.17521	376.467
1.17705	376.585
1.17705	376.766
1.17705	376.93
1.17889	377.135
1.17889	377.253
1.18074	377.392
1.18074	377.514
1.18074	377.628
1.18074	377.741
1.18258	377.871
1.18258	378.002
1.18442	378.072
1.18442	378.257
1.18442	378.433
1.18626	378.622
1.18626	378.805
1.1881	378.91
1.1881	379.046
1.1881	379.163
1.1881	379.265
1.18995	379.32
1.18995	379.464
1.19179	379.597
1.19179	379.801
1.19179	380.017
1.19363	380.165
1.19363	380.294
1.19547	380.452
1.19547	380.522
1.19547	380.608
1.19547	380.736
1.19732	380.825
1.19732	380.988
1.19916	381.113
1.19916	381.239
1.19916	381.405
1.201	381.597
1.201	381.79
1.20284	381.91
1.20284	382.035
1.20284	382.094
1.20284	382.213
1.20468	382.321
1.20468	382.433
1.20468	382.587
1.20652	382.742
1.20652	382.911
1.20837	383.075
1.20837	383.228
1.20837	383.324
1.21021	383.498
1.21021	383.605
1.21021	383.681
1.21205	383.746
1.21205	383.92
1.21205	384.068
1.21389	384.256
1.21389	384.423
1.21574	384.649
1.21574	384.808
1.21574	384.964
1.21758	385.114
1.21758	385.236
1.21758	385.335
1.21942	385.433
1.21942	385.574
1.21942	385.699
1.22126	385.836
1.22126	385.985
1.2231	386.199
1.2231	386.361
1.2231	386.543
1.22495	386.68
1.22495	386.772
1.22495	386.876
1.22679	386.996
1.22679	387.102
1.22679	387.28
1.22863	387.448
1.22863	387.611
1.23047	387.806
1.23047	387.946
1.23047	388.062
1.23231	388.289
1.23231	388.371
1.23231	388.446
1.23416	388.491
1.23416	388.635
1.23416	388.782
1.236	388.868
1.236	389.004
1.23784	389.219
1.23784	389.298
1.23784	389.448
1.23968	389.579
1.23968	389.737
1.23968	389.781
1.24152	389.972
1.24152	390.116
1.24152	390.155
1.24337	390.252
1.24337	390.401
1.24521	390.6
1.24521	390.783
1.24521	390.879
1.24705	391.1
1.24705	391.278
1.24705	391.409
1.24889	391.508
1.24889	391.629
1.24889	391.723
1.25073	391.864
1.25073	391.972
1.25073	392.18
1.25258	392.353
1.25258	392.462
1.25442	392.621
1.25442	392.778
1.25442	392.835
1.25626	392.953
1.25626	392.995
1.25626	393.093
1.2581	393.246
1.2581	393.434
1.2581	393.625
1.25994	393.922
1.25994	394.058
1.26179	394.153
1.26179	394.244
1.26179	394.348
1.26363	394.455
1.26363	394.596
1.26363	394.68
1.26547	394.927
1.26547	395.04
1.26547	395.17
1.26731	395.326
1.26731	395.431
1.26915	395.573
1.26915	395.661
1.26915	395.729
1.26915	395.852
1.271	395.98
1.271	396.089
1.27284	396.224
1.27284	396.383
1.27284	396.5
1.27468	396.69
1.27468	396.814
1.27652	396.962
1.27652	397.073
1.27652	397.007
1.27652	397.064
1.27836	397.231
1.27836	397.401
1.28021	397.562
1.28021	397.775
1.28021	397.922
1.28205	398.125
1.28205	398.272
1.28389	398.394
1.28389	398.536
1.28389	398.657
1.28389	398.784
1.28573	398.889
1.28573	399.017
1.28757	399.17
1.28757	399.303
1.28757	399.349
1.28942	399.498
1.28942	399.638
1.29126	399.772
1.29126	399.942
1.29126	400.081
1.29126	400.057
1.2931	400.21
1.2931	400.29
1.29494	400.477
1.29494	400.651
1.29494	400.843
1.29678	401.025
1.29678	401.121
1.29863	401.238
1.29863	401.396
1.29863	401.531
1.29863	401.66
1.30047	401.758
1.30047	401.891
1.30231	402.042
1.30231	402.163
1.30231	402.342
1.30415	402.489
1.30415	402.662
1.30599	402.809
1.30599	402.882
1.30599	402.96
1.30599	403.115
1.30784	403.235
1.30784	403.364
1.30968	403.474
1.30968	403.651
1.30968	403.643
1.31152	403.827
1.31152	403.981
1.31336	404.186
1.31336	404.277
1.31336	404.464
1.31336	404.524
1.3152	404.611
1.3152	404.744
1.31705	404.877
1.31705	405.007
1.31705	405.104
1.31889	405.237
1.31889	405.381
1.32073	405.49
1.32073	405.673
1.32073	405.759
1.32073	405.812
1.32257	405.93
1.32257	406.042
1.32257	406.198
1.32441	406.35
1.32441	406.488
1.32626	406.641
1.32626	406.837
1.32626	406.947
[truncated: 34,846 more rows]

## Sheet: (f) RACFST-7
RACFST-7
Test curve		Simulation curve		Calculated curve
s/mm	P/kN	s/mm	P/kN	s/mm	P/kN
0	0	0	0	0	0
0	0.25489	0.00155	0.84038	1.958	240.966
0.00184	0.50978	0.01205	5.88109	7.847	596.344
0.00184	0.76466	1.48862	185.064	8.899	467.402
0.00368	1.01955	1.8648	222.446	20	467.402
0.00368	1.27444	2.28641	296.142
0.00368	1.52933	2.75234	388.155
0.00553	1.78421	3.26074	437.597
0.00553	2.0391	3.80927	460.165
0.00737	2.29399	4.39561	510.233
0.00737	2.54888	5.01614	447.898
0.00921	2.80376	5.66775	419.454
0.00921	3.05865	6.34646	290.584
0.01105	3.31354	7.04804	221.228
0.01105	3.56843	7.76839	198.924
0.01105	3.82331	8.50329	198.553
0.01289	4.0782	9.24757	192.459
0.01289	4.33309	9.99422	198.474
0.01474	4.58798	10.7782	202.906
0.01474	4.84286	11.5597	207.457
0.01474	5.09775	12.3314	215.582
0.01658	5.35264	13.0877	217.35
0.01658	5.60753	13.8243	232.61
0.01842	5.86242	14.537	246.617
0.01842	6.1173	15.2211	257.928
0.01842	6.37219	15.8727	266.179
0.01842	6.62708	16.4884	274.389
0.02026	6.88197	17.0644	282.925
0.02026	7.13685	17.5981	292.779
0.0221	7.39174	18.0874	297.578
0.0221	7.64663	18.5301	308.84
0.0221	7.90152	18.9251	324.257
0.0221	8.1564	19.2717	334.479
0.02395	8.41129	19.57	338.124
0.02395	8.66618	19.8209	338.258
0.02579	8.92107	20.0256	333.528
0.02579	9.17595	20.1869	336.237
0.02579	9.43084	20.3078	339.184
0.02579	9.68573	20.3924	341.428
0.02763	9.94062	20.4461	342.321
0.02763	10.1955	20.4748	341.974
0.02763	10.4504	20.4857	340.908
0.02947	10.7053	20.4872	339.269
0.02947	10.9602
0.02947	11.215
0.03132	11.4699
0.03132	11.7248
0.03316	11.9797
0.03316	12.2346
0.03316	12.4895
0.035	12.7444
0.035	12.9993
0.035	13.2542
0.03684	13.509
0.03684	13.7639
0.03684	14.0188
0.03868	14.2737
0.03868	14.5286
0.04052	14.7835
0.04052	15.0384
0.04052	15.2933
0.04237	15.5481
0.04237	15.803
0.04237	16.0579
0.04421	16.3128
0.04421	16.5677
0.04421	16.8226
0.04605	17.0775
0.04605	17.3324
0.04789	17.5873
0.04789	17.8421
0.04789	18.097
0.04974	18.3519
0.04974	18.6068
0.04974	18.8617
0.05158	19.1166
0.05158	19.3715
0.05342	19.6263
0.05342	19.8812
0.05342	20.1361
0.05526	20.391
0.05526	20.6459
0.0571	20.9008
0.0571	21.1557
0.0571	21.4106
0.05895	21.6654
0.05895	21.9203
0.06079	22.1752
0.06079	22.4301
0.06263	22.685
0.06263	22.9399
0.06263	23.1948
0.06447	23.4497
0.06447	23.7046
0.06447	23.9594
0.06631	24.2143
0.06631	24.4692
0.06631	24.7241
0.06816	24.979
0.06816	25.2339
0.06816	25.4888
0.07	25.7436
0.07	25.9985
0.07	26.2534
0.07	26.5083
0.07184	26.7632
0.07184	27.0181
0.07184	27.273
0.07368	27.5279
0.07368	27.7828
0.07368	28.0376
0.07552	28.2925
0.07552	28.5474
0.07552	28.8023
0.07737	29.0572
0.07737	29.3121
0.07737	29.567
0.07921	29.8219
0.07921	30.0767
0.07921	30.3316
0.08105	30.5865
0.08105	30.8414
0.08289	31.0963
0.08289	31.3512
0.08473	31.6061
0.08473	31.8609
0.08473	32.1158
0.08658	32.3707
0.08658	32.6256
0.08658	32.8805
0.08842	33.1354
0.08842	33.3903
0.08842	33.6452
0.09026	33.9001
0.09026	34.1549
0.0921	34.4098
0.0921	34.6647
0.0921	34.9196
0.0921	35.1745
0.09394	35.4294
0.09394	35.6843
0.09394	35.9391
0.09579	36.194
0.09579	36.4489
0.09579	36.7038
0.09763	36.9587
0.09763	37.2136
0.09947	37.4685
0.09947	37.7234
0.09947	37.9783
0.09947	38.2331
0.10131	38.488
0.10131	38.7429
0.10131	38.9978
0.10315	39.2527
0.10315	39.5076
0.10315	39.7625
0.105	40.0174
0.105	40.2722
0.10684	40.5271
0.10684	40.782
0.10684	41.0369
0.10868	41.2918
0.10868	41.5467
0.10868	41.8016
0.11052	42.0565
0.11052	42.3113
0.11052	42.5662
0.11236	42.8211
0.11236	43.076
0.11421	43.3309
0.11421	43.5858
0.11421	43.8407
0.11421	44.0956
0.11605	44.3504
0.11605	44.6053
0.11789	44.8602
0.11789	45.1151
0.11789	45.37
0.11973	45.6249
0.11973	45.8798
0.11973	46.1347
0.12157	46.3895
0.12157	46.6444
0.12157	46.8993
0.12342	47.1542
0.12342	47.4091
0.12342	47.664
0.12526	47.9189
0.12526	48.1738
0.12526	48.4286
0.1271	48.6835
0.1271	48.9384
0.12894	49.1933
0.12894	49.4482
0.12894	49.7031
0.13078	49.958
0.13078	50.2129
0.13078	50.4678
0.13263	50.7226
0.13263	50.9775
0.13447	51.2324
0.13447	51.4873
0.13447	51.7422
0.13631	51.9971
0.13631	52.252
0.13631	52.5069
0.13815	52.7617
0.13815	53.0166
0.13815	53.2715
0.13999	53.5264
0.13999	53.7813
0.13999	54.0362
0.14184	54.2911
0.14184	54.5459
0.14368	54.8008
0.14368	55.0557
0.14368	55.3106
0.14368	55.5655
0.14552	55.8204
0.14552	56.0753
0.14736	56.3302
0.14736	56.5851
0.14736	56.8399
0.1492	57.0948
0.1492	57.3497
0.1492	57.6046
0.15105	57.8595
0.15105	58.1144
0.15105	58.3693
0.15289	58.6242
0.15289	58.879
0.15289	59.1339
0.15473	59.3888
0.15473	59.6437
0.15473	59.8986
0.15657	60.1535
0.15657	60.4084
0.15841	60.6632
0.15841	60.9181
0.15841	61.173
0.15841	61.4279
0.16026	61.6828
0.16026	61.9377
0.16026	62.1926
0.1621	62.4475
0.1621	62.7024
0.1621	62.9572
0.16394	63.2121
0.16394	63.467
0.16578	63.7219
0.16578	63.9768
0.16578	64.2317
0.16578	64.4866
0.16762	64.7415
0.16762	64.9963
0.16947	65.2512
0.16947	65.5061
0.16947	65.761
0.17131	66.0159
0.17131	66.2708
0.17315	66.5257
0.17315	66.7806
0.17315	67.0354
0.17315	67.2903
0.17499	67.5452
0.17499	67.8001
0.17683	68.055
0.17683	68.3099
0.17683	68.5648
0.17868	68.8197
0.17868	69.0745
0.18052	69.3294
0.18052	69.5843
0.18052	69.8392
0.18052	70.0941
0.18236	70.349
0.18236	70.6039
0.1842	70.8588
0.1842	71.1136
0.1842	71.3685
0.18605	71.6234
0.18605	71.8783
0.18789	72.1332
0.18789	72.3881
0.18789	72.643
0.18789	72.8979
0.18973	73.1527
0.18973	73.4076
0.19157	73.6625
0.19157	73.9174
0.19157	74.1723
0.19341	74.4272
0.19341	74.6821
0.19341	74.937
0.19525	75.1919
0.19525	75.4467
0.19525	75.7016
0.1971	75.9565
0.1971	76.2114
0.1971	76.4663
0.19894	76.7212
0.19894	76.9761
0.20078	77.231
0.20078	77.4858
0.20078	77.7407
0.20262	77.9956
0.20262	78.2505
0.20262	78.5054
0.20447	78.7603
0.20447	79.0152
0.20447	79.27
0.20631	79.5249
0.20631	79.7798
0.20631	80.0347
0.20815	80.2896
0.20815	80.5445
0.20999	80.7994
0.20999	81.0543
0.20999	81.3092
0.21183	81.564
0.21183	81.8189
0.21183	82.0738
0.21367	82.3287
0.21367	82.5836
0.21367	82.8385
0.21552	83.0934
0.21552	83.3482
0.21736	83.6031
0.21736	83.858
0.21736	84.1129
0.2192	84.3678
0.2192	84.6227
0.2192	84.8776
0.22104	85.1325
0.22104	85.3873
0.22104	85.6422
0.22289	85.8971
0.22289	86.152
0.22473	86.4069
0.22473	86.6618
0.22473	86.9167
0.22657	87.1716
0.22657	87.4265
0.22657	87.6813
0.22841	87.9362
0.22841	88.1911
0.22841	88.446
0.23025	88.7009
0.23025	88.9558
0.2321	89.2107
0.2321	89.4655
0.2321	89.7204
0.2321	89.9753
0.23394	90.2302
0.23394	90.4851
0.23578	90.74
0.23578	90.9949
0.23578	91.2498
0.23762	91.5046
0.23762	91.7595
0.23762	92.0144
0.23946	92.2693
0.23946	92.5242
0.23946	92.7791
0.24131	93.034
0.24131	93.2889
0.24131	93.5438
0.24315	93.7986
0.24315	94.0535
0.24499	94.3084
0.24499	94.5633
0.24499	94.8182
0.24683	95.0731
0.24683	95.328
0.24683	95.5828
0.24867	95.8377
0.24867	96.0926
0.24867	96.3475
0.25052	96.6024
0.25052	96.8573
0.25052	97.1122
0.25236	97.3671
0.25236	97.622
0.2542	97.8768
0.2542	98.1317
0.2542	98.3866
0.25604	98.6415
0.25604	98.8964
0.25604	99.1513
0.25788	99.4062
0.25788	99.6611
0.25788	99.9159
0.25973	100.171
0.25973	100.426
0.26157	100.681
0.26157	100.935
0.26157	101.19
0.26341	101.445
0.26341	101.7
0.26341	101.955
0.26525	102.21
0.26525	102.465
0.26525	102.72
0.26709	102.975
0.26709	103.229
0.26894	103.484
0.26894	103.739
0.26894	103.994
0.27078	104.249
0.27078	104.504
0.27078	104.759
0.27262	105.014
0.27262	105.269
0.27262	105.523
0.27446	105.778
0.27446	106.033
0.2763	106.288
0.2763	106.543
0.2763	106.798
0.27815	107.053
0.27815	107.308
0.27815	107.563
0.27999	107.817
0.27999	108.072
0.27999	108.327
0.28183	108.582
0.28183	108.837
0.28367	109.092
0.28367	109.347
0.28367	109.602
0.28551	109.857
0.28551	110.111
0.28551	110.366
0.28736	110.621
0.28736	110.876
0.28736	111.131
0.2892	111.386
0.2892	111.641
0.29104	111.896
0.29104	112.151
0.29104	112.405
0.29288	112.66
0.29288	112.915
0.29288	113.17
0.29472	113.425
0.29472	113.68
0.29657	113.935
0.29657	114.19
0.29657	114.445
0.29841	114.699
0.29841	114.954
0.29841	115.209
0.30025	115.464
0.30025	115.719
0.30025	115.974
0.30209	116.229
0.30209	116.484
0.30209	116.739
0.30393	116.993
0.30393	117.248
0.30578	117.503
0.30578	117.758
0.30578	118.013
0.30762	118.268
0.30762	118.523
0.30762	118.778
0.30946	119.033
0.30946	119.287
0.30946	119.542
0.3113	119.797
0.3113	120.052
0.31314	120.307
0.31314	120.562
0.31314	120.817
0.31499	121.072
0.31499	121.326
0.31499	121.581
0.31683	121.836
0.31683	122.091
0.31683	122.346
0.31867	122.601
0.31867	122.856
0.32051	123.111
0.32051	123.366
0.32051	123.62
0.32051	123.875
0.32235	124.13
0.32235	124.385
0.3242	124.64
0.3242	124.895
0.3242	125.15
0.32604	125.405
0.32604	125.66
0.32788	125.914
0.32788	126.169
0.32788	126.424
0.32788	126.679
0.32972	126.934
0.32972	127.189
0.33156	127.444
0.33156	127.699
0.33156	127.954
0.33341	128.208
0.33341	128.463
0.33525	128.718
0.33525	128.973
0.33525	129.228
0.33525	129.483
0.33709	129.738
0.33709	129.993
0.33893	130.248
0.33893	130.502
0.33893	130.757
0.34077	131.012
0.34077	131.267
0.34262	131.522
0.34262	131.777
0.34262	132.032
0.34262	132.287
0.34446	132.542
0.34446	132.796
0.3463	133.051
0.3463	133.306
0.3463	133.561
0.34814	133.816
0.34814	134.071
0.34814	134.326
0.34998	134.581
0.34998	134.836
0.34998	135.09
0.35183	135.345
0.35183	135.6
0.35367	135.855
0.35367	136.11
0.35367	136.365
0.35551	136.62
0.35551	136.875
0.35551	137.13
0.35735	137.384
0.35735	137.639
0.35735	137.894
0.3592	138.149
0.3592	138.404
0.36104	138.659
0.36104	138.914
0.36104	139.169
0.36288	139.424
0.36288	139.678
0.36288	139.933
0.36472	140.188
0.36472	140.443
0.36472	140.698
0.36656	141.13
0.36656	141.317
0.3684	141.525
0.3684	141.72
0.3684	141.9
0.37025	142.1
0.37025	142.214
0.37209	142.363
0.37209	142.565
0.37209	142.75
0.37209	142.889
0.37393	143.089
0.37393	143.32
0.37577	143.565
0.37577	143.755
0.37577	144.01
0.37762	144.252
0.37762	144.444
0.37946	144.615
0.37946	144.81
0.37946	145.008
0.37946	145.158
0.3813	145.354
0.3813	145.519
0.38314	145.656
0.38314	145.843
0.38314	146.039
0.38498	146.21
0.38498	146.396
0.38682	146.58
0.38682	146.764
0.38682	146.885
0.38682	147.093
0.38867	147.272
0.38867	147.465
0.39051	147.647
0.39051	147.837
0.39051	148.022
0.39235	148.263
0.39235	148.519
0.39235	148.693
0.39419	148.836
0.39419	149.03
0.39419	149.159
0.39604	149.344
0.39604	149.538
0.39788	149.72
0.39788	149.932
0.39788	150.168
0.39972	150.356
0.39972	150.569
0.39972	150.716
0.40156	150.902
0.40156	151.048
0.40156	151.231
0.4034	151.409
0.4034	151.57
0.4034	151.797
0.40525	151.963
0.40525	152.175
0.40709	152.356
0.40709	152.575
0.40709	152.801
0.40893	152.998
0.40893	153.158
0.40893	153.309
0.41077	153.51
0.41077	153.715
0.41077	153.922
0.41261	154.14
0.41261	154.375
0.41261	154.594
0.41446	154.778
0.41446	154.966
0.4163	155.191
0.4163	155.408
0.4163	155.59
0.41814	155.768
0.41814	155.936
0.41814	156.125
0.41998	156.378
0.41998	156.598
0.41998	156.803
0.42182	157.004
0.42182	157.176
0.42367	157.364
0.42367	157.542
0.42367	157.71
0.42551	157.914
0.42551	158.045
0.42551	158.252
0.42735	158.434
0.42735	158.619
0.42735	158.812
0.42919	159.039
0.42919	159.304
0.43103	159.534
0.43103	159.734
0.43103	159.923
0.43103	160.094
0.43288	160.279
0.43288	160.502
0.43472	160.691
0.43472	160.867
0.43472	161.095
0.43656	161.371
0.43656	161.608
0.4384	161.834
0.4384	161.969
0.4384	162.232
0.4384	162.378
0.44024	162.555
0.44024	162.775
0.44209	162.987
0.44209	163.177
0.44209	163.37
0.44393	163.55
0.44393	163.776
0.44577	163.997
0.44577	164.246
0.44577	164.418
0.44577	164.611
0.44761	164.76
0.44761	165.023
0.44945	165.192
0.44945	165.375
0.44945	165.595
0.4513	165.795
0.4513	165.996
0.4513	166.149
0.45314	166.394
0.45314	166.609
0.45314	166.84
0.45498	167.026
0.45498	167.265
0.45682	167.442
0.45682	167.671
0.45682	167.838
0.45866	168.087
0.45866	168.327
0.45866	168.574
0.46051	168.768
0.46051	168.971
0.46051	169.161
0.46235	169.349
0.46235	169.561
0.46235	169.749
0.46419	169.939
0.46419	170.192
0.46603	170.466
0.46603	170.67
0.46603	170.885
0.46787	171.14
0.46787	171.294
0.46787	171.493
0.46972	171.684
0.46972	171.858
0.46972	172.092
0.47156	172.3
0.47156	172.54
0.4734	172.835
0.4734	173.061
0.4734	173.276
0.47524	173.456
0.47524	173.674
0.47524	173.848
0.47708	174.009
0.47708	174.228
0.47708	174.405
0.47893	174.641
0.47893	174.871
0.48077	175.109
0.48077	175.386
0.48077	175.589
0.48261	175.806
0.48261	175.974
0.48261	176.162
0.48445	176.298
0.48445	176.437
0.48445	176.652
0.48629	176.917
0.48629	177.138
0.48629	177.364
0.48814	177.692
0.48814	177.946
0.48998	178.129
0.48998	178.335
0.48998	178.523
0.49182	178.727
0.49182	178.919
0.49182	179.135
0.49366	179.356
0.49366	179.595
0.49366	179.827
0.4955	180.04
0.4955	180.338
0.49735	180.511
0.49735	180.69
0.49735	180.876
0.49919	181.098
0.49919	181.287
0.49919	181.524
0.50103	181.756
0.50103	181.921
0.50103	182.174
0.50287	182.377
0.50287	182.561
0.50471	182.837
0.50471	183.02
0.50471	183.174
0.50656	183.374
0.50656	183.554
0.50656	183.779
0.5084	183.997
0.5084	184.263
0.51024	184.52
0.51024	184.747
0.51024	184.965
0.51208	185.183
0.51208	185.341
0.51208	185.55
0.51392	185.769
0.51392	185.993
0.51392	186.189
0.51577	186.39
0.51577	186.577
0.51577	186.792
0.51761	187.092
0.51761	187.265
0.51945	187.533
0.51945	187.73
0.51945	187.916
0.52129	188.086
0.52129	188.269
0.52129	188.533
0.52313	188.776
0.52313	188.998
0.52498	189.203
0.52498	189.447
0.52498	189.653
0.52682	189.836
0.52682	189.972
0.52682	190.17
0.52866	190.382
0.52866	190.628
0.52866	190.842
0.5305	191.03
0.5305	191.27
0.53235	191.487
0.53235	191.73
0.53235	191.963
0.53419	192.168
0.53419	192.33
0.53419	192.5
0.53603	192.722
0.53603	192.955
0.53603	193.185
0.53787	193.375
0.53787	193.587
0.53787	193.793
0.53971	193.997
0.53971	194.233
0.54155	194.463
0.54155	194.655
0.54155	194.87
0.5434	195.054
0.5434	195.221
0.5434	195.404
0.54524	195.631
0.54524	195.856
0.54524	196.071
0.54708	196.28
0.54708	196.535
0.54892	196.764
0.54892	196.984
0.54892	197.154
0.54892	197.318
0.55077	197.545
0.55077	197.752
0.55261	197.995
0.55261	198.198
0.55261	198.457
0.55445	198.72
0.55445	198.925
0.55629	199.16
0.55629	199.387
0.55629	199.616
0.55629	199.803
0.55813	199.993
0.55813	200.175
0.55998	200.363
0.55998	200.592
0.55998	200.832
0.56182	201.079
0.56182	201.274
0.56366	201.511
0.56366	201.725
0.56366	201.888
0.56366	202.065
0.5655	202.262
0.5655	202.454
0.56734	202.678
0.56734	202.9
0.56734	203.136
0.56919	203.371
0.56919	203.635
0.57103	203.898
0.57103	204.071
0.57103	204.27
0.57103	204.484
0.57287	204.666
0.57287	204.884
0.57471	205.092
0.57471	205.32
0.57471	205.505
0.57655	205.8
0.57655	205.984
0.5784	206.184
0.5784	206.367
0.5784	206.575
0.5784	206.777
0.58024	206.977
0.58024	207.189
0.58208	207.42
0.58208	207.647
0.58208	207.894
0.58392	208.105
0.58392	208.297
0.58576	208.521
0.58576	208.748
0.58576	208.936
0.58576	209.124
0.58761	209.365
0.58761	209.58
0.58945	209.814
0.58945	209.986
0.58945	210.226
0.59129	210.463
0.59129	210.719
0.59313	210.928
0.59313	211.067
0.59313	211.261
0.59313	211.452
0.59497	211.631
0.59497	211.909
0.59682	212.148
0.59682	212.349
0.59682	212.556
0.59866	212.759
0.59866	213.018
0.6005	213.219
0.6005	213.433
0.6005	213.605
0.6005	213.783
0.60234	213.968
0.60234	214.199
0.60418	214.389
0.60418	214.549
0.60418	214.815
0.60603	215.012
0.60603	215.18
0.60787	215.385
0.60787	215.587
0.60787	215.785
0.60971	216.028
0.60971	216.257
0.60971	216.455
0.61155	216.655
0.61155	216.876
0.61155	217.083
0.61339	217.293
0.61339	217.466
0.61524	217.683
0.61524	217.81
0.61524	217.951
0.61708	218.151
0.61708	218.313
0.61708	218.519
0.61892	218.708
0.61892	218.894
0.61892	219.152
0.62076	219.321
0.62076	219.572
0.6226	219.794
0.6226	219.953
0.6226	220.092
0.62445	220.215
0.62445	220.332
0.62445	220.597
0.62629	220.761
0.62629	221.012
0.62629	221.238
0.62813	221.421
0.62813	221.699
0.62997	221.923
0.62997	222.042
0.62997	222.229
0.63181	222.381
0.63181	222.568
0.63181	222.724
0.63366	222.934
0.63366	223.129
0.63366	223.362
0.6355	223.589
0.6355	223.806
0.63734	223.994
0.63734	224.208
0.63734	224.37
0.63918	224.557
0.63918	224.761
0.63918	224.932
0.64102	225.078
0.64102	225.128
0.64287	224.93
0.64287	224.814
0.64471	224.759
0.64471	224.492
0.64471	224.242
0.64655	224.123
0.64655	224.07
0.64655	224.113
0.64839	224.207
0.64839	224.272
0.64839	224.426
0.65023	224.616
0.65023	224.768
0.65208	224.972
0.65208	225.115
0.65208	225.276
0.65208	225.443
0.65392	225.653
0.65392	225.804
0.65392	226.036
0.65576	226.252
0.65576	226.448
0.65576	226.694
0.6576	226.903
0.6576	227.118
0.65944	227.312
0.65944	227.494
0.65944	227.64
0.65944	227.83
0.66129	228.015
0.66129	228.241
0.66313	228.446
0.66313	228.706
0.66313	228.893
0.66497	229.104
0.66497	229.383
0.66497	229.624
0.66681	229.784
0.66681	229.927
0.66681	230.063
0.66865	230.228
0.66865	230.397
0.66865	230.556
0.6705	230.749
0.6705	230.997
0.6705	231.202
0.67234	231.399
0.67234	231.535
0.67418	231.626
0.67418	231.674
0.67418	231.612
0.67602	231.434
0.67602	231.295
0.67786	231.14
0.67786	230.936
0.67971	230.626
0.67971	229.873
0.68155	229.046
0.68155	228.442
0.68155	228.005
0.68339	227.73
0.68339	227.612
0.68339	227.52
0.68523	227.551
0.68523	227.635
0.68523	227.762
0.68708	227.859
0.68708	227.981
0.68892	228.193
0.68892	228.326
0.68892	228.448
0.68892	228.597
0.69076	228.752
0.69076	228.924
0.69076	229.081
0.6926	229.278
0.6926	229.502
0.6926	229.647
0.69444	229.869
0.69444	230.027
0.69444	230.176
0.69628	230.374
0.69628	230.518
0.69628	230.652
0.69813	230.757
0.69813	230.943
0.69813	231.118
0.69997	231.279
0.69997	231.422
0.69997	231.632
0.70181	231.787
0.70181	231.941
0.70365	232.075
0.70365	232.198
0.70365	232.306
0.70365	232.429
0.7055	232.568
0.7055	232.707
0.70734	232.882
0.70734	233.026
0.70734	233.192
0.70918	233.368
0.70918	233.537
0.70918	233.666
0.71102	233.807
0.71102	233.958
0.71102	234.066
0.71286	234.23
0.71286	234.338
0.71286	234.467
0.7147	234.689
0.7147	234.824
0.7147	234.996
0.71655	235.109
0.71655	235.237
0.71839	235.336
0.71839	235.46
0.71839	235.633
0.72023	235.704
0.72023	235.825
0.72023	235.977
0.72207	236.11
0.72207	236.246
0.72207	236.41
0.72392	236.529
0.72392	236.692
0.72576	236.859
0.72576	236.949
0.72576	237.037
0.7276	237.142
0.7276	237.219
0.7276	237.345
0.72944	237.445
0.72944	237.601
0.72944	237.734
0.73128	237.849
0.73128	237.955
0.73313	238.099
0.73313	238.179
0.73313	238.353
0.73497	238.42
0.73497	238.496
0.73497	238.579
0.73681	238.693
0.73681	238.892
0.73681	238.989
0.73865	239.138
0.73865	239.252
0.74049	239.355
0.74049	239.454
0.74049	239.538
0.74234	239.625
0.74234	239.741
0.74234	239.858
0.74418	239.969
0.74418	240.042
0.74418	240.127
0.74602	240.293
0.74602	240.405
0.74786	240.437
0.74786	240.512
0.74786	240.605
0.7497	240.706
0.7497	240.798
0.7497	240.868
0.75155	240.99
0.75155	241.089
0.75155	241.163
0.75339	241.266
0.75339	241.37
0.75523	241.503
0.75523	241.571
0.75523	241.617
0.75523	241.679
0.75707	241.75
0.75707	241.811
0.75891	241.867
0.75891	241.911
0.75891	241.999
0.76076	242.113
0.76076	242.2
0.7626	242.292
0.7626	242.248
0.7626	242.302
0.76444	242.403
0.76444	242.485
0.76444	242.557
0.76628	242.573
0.76628	242.65
0.76628	242.755
0.76812	242.831
0.76812	242.914
0.76997	242.973
0.76997	243.008
0.76997	243.09
0.76997	243.11
0.77181	243.134
0.77181	243.193
0.77365	243.261
0.77365	243.357
0.77365	243.461
0.77549	243.539
0.77549	243.622
0.77733	243.677
0.77733	243.732
0.77733	243.73
0.77918	243.837
0.77918	243.892
0.77918	243.946
0.78102	244.009
0.78102	244.049
0.78102	244.094
0.78286	244.191
0.78286	244.245
0.7847	244.307
0.7847	244.311
0.7847	244.352
0.78654	244.421
0.78654	244.457
0.78654	244.49
0.78839	244.569
0.78839	244.566
0.78839	244.711
0.79023	244.752
0.79023	244.856
0.79207	244.879
0.79207	244.898
0.79207	244.951
0.79391	244.998
0.79391	245.064
0.79391	245.092
0.79575	245.127
0.79575	245.177
0.79575	245.231
0.7976	245.286
0.7976	245.353
0.79944	245.342
0.79944	245.379
0.79944	245.383
0.80128	245.443
0.80128	245.494
0.80128	245.457
0.80312	245.54
0.80312	245.616
0.80312	245.686
0.80496	245.722
0.80496	245.8
0.80681	245.816
0.80681	245.87
0.80681	245.877
0.80865	245.922
0.80865	245.938
0.80865	245.956
0.81049	246.003
0.81049	246.048
0.81233	246.081
0.81233	246.161
0.81233	246.21
0.81417	246.263
0.81417	246.228
0.81417	246.241
0.81602	246.228
0.81602	246.267
0.81786	246.282
0.81786	246.352
0.81786	246.426
0.8197	246.471
0.8197	246.502
0.82154	246.512
0.82154	246.539
0.82154	246.531
0.82154	246.609
0.82338	246.622
0.82338	246.668
0.82523	246.697
0.82523	246.734
0.82523	246.806
0.82707	246.839
0.82707	246.861
0.82891	246.893
0.82891	246.924
0.82891	246.94
0.82891	246.974
0.83075	247.001
0.83075	247.001
0.83259	247.089
0.83259	247.139
0.83259	247.197
0.83444	247.229
0.83444	247.25
0.83628	247.276
0.83628	247.271
0.83628	247.275
0.83812	247.31
0.83812	247.329
0.83812	247.321
0.83996	247.37
0.83996	247.439
0.83996	247.486
0.8418	247.547
0.8418	247.613
0.84365	247.676
0.84365	247.706
0.84365	247.664
0.84365	247.659
0.84549	247.71
0.84549	247.703
0.84733	247.744
0.84733	247.812
0.84733	247.874
0.84917	247.966
0.84917	247.959
0.85101	247.978
0.85101	247.933
0.85101	247.933
0.85101	247.952
0.85286	248.004
0.85286	247.984
0.8547	248.059
0.8547	248.122
0.8547	248.182
0.85654	248.25
0.85654	248.331
0.85838	248.37
0.85838	248.369
0.85838	248.346
0.85838	248.358
0.86023	248.387
0.86023	248.463
0.86207	248.501
0.86207	248.581
0.86207	248.664
0.86391	248.751
0.86391	248.81
0.86575	248.85
0.86575	248.802
0.86575	248.795
0.86575	248.8
0.86759	248.839
0.86759	248.834
0.86943	248.898
0.86943	248.962
0.86943	248.994
0.87128	249.087
0.87128	249.123
0.87312	249.19
0.87312	249.156
0.87312	249.119
0.87312	249.149
0.87496	249.205
0.87496	249.224
0.8768	249.253
0.8768	249.288
0.8768	249.298
0.87865	249.389
0.87865	249.435
0.88049	249.514
0.88049	249.531
0.88049	249.499
0.88049	249.553
0.88233	249.563
0.88233	249.572
0.88417	249.615
0.88417	249.663
0.88417	249.722
0.88601	249.796
0.88601	249.874
0.88785	249.856
0.88785	249.87
0.88785	249.875
0.88785	249.901
0.8897	249.932
0.8897	249.924
0.89154	249.975
0.89154	249.993
0.89154	250.014
0.89338	250.032
0.89338	250.028
0.89522	250.038
0.89522	250.076
0.89522	250.12
0.89522	250.137
0.89707	250.131
0.89707	250.169
0.89891	250.228
0.89891	250.292
0.89891	250.349
0.90075	250.425
0.90075	250.515
0.90259	250.543
0.90259	250.574
0.90259	250.585
0.90259	250.599
0.90443	250.59
0.90443	250.581
0.90628	250.6
0.90628	250.664
0.90628	250.721
0.90812	250.758
0.90812	250.844
0.90812	250.875
0.90996	250.919
0.90996	250.891
0.90996	250.945
0.9118	250.987
0.9118	251
0.9118	251.068
0.91364	251.095
0.91364	251.135
0.91364	251.176
0.91549	251.219
0.91549	251.269
0.91733	251.3
0.91733	251.291
0.91733	251.321
0.91917	251.328
0.91917	251.349
0.91917	251.41
0.92101	251.472
0.92101	251.575
0.92101	251.601
0.92285	251.691
0.92285	251.755
0.9247	251.728
0.9247	251.766
0.9247	251.769
0.9247	251.846
0.92654	251.903
0.92654	251.985
0.92838	252.022
0.92838	252.044
0.92838	252.077
0.93022	252.131
0.93022	252.208
0.93206	252.2
0.93206	252.257
0.93206	252.275
0.93206	252.291
0.93391	252.297
0.93391	252.302
0.93575	252.324
0.93575	252.397
0.93575	252.461
0.93759	252.497
0.93759	252.606
0.93759	252.688
0.93943	252.747
0.93943	252.753
0.93943	252.729
0.94127	252.776
0.94127	252.836
0.94127	252.861
0.94312	252.927
0.94312	252.956
0.94496	253.055
0.94496	253.144
0.94496	253.158
0.9468	253.187
0.9468	253.238
0.9468	253.29
0.94864	253.312
0.94864	253.352
0.94864	253.41
0.95048	253.478
0.95048	253.539
0.95048	253.583
0.95233	253.659
0.95233	253.673
0.95417	253.749
0.95417	253.786
0.95417	253.777
0.95601	253.817
0.95601	253.866
0.95601	253.922
0.95785	253.971
0.95785	254.026
0.95785	254.027
0.95969	254.116
0.95969	254.194
0.96154	254.266
0.96154	254.337
0.96154	254.374
0.96338	254.434
0.96338	254.481
0.96338	254.498
0.96522	254.526
0.96522	254.586
0.96522	254.711
0.96706	254.764
0.96706	254.793
0.9689	254.801
0.9689	254.855
0.9689	254.82
0.97075	254.881
0.97075	254.932
0.97075	254.967
0.97259	254.96
0.97259	255.032
0.97259	255.124
0.97443	255.175
0.97443	255.262
0.97627	255.322
0.97627	255.309
0.97627	255.365
0.97811	255.398
0.97811	255.445
0.97811	255.467
0.97996	255.582
0.97996	255.575
0.97996	255.653
0.9818	255.742
0.9818	255.775
0.98364	255.764
0.98364	255.837
0.98364	255.859
0.98548	255.908
0.98548	255.965
0.98548	255.956
0.98732	255.994
0.98732	256.057
0.98732	256.146
0.98917	256.247
0.98917	256.326
0.99101	256.379
0.99101	256.401
0.99101	256.404
0.99101	256.418
0.99285	256.449
0.99285	256.468
0.99469	256.588
0.99469	256.667
0.99469	256.718
0.99653	256.828
0.99653	256.896
0.99838	256.933
0.99838	256.96
0.99838	256.941
0.99838	256.981
1.00022	256.986
1.00022	257.026
1.00206	257.107
1.00206	257.165
1.00206	257.225
1.0039	257.327
1.0039	257.371
1.00574	257.459
1.00574	257.466
1.00574	257.486
1.00574	257.51
1.00759	257.558
1.00759	257.589
1.00943	257.685
1.00943	257.707
1.00943	257.747
1.01127	257.91
1.01127	257.919
1.01311	258.003
1.01311	258.045
1.01311	258.063
1.01311	258.056
1.01495	258.115
1.01495	258.153
1.0168	258.234
1.0168	258.322
1.0168	258.373
1.01864	258.472
1.01864	258.493
1.01864	258.584
1.02048	258.667
1.02048	258.689
1.02048	258.716
1.02232	258.771
1.02232	258.792
1.02232	258.886
1.02416	258.986
1.02416	259.064
1.02601	259.12
1.02601	259.164
1.02601	259.232
1.02785	259.27
1.02785	259.261
1.02785	259.271
1.02969	259.319
1.02969	259.324
1.02969	259.407
1.03153	259.47
1.03153	259.557
1.03338	259.676
1.03338	259.701
1.03338	259.77
1.03522	259.813
1.03522	259.832
1.03522	259.86
1.03706	259.91
1.03706	259.966
1.03706	260.051
1.0389	260.131
1.0389	260.206
1.04074	260.242
1.04074	260.333
1.04074	260.411
1.04258	260.483
1.04258	260.472
1.04258	260.52
1.04443	260.507
1.04443	260.497
1.04443	260.529
1.04627	260.69
1.04627	260.767
1.04627	260.886
1.04811	260.935
1.04811	260.974
1.04995	261.033
1.04995	261.031
1.04995	261.107
1.0518	261.156
1.0518	261.203
1.0518	261.264
1.05364	261.324
1.05364	261.367
1.05364	261.427
1.05548	261.474
1.05548	261.555
1.05732	261.606
1.05732	261.598
1.05732	261.581
1.05916	261.625
1.05916	261.709
1.05916	261.741
1.061	261.799
1.061	261.876
1.061	261.966
1.06285	262.011
1.06285	262.06
1.06469	262.126
1.06469	262.191
1.06469	262.214
1.06653	262.238
1.06653	262.273
1.06653	262.305
1.06837	262.367
1.06837	262.48
1.06837	262.533
1.07022	262.629
1.07022	262.641
1.07206	262.755
1.07206	262.795
1.07206	262.811
1.07206	262.859
1.0739	262.894
1.0739	262.951
1.07574	263.004
1.07574	263.085
1.07574	263.188
1.07758	263.254
1.07758	263.317
1.07943	263.357
1.07943	263.384
1.07943	263.37
1.07943	263.379
1.08127	263.45
1.08127	263.493
1.08311	263.555
1.08311	263.577
1.08311	263.68
1.08495	263.733
1.08495	263.792
1.08679	263.853
1.08679	263.906
1.08679	263.95
1.08679	263.989
1.08864	264.06
1.08864	264.126
1.09048	264.179
1.09048	264.253
1.09048	264.316
1.09232	264.393
1.09232	264.495
1.09416	264.525
1.09416	264.612
1.09416	264.656
1.09416	264.664
1.096	264.779
1.096	264.839
1.09785	264.925
1.09785	264.958
1.09785	264.95
1.09969	265.058
1.09969	265.137
1.10153	265.231
1.10153	265.282
1.10153	265.316
1.10153	265.331
1.10337	265.397
1.10337	265.451
1.10521	265.521
1.10521	265.553
1.10521	265.625
1.10706	265.713
1.10706	265.783
1.1089	265.851
1.1089	265.843
1.1089	265.909
1.1089	265.914
1.11074	265.964
1.11074	266.02
1.11258	266.076
1.11258	266.139
1.11258	266.262
1.11442	266.364
1.11442	266.434
1.11627	266.495
1.11627	266.543
1.11627	266.577
1.11627	266.584
1.11811	266.624
1.11811	266.685
1.11995	266.747
1.11995	266.829
1.11995	266.867
1.12179	266.958
1.12179	266.993
1.12179	267.079
1.12363	267.107
1.12363	267.15
1.12363	267.221
1.12548	267.271
1.12548	267.297
1.12732	267.353
1.12732	267.453
1.12732	267.525
1.12916	267.67
1.12916	267.773
1.12916	267.811
1.131	267.778
1.131	267.805
1.131	267.88
1.13284	267.949
1.13284	267.95
1.13469	267.996
1.13469	268.093
1.13469	268.152
1.13653	268.21
1.13653	268.316
1.13653	268.383
1.13837	268.416
1.13837	268.475
1.13837	268.468
1.14021	268.471
1.14021	268.564
1.14021	268.633
1.14205	268.719
1.14205	268.749
1.1439	268.82
1.1439	268.879
1.1439	268.934
1.14574	269.032
1.14574	269.078
1.14574	269.095
1.14758	269.193
1.14758	269.252
1.14758	269.299
1.14942	269.352
1.14942	269.46
1.15126	269.526
1.15126	269.639
1.15126	269.691
1.15311	269.723
1.15311	269.752
1.15311	269.794
1.15495	269.839
1.15495	269.898
1.15679	269.96
1.15679	269.993
1.15679	270.063
1.15863	270.145
1.15863	270.14
1.15863	270.236
1.16047	270.27
1.16047	270.316
1.16047	270.328
1.16232	270.402
1.16232	270.455
1.16416	270.49
1.16416	270.564
1.16416	270.605
1.166	270.718
1.166	270.803
1.16784	270.874
1.16784	270.895
1.16784	270.956
1.16784	270.981
1.16968	271.059
1.16968	271.1
1.17153	271.159
1.17153	271.195
1.17153	271.294
1.17337	271.382
1.17337	271.448
1.17521	271.49
1.17521	271.482
1.17521	271.56
1.17521	271.608
1.17705	271.639
1.17705	271.708
1.17889	271.762
1.17889	271.858
1.17889	271.932
1.18074	272.068
1.18074	272.109
1.18258	272.177
1.18258	272.247
1.18258	272.305
1.18258	272.363
1.18442	272.393
1.18442	272.435
1.18626	272.484
1.18626	272.537
1.18626	272.591
1.1881	272.632
1.1881	272.798
1.18995	272.854
1.18995	272.894
1.18995	272.922
1.18995	272.913
1.19179	272.95
1.19179	272.978
1.19363	273.061
1.19363	273.148
1.19363	273.234
1.19547	273.305
1.19547	273.385
1.19731	273.403
1.19731	273.465
1.19731	273.522
1.19731	273.5
1.19916	273.562
1.19916	273.62
1.201	273.68
1.201	273.742
1.201	273.849
1.20284	273.912
1.20284	274.008
1.20468	274.129
1.20468	274.173
1.20468	274.207
1.20468	274.245
1.20653	274.244
1.20653	274.285
1.20837	274.391
1.20837	274.454
1.20837	274.521
1.21021	274.628
1.21021	274.705
1.21021	274.784
1.21205	274.839
1.21205	274.852
1.21205	274.91
1.21389	274.929
1.21389	275.033
1.21389	275.092
1.21573	275.122
1.21573	275.172
1.21758	275.249
1.21758	275.305
1.21758	275.374
1.21942	275.431
1.21942	275.509
1.21942	275.574
1.22126	275.581
1.22126	275.623
1.22126	275.698
1.2231	275.792
1.2231	275.871
1.22495	275.959
1.22495	276.042
1.22495	276.123
1.22679	276.247
1.22679	276.221
1.22679	276.26
1.22863	276.335
1.22863	276.34
1.22863	276.384
1.23047	276.485
1.23047	276.569
1.23047	276.64
1.23231	276.676
1.23231	276.75
1.23416	276.792
1.23416	276.858
1.23416	276.865
1.236	276.933
1.236	276.995
1.236	277.013
1.23784	277.089
1.23784	277.143
1.23784	277.269
1.23968	277.354
1.23968	277.415
1.24152	277.477
1.24152	277.578
1.24152	277.646
1.24337	277.652
1.24337	277.708
1.24337	277.735
1.24521	277.788
1.24521	277.842
1.24521	277.91
1.24705	277.999
1.24705	278.086
1.24889	278.169
1.24889	278.182
1.24889	278.205
1.24889	278.184
1.25073	278.328
1.25073	278.367
1.25258	278.439
1.25258	278.537
1.25258	278.574
1.25442	278.667
1.25442	278.723
1.25626	278.79
1.25626	278.82
1.25626	278.872
1.25626	278.925
1.2581	278.987
1.2581	279.063
1.25994	279.11
1.25994	279.155
1.25994	279.177
1.26179	279.294
1.26179	279.355
1.26363	279.434
1.26363	279.478
1.26363	279.501
1.26363	279.601
1.26547	279.652
1.26547	279.662
1.26731	279.74
1.26731	279.792
1.26731	279.799
1.26915	279.878
1.26915	279.972
1.271	280.048
1.271	280.063
1.271	280.103
1.271	280.122
1.27284	280.164
1.27284	280.222
1.27468	280.335
1.27468	280.4
1.27468	280.49
1.27652	280.592
1.27652	280.683
1.27836	280.746
1.27836	280.77
1.27836	280.789
1.27836	280.819
1.28021	280.866
1.28021	280.945
1.28205	281.009
1.28205	281.066
1.28205	281.147
1.28389	281.24
1.28389	281.294
1.28573	281.372
1.28573	281.393
1.28573	281.456
1.28573	281.484
1.28757	281.487
1.28757	281.556
1.28942	281.695
1.28942	281.693
1.28942	281.769
1.29126	281.865
1.29126	281.901
1.2931	281.99
1.2931	282.02
1.2931	282.025
1.2931	282.072
1.29494	282.131
1.29494	282.172
1.29678	282.218
1.29678	282.277
1.29678	282.35
1.29863	282.386
1.29863	282.5
1.30047	282.586
1.30047	282.584
1.30047	282.611
1.30047	282.678
1.30231	282.703
1.30231	282.745
1.30415	282.849
1.30415	282.969
1.30415	283.047
1.30599	283.131
1.30599	283.197
1.30784	283.231
1.30784	283.276
1.30784	283.289
1.30784	283.326
1.30968	283.351
1.30968	283.458
1.31152	283.507
1.31152	283.573
1.31152	283.615
1.31336	283.677
1.31336	283.732
1.3152	283.82
1.3152	283.881
1.3152	283.923
1.3152	283.937
1.31705	283.97
1.31705	284.07
1.31889	284.116
1.31889	284.178
1.31889	284.284
1.32073	284.34
1.32073	284.393
1.32257	284.398
1.32257	284.487
1.32257	284.432
1.32441	284.5
1.32441	284.507
1.32441	284.572
1.32626	284.676
1.32626	284.742
1.32626	284.786
1.3281	284.844
1.3281	284.906
[truncated: 35,403 more rows]
