# Supplementary material for: Investigation on the bond-slip behavior of recycled aggregate concrete-filled steel tube with studs
Source: PLoS One. 2025 Jul 1;20(7):e0325279. doi: 10.1371/journal.pone.0325279 (PMC12212574; doi:10.1371/journal.pone.0325279)
Supplement: S1 Data — (ZIP) [file pone.0325279.s001.zip › S1 Data/Fig 16 Data .xlsx]

## Sheet: (a) RACFST-2
RACFST-2
This Paper's test		This Paper's calculation model		Reference [59]'s calculation model
s/mm	P/kN	s/mm	P/kN	s/mm	P/kN
0	0	0	0	0	0
0.00184	0.00217	1.958	1.09006	7.847	1.54025
0.00184	0.00325	7.847	1.54025	20	1.54025
0.00184	0.00434	8.899	1.15
0.00368	0.00542	20	1.15
0.00368	0.0065
0.00368	0.00759
0.00553	0.00867
0.00553	0.00976
0.00737	0.01084
0.00737	0.01192
0.00737	0.01301
0.00921	0.01409
0.00921	0.01517
0.00921	0.01626
0.01105	0.01734
0.01105	0.01843
0.01289	0.01951
0.01289	0.02059
0.01289	0.02168
0.01474	0.02276
0.01474	0.02385
0.01658	0.02493
0.01658	0.02601
0.01658	0.0271
0.01842	0.02818
0.01842	0.02927
0.01842	0.03035
0.02026	0.03143
0.02026	0.03252
0.02026	0.0336
0.0221	0.03468
0.0221	0.03577
0.02395	0.03685
0.02395	0.03794
0.02395	0.03902
0.02579	0.0401
0.02579	0.04119
0.02579	0.04227
0.02763	0.04336
0.02763	0.04444
0.02763	0.04552
0.02947	0.04661
0.02947	0.04769
0.03131	0.04878
0.03131	0.04986
0.03131	0.05094
0.03131	0.05203
0.03316	0.05311
0.03316	0.0542
0.035	0.05528
0.035	0.05636
0.035	0.05745
0.03684	0.05853
0.03684	0.05961
0.03684	0.0607
0.03868	0.06178
0.03868	0.06287
0.03868	0.06395
0.04052	0.06503
0.04052	0.06612
0.04052	0.0672
0.04237	0.06829
0.04237	0.06937
0.04237	0.07045
0.04421	0.07154
0.04421	0.07262
0.04605	0.07371
0.04605	0.07479
0.04605	0.07587
0.04605	0.07696
0.04789	0.07804
0.04789	0.07913
0.04789	0.08021
0.04973	0.08129
0.04973	0.08238
0.04973	0.08346
0.05158	0.08454
0.05158	0.08563
0.05342	0.08671
0.05342	0.0878
0.05342	0.08888
0.05342	0.08996
0.05526	0.09105
0.05526	0.09213
0.0571	0.09322
0.0571	0.0943
0.0571	0.09538
0.05895	0.09647
0.05895	0.09755
0.05895	0.09864
0.06079	0.09972
0.06079	0.1008
0.06079	0.10189
0.06263	0.10297
0.06263	0.10405
0.06263	0.10514
0.06447	0.10622
0.06447	0.10731
0.06631	0.10839
0.06631	0.10947
0.06631	0.11056
0.06815	0.11164
0.06815	0.11273
0.06815	0.11381
0.07	0.11489
0.07	0.11598
0.07	0.11706
0.07184	0.11815
0.07184	0.11923
0.07184	0.12031
0.07368	0.1214
0.07368	0.12248
0.07552	0.12357
0.07552	0.12465
0.07552	0.12573
0.07552	0.12682
0.07737	0.1279
0.07737	0.12898
0.07921	0.13007
0.07921	0.13115
0.07921	0.13224
0.08105	0.13332
0.08105	0.1344
0.08105	0.13549
0.08289	0.13657
0.08289	0.13766
0.08289	0.13874
0.08473	0.13982
0.08473	0.14091
0.08473	0.14199
0.08657	0.14308
0.08657	0.14416
0.08842	0.14524
0.08842	0.14633
0.08842	0.14741
0.09026	0.14849
0.09026	0.14958
0.09026	0.15066
0.0921	0.15175
0.0921	0.15283
0.0921	0.15391
0.09394	0.155
0.09394	0.15608
0.09394	0.15717
0.09579	0.15825
0.09579	0.15933
0.09763	0.16042
0.09763	0.1615
0.09763	0.16259
0.09947	0.16367
0.09947	0.16475
0.09947	0.16584
0.10131	0.16692
0.10131	0.16801
0.10131	0.16909
0.10315	0.17017
0.10315	0.17126
0.105	0.17234
0.105	0.17342
0.105	0.17451
0.105	0.17559
0.10684	0.17668
0.10684	0.17776
0.10868	0.17884
0.10868	0.17993
0.10868	0.18101
0.11052	0.1821
0.11052	0.18318
0.11052	0.18426
0.11236	0.18535
0.11236	0.18643
0.11236	0.18752
0.11421	0.1886
0.11421	0.18968
0.11421	0.19077
0.11605	0.19185
0.11605	0.19293
0.11789	0.19402
0.11789	0.1951
0.11789	0.19619
0.11973	0.19727
0.11973	0.19835
0.11973	0.19944
0.12157	0.20052
0.12157	0.20161
0.12157	0.20269
0.12342	0.20377
0.12342	0.20486
0.12342	0.20594
0.12526	0.20703
0.12526	0.20811
0.1271	0.20919
0.1271	0.21028
0.1271	0.21136
0.12894	0.21245
0.12894	0.21353
0.12894	0.21461
0.13078	0.2157
0.13078	0.21678
0.13078	0.21786
0.13263	0.21895
0.13263	0.22003
0.13447	0.22112
0.13447	0.2222
0.13447	0.22328
0.13447	0.22437
0.13631	0.22545
0.13631	0.22654
0.13815	0.22762
0.13815	0.2287
0.13815	0.22979
0.13999	0.23087
0.13999	0.23196
0.14184	0.23304
0.14184	0.23412
0.14184	0.23521
0.14184	0.23629
0.14368	0.23737
0.14368	0.23846
0.14552	0.23954
0.14552	0.24063
0.14552	0.24171
0.14736	0.24279
0.14736	0.24388
0.1492	0.24496
0.1492	0.24605
0.1492	0.24713
0.1492	0.24821
0.15105	0.2493
0.15105	0.25038
0.15289	0.25147
0.15289	0.25255
0.15289	0.25363
0.15473	0.25472
0.15473	0.2558
0.15473	0.25689
0.15657	0.25797
0.15657	0.25905
0.15657	0.26014
0.15841	0.26122
0.15841	0.2623
0.15841	0.26339
0.16026	0.26447
0.16026	0.26556
0.1621	0.26664
0.1621	0.26772
0.1621	0.26881
0.16394	0.26989
0.16394	0.27098
0.16394	0.27206
0.16578	0.27314
0.16578	0.27423
0.16578	0.27531
0.16762	0.2764
0.16762	0.27748
0.16947	0.27856
0.16947	0.27965
0.16947	0.28073
0.17131	0.28182
0.17131	0.2829
0.17131	0.28398
0.17315	0.28507
0.17315	0.28615
0.17315	0.28723
0.17499	0.28832
0.17499	0.2894
0.17499	0.29049
0.17683	0.29157
0.17683	0.29265
0.17868	0.29374
0.17868	0.29482
0.17868	0.29591
0.18052	0.29699
0.18052	0.29807
0.18052	0.29916
0.18236	0.30024
0.18236	0.30133
0.18236	0.30241
0.1842	0.30349
0.1842	0.30458
0.18604	0.30566
0.18604	0.30674
0.18604	0.30783
0.18789	0.30891
0.18789	0.31
0.18789	0.31108
0.18973	0.31216
0.18973	0.31325
0.18973	0.31433
0.19157	0.31542
0.19157	0.3165
0.19341	0.31758
0.19341	0.31867
0.19341	0.31975
0.19525	0.32084
0.19525	0.32192
0.19525	0.323
0.1971	0.32409
0.1971	0.32517
0.1971	0.32626
0.19894	0.32734
0.19894	0.32842
0.20078	0.32951
0.20078	0.33059
0.20078	0.33167
0.20262	0.33276
0.20262	0.33384
0.20262	0.33493
0.20446	0.33601
0.20446	0.33709
0.20446	0.33818
0.20631	0.33926
0.20631	0.34035
0.20815	0.34143
0.20815	0.34251
0.20815	0.3436
0.20999	0.34468
0.20999	0.34577
0.20999	0.34685
0.21183	0.34793
0.21183	0.34902
0.21183	0.3501
0.21367	0.35118
0.21367	0.35227
0.21552	0.35335
0.21552	0.35444
0.21552	0.35552
0.21736	0.3566
0.21736	0.35769
0.21736	0.35877
0.2192	0.35986
0.2192	0.36094
0.2192	0.36202
0.22104	0.36311
0.22104	0.36419
0.22288	0.36528
0.22288	0.36636
0.22288	0.36744
0.22473	0.36853
0.22473	0.36961
0.22473	0.3707
0.22657	0.37178
0.22657	0.37286
0.22841	0.37395
0.22841	0.37503
0.22841	0.37611
0.23025	0.3772
0.23025	0.37828
0.23025	0.37937
0.2321	0.38045
0.2321	0.38153
0.23394	0.38262
0.23394	0.3837
0.23394	0.38479
0.23578	0.38587
0.23578	0.38695
0.23578	0.38804
0.23762	0.38912
0.23762	0.39021
0.23762	0.39129
0.23946	0.39237
0.23946	0.39346
0.2413	0.39454
0.2413	0.39562
0.2413	0.39671
0.24315	0.39779
0.24315	0.39888
0.24499	0.39996
0.24499	0.40104
0.24499	0.40213
0.24499	0.40321
0.24683	0.4043
0.24683	0.40538
0.24867	0.40646
0.24867	0.40755
0.24867	0.40863
0.25052	0.40972
0.25052	0.4108
0.25236	0.41188
0.25236	0.41297
0.25236	0.41405
0.25236	0.41514
0.2542	0.41622
0.2542	0.4173
0.25604	0.41839
0.25604	0.41947
0.25604	0.42055
0.25788	0.42164
0.25788	0.42272
0.25788	0.42381
0.25972	0.42489
0.25972	0.42597
0.25972	0.42706
0.26157	0.42814
0.26157	0.42923
0.26157	0.43031
0.26341	0.43139
0.26341	0.43248
0.26525	0.43356
0.26525	0.43465
0.26525	0.43573
0.26709	0.43681
0.26709	0.4379
0.26709	0.43898
0.26894	0.44007
0.26894	0.44115
0.26894	0.44223
0.27078	0.44332
0.27078	0.4444
0.27078	0.44548
0.27262	0.44657
0.27262	0.44765
0.27446	0.44874
0.27446	0.44982
0.27446	0.4509
0.2763	0.45199
0.2763	0.45307
0.2763	0.45416
0.27815	0.45524
0.27815	0.45632
0.27815	0.45741
0.27999	0.45849
0.27999	0.45958
0.28183	0.46066
0.28183	0.46174
0.28183	0.46283
0.28183	0.46391
0.28367	0.46499
0.28367	0.46608
0.28551	0.46716
0.28551	0.46825
0.28551	0.46933
0.28736	0.47041
0.28736	0.4715
0.2892	0.47258
0.2892	0.47367
0.2892	0.47475
0.2892	0.47583
0.29104	0.47692
0.29104	0.478
0.29288	0.47909
0.29288	0.48017
0.29288	0.48125
0.29472	0.48234
0.29472	0.48342
0.29657	0.48451
0.29657	0.48559
0.29657	0.48667
0.29657	0.48776
0.29841	0.48884
0.29841	0.48992
0.30025	0.49101
0.30025	0.49209
0.30025	0.49318
0.30209	0.49426
0.30209	0.49534
0.30393	0.49643
0.30393	0.49751
0.30393	0.4986
0.30393	0.49968
0.30578	0.50076
0.30578	0.50185
0.30762	0.50293
0.30762	0.50402
0.30762	0.5051
0.30946	0.50618
0.30946	0.50727
0.30946	0.50835
0.3113	0.50943
0.3113	0.51052
0.3113	0.5116
0.31314	0.51269
0.31314	0.51377
0.31499	0.51485
0.31499	0.51594
0.31499	0.51702
0.31683	0.51811
0.31683	0.51919
0.31683	0.52027
0.31867	0.52136
0.31867	0.52244
0.31867	0.52353
0.32051	0.52461
0.32051	0.52569
0.32051	0.52678
0.32235	0.52786
0.32235	0.52895
0.3242	0.53003
0.3242	0.53111
0.3242	0.5322
0.32604	0.53328
0.32604	0.53436
0.32604	0.53545
0.32788	0.53653
0.32788	0.53762
0.32788	0.5387
0.32972	0.53978
0.32972	0.54087
0.32972	0.54195
0.33156	0.54304
0.33156	0.54412
0.33341	0.5452
0.33341	0.54629
0.33341	0.54737
0.33525	0.54846
0.33525	0.54954
0.33525	0.55062
0.33709	0.55171
0.33709	0.55279
0.33709	0.55387
0.33893	0.55496
0.33893	0.55604
0.34077	0.55713
0.34077	0.55821
0.34077	0.55929
0.34262	0.56038
0.34262	0.56146
0.34262	0.56255
0.34446	0.56363
0.34446	0.56471
0.34446	0.5658
0.3463	0.56688
0.3463	0.56797
0.34814	0.56905
0.34814	0.57013
0.34814	0.57122
0.34998	0.5723
0.34998	0.57339
0.34998	0.57447
0.35183	0.57555
0.35183	0.57664
0.35183	0.57772
0.35367	0.5788
0.35367	0.57989
0.35551	0.58097
0.35551	0.58206
0.35551	0.58314
0.35735	0.58422
0.35735	0.58531
0.35735	0.58639
0.35919	0.58748
0.35919	0.58856
0.35919	0.58964
0.36104	0.59073
0.36104	0.59181
0.36288	0.5929
0.36288	0.59398
0.36288	0.59506
0.36472	0.59615
0.36472	0.59723
0.36472	0.59832
0.36656	0.5994
0.36656	0.60048
0.36656	0.60157
0.3684	0.60265
0.3684	0.60373
0.37025	0.60482
0.37025	0.6059
0.37025	0.60699
0.37209	0.60807
0.37209	0.60915
0.37209	0.61024
0.37393	0.61132
0.37393	0.61241
0.37393	0.61349
0.37577	0.61457
0.37577	0.61566
0.37761	0.61674
0.37761	0.61783
0.37761	0.61891
0.37761	0.61999
0.37946	0.62108
0.37946	0.62216
0.3813	0.62324
0.3813	0.62433
0.3813	0.62541
0.38314	0.6265
0.38314	0.62758
0.38498	0.62866
0.38498	0.62975
0.38498	0.63083
0.38498	0.63192
0.38682	0.633
0.38682	0.63408
0.38867	0.63517
0.38867	0.63625
0.38867	0.63734
0.39051	0.63842
0.39051	0.6395
0.39051	0.64059
0.39235	0.64167
0.39235	0.64276
0.39235	0.64384
0.39419	0.64492
0.39419	0.64601
0.39419	0.64709
0.39603	0.64817
0.39603	0.64926
0.39788	0.65034
0.39788	0.65143
0.39788	0.65251
0.39972	0.65359
0.39972	0.65468
0.39972	0.65576
0.40156	0.65685
0.40156	0.65793
0.40156	0.65901
0.4034	0.6601
0.4034	0.66118
0.4034	0.66227
0.40525	0.66335
0.40525	0.66443
0.40709	0.66552
0.40709	0.6666
0.40709	0.66768
0.40893	0.66877
0.40893	0.66985
0.40893	0.67094
0.41077	0.67202
0.41077	0.6731
0.41077	0.67419
0.41261	0.67527
0.41261	0.67636
0.41445	0.67744
0.41445	0.67852
0.41445	0.67961
0.4163	0.68069
0.4163	0.68178
0.4163	0.68286
0.41814	0.68394
0.41814	0.68503
0.41814	0.68611
0.41998	0.6872
0.41998	0.68828
0.42182	0.68936
0.42182	0.69045
0.42182	0.69153
0.42367	0.69261
0.42367	0.6937
0.42367	0.69478
0.42551	0.69587
0.42551	0.69695
0.42551	0.69803
0.42735	0.69912
0.42735	0.7002
0.42919	0.70129
0.42919	0.70237
0.42919	0.70345
0.42919	0.70454
0.43103	0.70562
0.43103	0.70671
0.43288	0.70779
0.43288	0.70887
0.43288	0.70996
0.43472	0.71104
0.43472	0.71212
0.43656	0.71321
0.43656	0.71429
0.43656	0.71538
0.43656	0.71646
0.4384	0.71754
0.4384	0.71863
0.44024	0.71971
0.44024	0.7208
0.44024	0.72188
0.44209	0.72296
0.44209	0.72405
0.44393	0.72513
0.44393	0.72622
0.44393	0.7273
0.44393	0.72838
0.44577	0.72947
0.44577	0.73055
0.44761	0.73164
0.44761	0.73272
0.44761	0.7338
0.44945	0.73489
0.44945	0.73597
0.44945	0.73705
0.4513	0.73814
0.4513	0.73922
0.4513	0.74031
0.45314	0.74139
0.45314	0.74247
0.45314	0.74356
0.45498	0.74464
0.45498	0.74573
0.45682	0.74681
0.45682	0.74789
0.45682	0.74898
0.45866	0.75006
0.45866	0.75115
0.45866	0.75223
0.46051	0.75331
0.46051	0.7544
0.46051	0.75548
0.46235	0.75657
0.46235	0.75765
0.46419	0.75873
0.46419	0.75982
0.46419	0.7609
0.46603	0.76198
0.46603	0.76307
0.46603	0.76415
0.46787	0.76524
0.46787	0.76632
0.46787	0.7674
0.46972	0.76849
0.46972	0.76957
0.47156	0.77066
0.47156	0.77174
0.47156	0.77282
0.4734	0.77391
0.4734	0.77499
0.4734	0.77608
0.47524	0.77716
0.47524	0.77824
0.47524	0.77933
0.47708	0.78041
0.47708	0.78149
0.47708	0.78258
0.47893	0.78366
0.47893	0.78475
0.48077	0.78583
0.48077	0.78691
0.48077	0.788
0.48261	0.78908
0.48261	0.79017
0.48261	0.79125
0.48445	0.79233
0.48445	0.79342
0.48445	0.7945
0.48629	0.79559
0.48629	0.79667
0.48814	0.79775
0.48814	0.79884
0.48814	0.79992
0.48998	0.80101
0.48998	0.80209
0.48998	0.80317
0.49182	0.80426
0.49182	0.80534
0.49182	0.80642
0.49366	0.80751
0.49366	0.80859
0.4955	0.80968
0.4955	0.81076
0.4955	0.81184
0.4955	0.81293
0.49735	0.81401
0.49735	0.8151
0.49919	0.81618
0.49919	0.81726
0.49919	0.81835
0.50103	0.81943
0.50103	0.82052
0.50287	0.8216
0.50287	0.82268
0.50287	0.82377
0.50287	0.82485
0.50471	0.82593
0.50471	0.82702
0.50656	0.8281
0.50656	0.82919
0.50656	0.83027
0.5084	0.83135
0.5084	0.83244
0.51024	0.83352
0.51024	0.83461
0.51024	0.83569
0.51024	0.83677
0.51208	0.83786
0.51208	0.83894
0.51392	0.84003
0.51392	0.84111
0.51392	0.84219
0.51577	0.84328
0.51577	0.84436
0.51761	0.84545
0.51761	0.84653
0.51761	0.84761
0.51761	0.8487
0.51945	0.84978
0.51945	0.85086
0.52129	0.85195
0.52129	0.85303
0.52129	0.85412
0.52313	0.8552
0.52313	0.85628
0.52498	0.85737
0.52498	0.85845
0.52498	0.85954
0.52498	0.86062
0.52682	0.8617
0.52682	0.86279
0.52866	0.86387
0.52866	0.86496
0.52866	0.86604
0.5305	0.86712
0.5305	0.86821
0.5305	0.86929
0.53234	0.87037
0.53234	0.87146
0.53234	0.87254
0.53419	0.87363
0.53419	0.87471
0.53603	0.87579
0.53603	0.87688
0.53603	0.87796
0.53787	0.87905
0.53787	0.88013
0.53787	0.88121
0.53971	0.8823
0.53971	0.88338
0.53971	0.88447
0.54155	0.88555
0.54155	0.88673
0.54155	0.88789
0.5434	0.8894
0.5434	0.89071
0.54524	0.89205
0.54524	0.89352
0.54524	0.89488
0.54708	0.89622
0.54708	0.89734
0.54708	0.89871
0.54892	0.89983
0.54892	0.90113
0.54892	0.9025
0.55076	0.90394
0.55076	0.90549
0.55261	0.9067
0.55261	0.90828
0.55261	0.90976
0.55445	0.91081
0.55445	0.912
0.55445	0.91316
0.55629	0.91447
0.55629	0.91571
0.55629	0.91705
0.55813	0.91843
0.55813	0.91977
0.55813	0.92127
0.55997	0.92271
0.55997	0.92426
0.56182	0.92572
0.56182	0.92686
0.56182	0.92804
0.56366	0.92905
0.56366	0.9303
0.56366	0.93137
0.5655	0.93277
0.5655	0.93401
0.5655	0.93538
0.56734	0.9368
0.56734	0.9382
0.56918	0.93971
0.56918	0.941
0.56918	0.94195
0.57103	0.94304
0.57103	0.94439
0.57103	0.9456
0.57287	0.947
0.57287	0.9483
0.57287	0.94977
0.57471	0.95128
0.57471	0.95246
0.57655	0.95377
0.57655	0.95509
0.57655	0.95622
0.5784	0.95773
0.5784	0.95915
0.5784	0.96037
0.58024	0.96161
0.58024	0.96306
0.58024	0.9645
0.58208	0.96606
0.58208	0.96715
0.58392	0.9686
0.58392	0.96995
0.58576	0.96238
0.58576	0.94942
0.58576	0.93985
0.58576	0.9334
0.5876	0.92958
0.5876	0.92708
0.58945	0.92564
0.58945	0.92485
0.58945	0.92432
0.59129	0.92438
0.59129	0.9246
0.59313	0.92518
0.59313	0.9258
0.59313	0.92668
0.59497	0.92781
0.59497	0.92849
0.59497	0.92916
0.59682	0.92988
0.59682	0.9305
0.59682	0.93117
0.59866	0.93198
0.59866	0.93282
0.59866	0.93352
0.6005	0.93438
0.6005	0.93509
0.60234	0.93589
0.60234	0.93666
0.60234	0.93742
0.60418	0.93808
0.60418	0.93856
0.60418	0.93883
0.60603	0.93943
0.60603	0.94024
0.60603	0.94115
0.60787	0.94173
0.60787	0.9424
0.60787	0.94318
0.60971	0.94381
0.60971	0.94471
0.61155	0.94527
0.61155	0.94581
0.61155	0.94628
0.61339	0.94672
0.61339	0.94739
0.61339	0.94761
0.61524	0.94834
0.61524	0.94899
0.61524	0.94966
0.61708	0.95035
0.61708	0.95071
0.61892	0.9513
0.61892	0.95179
0.61892	0.95231
0.62076	0.95268
0.62076	0.95331
0.62076	0.95378
0.6226	0.95467
0.6226	0.9552
0.6226	0.95551
0.62445	0.95588
0.62445	0.95672
0.62629	0.95704
0.62629	0.95758
0.62629	0.95781
0.62813	0.95825
0.62813	0.95866
0.62813	0.959
0.62997	0.95937
0.62997	0.96003
0.62997	0.96039
0.63181	0.96105
0.63181	0.96154
0.63366	0.96209
0.63366	0.9624
0.63366	0.96242
0.6355	0.96263
0.6355	0.96331
0.6355	0.96367
0.63734	0.96399
0.63734	0.96407
0.63734	0.96471
0.63918	0.96529
0.63918	0.96594
0.64102	0.966
0.64102	0.96625
0.64102	0.9664
0.64102	0.96635
0.64287	0.96681
0.64287	0.9672
0.64471	0.96753
0.64471	0.96821
0.64471	0.96871
0.64655	0.96903
0.64655	0.96931
0.64839	0.96946
0.64839	0.96973
0.64839	0.96997
0.64839	0.97002
0.65023	0.9702
0.65023	0.97068
0.65208	0.97091
0.65208	0.97125
0.65208	0.97175
0.65392	0.97221
0.65392	0.97242
0.65576	0.97261
0.65576	0.97317
0.65576	0.9731
0.65576	0.97304
0.6576	0.97346
0.6576	0.97369
0.65944	0.97387
0.65944	0.97435
0.65944	0.97446
0.66129	0.97499
0.66129	0.97535
0.66313	0.97565
0.66313	0.97576
0.66313	0.97584
0.66313	0.9759
0.66497	0.97589
0.66497	0.97625
0.66681	0.97606
0.66681	0.97651
0.66681	0.97684
0.66865	0.97724
0.66865	0.97748
0.6705	0.97756
0.6705	0.97769
0.6705	0.97774
0.6705	0.97789
0.67234	0.97817
0.67234	0.97847
0.67418	0.97873
0.67418	0.97898
0.67418	0.9791
0.67602	0.9795
0.67602	0.97963
0.67602	0.97973
0.67786	0.98002
0.67786	0.9801
0.67786	0.98025
0.67971	0.98053
0.67971	0.98058
0.68155	0.98068
0.68155	0.98069
0.68155	0.98116
0.68339	0.98138
0.68339	0.98168
0.68339	0.98169
0.68523	0.98173
0.68523	0.98185
0.68523	0.98205
0.68707	0.9819
0.68707	0.98217
0.68892	0.9823
0.68892	0.98271
0.68892	0.98287
0.69076	0.98317
0.69076	0.98312
0.69076	0.98334
0.6926	0.98353
0.6926	0.9836
0.6926	0.98354
0.69444	0.98361
0.69444	0.98386
0.69628	0.98405
0.69628	0.98445
0.69628	0.98456
0.69813	0.98468
0.69813	0.98494
0.69813	0.98512
0.69997	0.98536
0.69997	0.98554
0.69997	0.98539
0.70181	0.9854
0.70181	0.98541
0.70181	0.98584
0.70365	0.98594
0.70365	0.98618
0.70549	0.98627
0.70549	0.98648
0.70549	0.98653
0.70734	0.98666
0.70734	0.98676
0.70734	0.98693
0.70918	0.98693
0.70918	0.98693
0.70918	0.98712
0.71102	0.98716
0.71102	0.98739
0.71286	0.98797
0.71286	0.98809
0.71286	0.98811
0.7147	0.98812
0.7147	0.98824
0.7147	0.9882
0.71655	0.98828
0.71655	0.98835
0.71655	0.98842
0.71839	0.98864
0.71839	0.98901
0.71839	0.98956
0.72023	0.98987
0.72023	0.9899
0.72207	0.98978
0.72207	0.98986
0.72207	0.98975
0.72391	0.98999
0.72391	0.9902
0.72391	0.99036
0.72576	0.9907
0.72576	0.99078
0.72576	0.99087
0.7276	0.99136
0.7276	0.99149
0.72944	0.99161
0.72944	0.99149
0.72944	0.9915
0.72944	0.99132
0.73128	0.99159
0.73128	0.99179
0.73313	0.99222
0.73313	0.99253
0.73313	0.99265
0.73497	0.99283
0.73497	0.99308
0.73681	0.99311
0.73681	0.99335
0.73681	0.99336
0.73681	0.99348
0.73865	0.99361
0.73865	0.99372
0.74049	0.99364
0.74049	0.9939
0.74049	0.99404
0.74233	0.99436
0.74233	0.99449
0.74418	0.99463
0.74418	0.99474
0.74418	0.99497
0.74418	0.99528
0.74602	0.99549
0.74602	0.99544
0.74786	0.99551
0.74786	0.99565
0.74786	0.99577
0.7497	0.99621
0.7497	0.99647
0.7497	0.9967
0.75155	0.99694
0.75155	0.99694
0.75155	0.99692
0.75339	0.99699
0.75339	0.99736
0.75339	0.99732
0.75523	0.99731
0.75523	0.99773
0.75707	0.99821
0.75707	0.99848
0.75707	0.99884
0.75891	0.99894
0.75891	0.99886
0.75891	0.99902
0.76075	0.99894
0.76075	0.99935
0.76075	0.99942
0.7626	0.99956
0.7626	0.99983
0.76444	0.9997
0.76444	1.00007
0.76444	1.00047
0.76628	1.00048
0.76628	1.0005
0.76628	1.00065
0.76812	1.00072
0.76812	1.00091
0.76812	1.00113
0.76997	1.00127
0.76997	1.00155
0.77181	1.00195
0.77181	1.00227
0.77181	1.00255
0.77365	1.00257
0.77365	1.00281
0.77365	1.00273
0.77549	1.00266
0.77549	1.00294
0.77549	1.00324
0.77733	1.00359
0.77733	1.00359
0.77733	1.00401
0.77918	1.00431
0.77918	1.00433
0.78102	1.00478
0.78102	1.00473
0.78102	1.00469
0.78286	1.00483
0.78286	1.00501
0.78286	1.00526
0.7847	1.00548
0.7847	1.00562
0.7847	1.00618
0.78654	1.00641
0.78654	1.00659
0.78839	1.00683
0.78839	1.0069
0.78839	1.00689
0.79023	1.00696
0.79023	1.00714
0.79023	1.00752
0.79207	1.00762
0.79207	1.00781
0.79207	1.00823
0.79391	1.00829
0.79391	1.00847
0.79575	1.00877
0.79575	1.0086
0.79575	1.00863
0.7976	1.00855
0.7976	1.00863
0.7976	1.00886
0.79944	1.00905
0.79944	1.00926
0.79944	1.00975
0.80128	1.01015
0.80128	1.01019
0.80312	1.01041
0.80312	1.01073
0.80312	1.01093
0.80312	1.01109
0.80496	1.01116
0.80496	1.01124
0.80681	1.01141
0.80681	1.01162
0.80681	1.01207
0.80865	1.01237
0.80865	1.01269
0.81049	1.01278
0.81049	1.01277
0.81049	1.01312
0.81049	1.01335
0.81233	1.01354
0.81233	1.01372
0.81417	1.01405
0.81417	1.01423
0.81417	1.01447
0.81602	1.01503
0.81602	1.01506
0.81786	1.01524
0.81786	1.01536
0.81786	1.01549
0.81786	1.01534
0.8197	1.01547
0.8197	1.01576
0.82154	1.01608
0.82154	1.01643
0.82154	1.01667
0.82338	1.01668
0.82338	1.0171
0.82523	1.01753
0.82523	1.0177
0.82523	1.01762
0.82523	1.01778
0.82707	1.01793
0.82707	1.01793
0.82891	1.01813
0.82891	1.01836
0.82891	1.01872
0.83075	1.01886
0.83075	1.01944
0.83259	1.01953
0.83259	1.0197
0.83259	1.01977
0.83259	1.02001
0.83444	1.02017
0.83444	1.02039
0.83628	1.02058
0.83628	1.02086
0.83628	1.02129
0.83812	1.02158
0.83812	1.02163
0.83812	1.02176
0.83996	1.02215
0.83996	1.02224
0.83996	1.02214
0.8418	1.02242
0.8418	1.02259
0.84365	1.02277
0.84365	1.02276
0.84365	1.02317
0.84549	1.02355
0.84549	1.02394
0.84549	1.02429
0.84733	1.0244
0.84733	1.02446
0.84733	1.02436
0.84917	1.0244
0.84917	1.02469
0.84917	1.02472
0.85101	1.02495
0.85101	1.02515
0.85286	1.02518
0.85286	1.02554
0.85286	1.02585
0.8547	1.02623
0.8547	1.02639
0.8547	1.02631
0.85654	1.02647
0.85654	1.02672
0.85654	1.0271
0.85838	1.02724
0.85838	1.02733
0.86022	1.0274
0.86022	1.02768
0.86022	1.02801
0.86207	1.02833
0.86207	1.02848
0.86207	1.02861
0.86391	1.02876
0.86391	1.02893
0.86391	1.02922
0.86575	1.02948
0.86575	1.02955
0.86759	1.0298
0.86759	1.02984
0.86759	1.03004
0.86943	1.03033
0.86943	1.03048
0.86943	1.03066
0.87128	1.03079
0.87128	1.03096
0.87128	1.03117
0.87312	1.0316
0.87312	1.03198
0.87496	1.0322
0.87496	1.03254
0.87496	1.03271
0.8768	1.03285
0.8768	1.0327
0.8768	1.03288
0.87864	1.03293
0.87864	1.03333
0.87864	1.0336
0.88049	1.03381
0.88049	1.03409
0.88233	1.03434
0.88233	1.03448
0.88233	1.03454
0.88417	1.03483
0.88417	1.03484
0.88417	1.03511
0.88601	1.03502
0.88601	1.03528
0.88601	1.03545
0.88785	1.03581
0.88785	1.03619
0.8897	1.03638
0.8897	1.03669
0.8897	1.0368
0.89154	1.03698
0.89154	1.03724
0.89154	1.037
0.89338	1.03711
0.89338	1.03729
0.89338	1.03751
0.89522	1.03779
0.89522	1.03815
0.89706	1.03818
0.89706	1.03829
0.89706	1.03843
0.89891	1.03859
0.89891	1.03878
0.89891	1.03874
0.90075	1.0389
0.90075	1.03912
0.90075	1.03928
0.90259	1.03959
0.90259	1.03963
0.90443	1.03987
0.90443	1.04034
0.90443	1.04044
0.90628	1.04056
0.90628	1.04053
0.90628	1.04052
0.90812	1.04072
0.90812	1.04076
0.90812	1.04104
0.90996	1.04155
0.90996	1.04188
0.9118	1.04223
0.9118	1.04272
0.9118	1.04271
0.91364	1.04286
0.91364	1.04286
0.91364	1.04305
0.91548	1.04313
0.91548	1.04317
0.91548	1.04326
0.91733	1.04326
0.91733	1.04368
0.91733	1.04375
0.91917	1.04418
0.91917	1.04456
0.92101	1.04474
0.92101	1.04496
0.92101	1.04505
0.92285	1.04508
0.92285	1.04523
0.92285	1.04542
0.9247	1.04564
0.9247	1.04592
0.9247	1.04601
0.92654	1.04623
0.92654	1.04655
0.92838	1.0469
0.92838	1.04684
0.92838	1.04687
0.93022	1.04693
0.93022	1.04722
0.93022	1.04752
0.93206	1.04759
0.93206	1.04773
0.93206	1.04798
0.9339	1.04822
0.9339	1.04836
0.93575	1.04851
0.93575	1.0487
0.93575	1.04883
0.93759	1.04884
0.93759	1.04887
0.93759	1.04899
0.93943	1.04937
0.93943	1.04951
0.93943	1.04983
0.94127	1.05011
0.94127	1.05028
0.94312	1.05044
0.94312	1.05053
0.94312	1.05076
0.94496	1.05069
0.94496	1.05085
0.94496	1.05075
0.9468	1.05086
0.9468	1.05101
0.9468	1.05123
0.94864	1.05155
0.94864	1.05196
0.95048	1.05192
0.95048	1.05205
0.95048	1.05218
0.95233	1.05226
0.95233	1.05252
0.95233	1.05276
0.95417	1.05318
0.95417	1.05329
0.95417	1.05364
0.95601	1.05407
0.95601	1.05428
0.95785	1.05423
0.95785	1.05407
0.95785	1.05426
0.95969	1.05441
0.95969	1.05436
0.95969	1.05431
0.96154	1.05457
0.96154	1.05483
0.96154	1.05525
0.96338	1.05549
0.96338	1.05558
0.96522	1.05588
0.96522	1.05583
0.96522	1.05584
0.96706	1.05603
0.96706	1.05614
0.96706	1.05637
0.9689	1.05654
0.9689	1.05698
0.9689	1.05721
0.97075	1.05748
0.97075	1.05757
0.97259	1.05749
0.97259	1.05775
0.97259	1.0578
0.97443	1.0579
0.97443	1.05802
0.97443	1.05834
0.97627	1.05848
0.97627	1.05845
0.97627	1.05869
0.97811	1.0589
0.97811	1.05908
0.97996	1.05921
0.97996	1.05928
0.97996	1.05934
0.9818	1.05934
0.9818	1.05931
0.9818	1.05942
0.98364	1.05958
0.98364	1.0599
0.98364	1.06016
0.98548	1.06042
0.98548	1.06049
0.98732	1.0605
0.98732	1.06034
0.98732	1.0604
0.98917	1.06037
0.98917	1.06051
0.98917	1.06063
0.99101	1.0607
0.99101	1.06097
0.99101	1.06119
0.99285	1.06137
0.99285	1.0615
0.99469	1.06183
0.99469	1.06185
0.99469	1.06185
0.99469	1.06171
0.99653	1.06198
0.99653	1.06216
0.99838	1.06223
0.99838	1.06243
0.99838	1.06266
1.00022	1.06295
1.00022	1.06302
1.00206	1.06351
1.00206	1.06341
1.00206	1.06349
1.00206	1.06332
1.0039	1.06336
1.0039	1.06348
1.00574	1.06368
1.00574	1.06373
1.00574	1.06427
1.00759	1.06465
1.00759	1.06473
1.00943	1.06482
1.00943	1.06471
1.00943	1.06476
1.00943	1.06476
1.01127	1.06477
1.01127	1.06471
1.01311	1.065
1.01311	1.06547
1.01311	1.06555
1.01495	1.06584
1.01495	1.06592
1.0168	1.06589
1.0168	1.06577
1.0168	1.0659
1.0168	1.066
1.01864	1.06605
1.01864	1.06619
1.02048	1.06626
1.02048	1.06667
1.02048	1.06691
1.02232	1.06705
1.02232	1.06725
1.02416	1.06749
1.02416	1.06743
1.02416	1.06749
1.02416	1.06733
1.02601	1.06723
1.02601	1.06715
1.02785	1.06728
1.02785	1.06741
1.02785	1.06744
1.02969	1.06789
1.02969	1.06777
1.03153	1.06799
1.03153	1.06796
1.03153	1.06788
1.03153	1.06818
1.03337	1.06844
1.03337	1.06848
1.03522	1.06865
1.03522	1.06896
1.03522	1.06909
1.03706	1.06896
1.03706	1.06909
1.0389	1.06927
1.0389	1.06955
1.0389	1.06946
1.0389	1.06942
1.04074	1.06957
1.04074	1.06981
1.04258	1.06999
1.04258	1.07033
1.04258	1.07035
1.04443	1.07058
1.04443	1.07055
1.04443	1.07079
1.04627	1.0708
1.04627	1.07092
1.04627	1.07099
1.04811	1.07098
1.04811	1.07099
1.04995	1.07114
1.04995	1.07128
1.04995	1.07144
1.05179	1.07174
1.05179	1.07201
1.05179	1.07212
1.05364	1.07215
1.05364	1.07227
1.05364	1.07225
1.05548	1.07229
1.05548	1.07208
1.05732	1.07224
1.05732	1.07236
1.05732	1.07262
1.05916	1.07295
1.05916	1.07319
1.05916	1.0733
1.061	1.07322
1.061	1.07307
1.061	1.07302
1.06285	1.07288
1.06285	1.07288
1.06285	1.07296
1.06469	1.07314
1.06469	1.07332
1.06653	1.07362
1.06653	1.07394
1.06653	1.07398
1.06837	1.07414
1.06837	1.07425
1.06837	1.07398
1.07021	1.07395
1.07021	1.0741
1.07021	1.07431
1.07206	1.0744
1.07206	1.07455
1.0739	1.0746
1.0739	1.07474
1.0739	1.07513
1.07574	1.07511
1.07574	1.07513
1.07574	1.07505
1.07758	1.07513
1.07758	1.07532
1.07758	1.07543
1.07943	1.07543
1.07943	1.07537
1.08127	1.07556
1.08127	1.07568
1.08127	1.07584
1.08311	1.07591
1.08311	1.07611
1.08311	1.07612
1.08495	1.07609
1.08495	1.07624
1.08495	1.07637
1.08679	1.0765
1.08679	1.07653
1.08863	1.07689
1.08863	1.077
1.08863	1.07713
1.09048	1.07734
1.09048	1.07715
1.09048	1.07725
1.09232	1.07725
1.09232	1.07715
1.09232	1.07734
1.09416	1.07764
1.09416	1.07785
1.09416	1.07827
1.096	1.07833
1.096	1.07826
1.09785	1.0781
1.09785	1.07815
1.09785	1.078
1.09969	1.07792
1.09969	1.07792
1.09969	1.07794
1.10153	1.0781
1.10153	1.07839
1.10153	1.07858
1.10337	1.07854
1.10337	1.07857
1.10521	1.07851
1.10521	1.07853
1.10521	1.07869
1.10706	1.07855
1.10706	1.0786
1.10706	1.07856
1.1089	1.07862
1.1089	1.07887
1.1089	1.07888
1.11074	1.07917
1.11074	1.07933
1.11258	1.07926
1.11258	1.07939
1.11258	1.07945
1.11442	1.07947
1.11442	1.07969
1.11442	1.07981
1.11627	1.07989
1.11627	1.08006
1.11627	1.08019
1.11811	1.08026
1.11811	1.08015
1.11995	1.08023
1.11995	1.08029
1.11995	1.08037
1.12179	1.08052
1.12179	1.08052
1.12179	1.08073
1.12363	1.08079
1.12363	1.08083
1.12363	1.08112
1.12548	1.08134
1.12548	1.08135
1.12732	1.08162
1.12732	1.08161
1.12732	1.08138
1.12916	1.08131
1.12916	1.08155
1.12916	1.08156
1.131	1.08178
1.131	1.08187
1.131	1.08196
1.13284	1.08212
1.13284	1.08218
1.13469	1.08219
1.13469	1.08229
1.13469	1.08215
1.13469	1.08217
1.13653	1.08207
1.13653	1.08218
1.13837	1.08221
1.13837	1.08251
1.13837	1.08269
1.14021	1.08261
1.14021	1.08286
1.14205	1.08301
1.14205	1.08311
1.14205	1.08305
1.14205	1.08284
1.1439	1.08285
1.1439	1.08287
1.14574	1.08288
1.14574	1.08314
1.14574	1.08336
1.14758	1.08368
1.14758	1.08372
1.14942	1.08346
1.14942	1.08356
1.14942	1.08361
1.14942	1.08378
1.15126	1.08383
1.15126	1.08391
1.15311	1.08417
1.15311	1.08444
1.15311	1.08443
1.15495	1.08474
1.15495	1.08469
1.15679	1.08469
1.15679	1.08484
1.15679	1.08462
1.15679	1.08477
1.15863	1.08469
1.15863	1.08448
1.16047	1.08454
1.16047	1.08475
1.16047	1.08488
1.16232	1.08481
1.16232	1.08507
1.16416	1.08531
1.16416	1.08546
1.16416	1.0852
1.16416	1.08519
1.166	1.08503
1.166	1.08512
1.16784	1.08509
1.16784	1.08506
1.16784	1.08514
1.16968	1.08528
1.16968	1.08545
1.17153	1.08586
1.17153	1.0858
1.17153	1.08578
1.17153	1.08581
1.17337	1.08561
1.17337	1.08605
1.17521	1.08604
1.17521	1.08601
1.17521	1.08603
1.17705	1.08614
1.17705	1.08624
1.17889	1.08627
1.17889	1.0863
1.17889	1.08604
1.17889	1.08607
1.18074	1.086
1.18074	1.08607
1.18258	1.08615
1.18258	1.08641
1.18258	1.08659
1.18442	1.08694
1.18442	1.08702
1.18626	1.08735
1.18626	1.08705
1.18626	1.08695
1.18626	1.08694
1.1881	1.08683
1.1881	1.08695
1.18995	1.08693
1.18995	1.08738
1.18995	1.08759
1.19179	1.08769
1.19179	1.08777
1.19363	1.08782
1.19363	1.08799
1.19363	1.08784
1.19363	1.08739
1.19547	1.08744
1.19547	1.08731
1.19731	1.08759
1.19731	1.08765
1.19731	1.08778
1.19916	1.08798
1.19916	1.08813
1.201	1.088
1.201	1.08787
1.201	1.08784
1.201	1.08794
1.20284	1.08781
1.20284	1.08776
1.20468	1.08789
1.20468	1.08793
1.20468	1.08827
1.20652	1.08841
1.20652	1.08854
1.20837	1.08835
1.20837	1.08835
1.20837	1.08807
1.20837	1.08813
1.21021	1.08813
1.21021	1.08821
1.21205	1.08832
1.21205	1.08855
1.21205	1.08872
1.21389	1.08877
1.21389	1.08863
1.21573	1.08883
1.21573	1.08897
1.21573	1.08891
1.21573	1.08889
1.21758	1.08885
1.21758	1.08859
1.21942	1.08868
1.21942	1.08874
1.21942	1.08893
1.22126	1.08889
1.22126	1.08918
1.2231	1.08929
1.2231	1.08903
1.2231	1.08885
1.2231	1.08905
1.22494	1.08913
1.22494	1.08907
1.22679	1.0891
1.22679	1.08917
1.22679	1.08931
1.22863	1.08944
1.22863	1.08948
1.23047	1.08981
1.23047	1.08968
1.23047	1.08975
1.23047	1.08973
1.23231	1.08964
1.23231	1.08953
1.23416	1.0895
1.23416	1.08933
1.23416	1.08966
1.236	1.08988
1.236	1.09
1.23784	1.0901
1.23784	1.09008
1.23784	1.08994
1.23784	1.08993
1.23968	1.09003
1.23968	1.09014
1.24152	1.0902
1.24152	1.0903
1.24152	1.09038
1.24336	1.09073
1.24336	1.0908
1.24521	1.09086
1.24521	1.09083
1.24521	1.09063
1.24521	1.09055
1.24705	1.0906
1.24705	1.09055
1.24889	1.0906
1.24889	1.09067
1.24889	1.09072
1.25073	1.09104
1.25073	1.09106
1.25258	1.09121
1.25258	1.09127
1.25258	1.09131
1.25258	1.09135
1.25442	1.09126
1.25442	1.09113
1.25626	1.09117
1.25626	1.09143
1.25626	1.0916
1.2581	1.09152
1.2581	1.09176
1.25994	1.09188
1.25994	1.09189
1.25994	1.09167
1.25994	1.09177
1.26178	1.09197
1.26178	1.09166
1.26363	1.09174
1.26363	1.09196
1.26363	1.09213
1.26547	1.09235
1.26547	1.09265
1.26731	1.09273
1.26731	1.09267
1.26731	1.09262
1.26731	1.09255
1.26915	1.09246
1.26915	1.09261
1.271	1.09268
1.271	1.0928
1.271	1.09293
1.27284	1.09345
1.27284	1.09342
1.27284	1.09345
1.27468	1.09341
1.27468	1.09354
1.27468	1.09336
1.27652	1.09367
1.27652	1.09356
1.27836	1.09359
1.27836	1.09371
1.27836	1.09395
1.28021	1.09388
1.28021	1.09412
1.28021	1.09409
1.28205	1.09382
1.28205	1.09366
1.28205	1.09366
1.28389	1.09355
1.28389	1.09362
1.28389	1.09366
1.28573	1.09348
1.28573	1.0938
1.28757	1.09404
1.28757	1.09385
1.28757	1.09386
1.28942	1.09373
1.28942	1.09348
1.28942	1.09372
1.29126	1.09393
1.29126	1.09398
1.29126	1.09407
1.2931	1.09407
1.2931	1.09418
1.29494	1.0946
1.29494	1.09473
1.29494	1.09472
1.29678	1.09477
1.29678	1.09473
1.29678	1.09465
1.29863	1.09467
1.29863	1.09461
1.29863	1.09464
1.30047	1.09472
1.30047	1.09476
1.30231	1.095
1.30231	1.09512
1.30231	1.09508
1.30415	1.09531
1.30415	1.09541
1.30415	1.09548
1.30599	1.09536
1.30599	1.09519
1.30599	1.09511
1.30784	1.09527
1.30784	1.0952
1.30968	1.09554
1.30968	1.0956
1.30968	1.09582
1.31152	1.09589
1.31152	1.09562
1.31152	1.09565
1.31336	1.09558
1.31336	1.0956
1.31336	1.09553
1.3152	1.09547
1.3152	1.09551
1.31705	1.09558
1.31705	1.0956
1.31705	1.09585
1.31889	1.09587
1.31889	1.09592
1.31889	1.09565
1.32073	1.09574
1.32073	1.0959
1.32073	1.09584
1.32257	1.09587
1.32257	1.09589
1.32441	1.09595
1.32441	1.09621
1.32441	1.09616
1.32626	1.09607
1.32626	1.09621
1.32626	1.09631
1.3281	1.09633
1.3281	1.09624
[truncated: 1,046,576+ more rows]

## Sheet: (b) RACFST-3
RACFST-3
This Paper's test		This Paper's calculation model		Reference [59]'s calculation model
s/mm	P/kN	s/mm	P/kN	s/mm	P/kN
0	0	0	0	0	0
0.00133	0.00187	1.958	1.55516	7.847	1.83329
0.002	0.0028	7.847	1.83329	20	1.83329
0.00267	0.00373	8.899	1.46157
0.00333	0.00466	20	1.46157
0.004	0.0056
0.00467	0.00653
0.00533	0.00746
0.006	0.0084
0.00666	0.00933
0.00733	0.01026
0.008	0.01119
0.00866	0.01213
0.00933	0.01306
0.01	0.01399
0.01066	0.01493
0.01133	0.01586
0.012	0.01679
0.01266	0.01772
0.01333	0.01866
0.014	0.01959
0.01466	0.02052
0.01533	0.02146
0.01599	0.02239
0.01666	0.02332
0.01733	0.02426
0.01799	0.02519
0.01866	0.02612
0.01933	0.02705
0.01999	0.02799
0.02066	0.02892
0.02133	0.02985
0.02199	0.03079
0.02266	0.03172
0.02332	0.03265
0.02399	0.03358
0.02466	0.03452
0.02532	0.03545
0.02599	0.03638
0.02666	0.03732
0.02732	0.03825
0.02799	0.03918
0.02866	0.04011
0.02932	0.04105
0.02999	0.04198
0.03065	0.04291
0.03132	0.04385
0.03199	0.04478
0.03265	0.04571
0.03332	0.04664
0.03399	0.04758
0.03465	0.04851
0.03532	0.04944
0.03599	0.05038
0.03665	0.05131
0.03732	0.05224
0.03799	0.05317
0.03865	0.05411
0.03932	0.05504
0.03998	0.05597
0.04065	0.05691
0.04132	0.05784
0.04198	0.05877
0.04265	0.0597
0.04332	0.06064
0.04398	0.06157
0.04465	0.0625
0.04532	0.06344
0.04598	0.06437
0.04665	0.0653
0.04731	0.06623
0.04798	0.06717
0.04865	0.0681
0.04931	0.06903
0.04998	0.06997
0.05065	0.0709
0.05131	0.07183
0.05198	0.07277
0.05265	0.0737
0.05331	0.07463
0.05398	0.07556
0.05465	0.0765
0.05531	0.07743
0.05598	0.07836
0.05664	0.0793
0.05731	0.08023
0.05798	0.08116
0.05864	0.08209
0.05931	0.08303
0.05998	0.08396
0.06064	0.08489
0.06131	0.08583
0.06198	0.08676
0.06264	0.08769
0.06331	0.08862
0.06397	0.08956
0.06464	0.09049
0.06531	0.09142
0.06597	0.09236
0.06664	0.09329
0.06731	0.09422
0.06797	0.09515
0.06864	0.09609
0.06931	0.09702
0.06997	0.09795
0.07064	0.09889
0.07131	0.09982
0.07197	0.10075
0.07264	0.10168
0.0733	0.10262
0.07397	0.10355
0.07464	0.10448
0.0753	0.10542
0.07597	0.10635
0.07664	0.10728
0.0773	0.10821
0.07797	0.10915
0.07864	0.11008
0.0793	0.11101
0.07997	0.11195
0.08063	0.11288
0.0813	0.11381
0.08197	0.11474
0.08263	0.11568
0.0833	0.11661
0.08397	0.11754
0.08463	0.11848
0.0853	0.11941
0.08597	0.12034
0.08663	0.12128
0.0873	0.12221
0.08797	0.12314
0.08863	0.12407
0.0893	0.12501
0.08996	0.12594
0.09063	0.12687
0.0913	0.12781
0.09196	0.12874
0.09263	0.12967
0.0933	0.1306
0.09396	0.13154
0.09463	0.13247
0.0953	0.1334
0.09596	0.13434
0.09663	0.13527
0.09729	0.1362
0.09796	0.13713
0.09863	0.13807
0.09929	0.139
0.09996	0.13993
0.10063	0.14087
0.10129	0.1418
0.10196	0.14273
0.10263	0.14366
0.10329	0.1446
0.10396	0.14553
0.10462	0.14646
0.10529	0.1474
0.10596	0.14833
0.10662	0.14926
0.10729	0.15019
0.10796	0.15113
0.10862	0.15206
0.10929	0.15299
0.10996	0.15393
0.11062	0.15486
0.11129	0.15579
0.11196	0.15672
0.11262	0.15766
0.11329	0.15859
0.11395	0.15952
0.11462	0.16046
0.11529	0.16139
0.11595	0.16232
0.11662	0.16325
0.11729	0.16419
0.11795	0.16512
0.11862	0.16605
0.11929	0.16699
0.11995	0.16792
0.12062	0.16885
0.12128	0.16979
0.12195	0.17072
0.12262	0.17165
0.12328	0.17258
0.12395	0.17352
0.12462	0.17445
0.12528	0.17538
0.12595	0.17632
0.12662	0.17725
0.12728	0.17818
0.12795	0.17911
0.12862	0.18005
0.12928	0.18098
0.12995	0.18191
0.13061	0.18285
0.13128	0.18378
0.13195	0.18471
0.13261	0.18564
0.13328	0.18658
0.13395	0.18751
0.13461	0.18844
0.13528	0.18938
0.13595	0.19031
0.13661	0.19124
0.13728	0.19217
0.13794	0.19311
0.13861	0.19404
0.13928	0.19497
0.13994	0.19591
0.14061	0.19684
0.14128	0.19777
0.14194	0.1987
0.14261	0.19964
0.14328	0.20057
0.14394	0.2015
0.14461	0.20244
0.14528	0.20337
0.14594	0.2043
0.14661	0.20523
0.14727	0.20617
0.14794	0.2071
0.14861	0.20803
0.14927	0.20897
0.14994	0.2099
0.15061	0.21083
0.15127	0.21177
0.15194	0.2127
0.15261	0.21363
0.15327	0.21456
0.15394	0.2155
0.1546	0.21643
0.15527	0.21736
0.15594	0.2183
0.1566	0.21923
0.15727	0.22016
0.15794	0.22109
0.1586	0.22203
0.15927	0.22296
0.15994	0.22389
0.1606	0.22483
0.16127	0.22576
0.16193	0.22669
0.1626	0.22762
0.16327	0.22856
0.16393	0.22949
0.1646	0.23042
0.16527	0.23136
0.16593	0.23229
0.1666	0.23322
0.16727	0.23415
0.16793	0.23509
0.1686	0.23602
0.16927	0.23695
0.16993	0.23789
0.1706	0.23882
0.17126	0.23975
0.17193	0.24068
0.1726	0.24162
0.17326	0.24255
0.17393	0.24348
0.1746	0.24442
0.17526	0.24535
0.17593	0.24628
0.1766	0.24721
0.17726	0.24815
0.17793	0.24908
0.17859	0.25001
0.17926	0.25095
0.17993	0.25188
0.18059	0.25281
0.18126	0.25374
0.18193	0.25468
0.18259	0.25561
0.18326	0.25654
0.18393	0.25748
0.18459	0.25841
0.18526	0.25934
0.18593	0.26028
0.18659	0.26121
0.18726	0.26214
0.18792	0.26307
0.18859	0.26401
0.18926	0.26494
0.18992	0.26587
0.19059	0.26681
0.19126	0.26774
0.19192	0.26867
0.19259	0.2696
0.19326	0.27054
0.19392	0.27147
0.19459	0.2724
0.19525	0.27334
0.19592	0.27427
0.19659	0.2752
0.19725	0.27613
0.19792	0.27707
0.19859	0.278
0.19925	0.27893
0.19992	0.27987
0.20059	0.2808
0.20125	0.28173
0.20192	0.28266
0.20259	0.2836
0.20325	0.28453
0.20392	0.28546
0.20458	0.2864
0.20525	0.28733
0.20592	0.28826
0.20658	0.28919
0.20725	0.29013
0.20792	0.29106
0.20858	0.29199
0.20925	0.29293
0.20992	0.29386
0.21058	0.29479
0.21125	0.29572
0.21191	0.29666
0.21258	0.29759
0.21325	0.29852
0.21391	0.29946
0.21458	0.30039
0.21525	0.30132
0.21591	0.30225
0.21658	0.30319
0.21725	0.30412
0.21791	0.30505
0.21858	0.30599
0.21925	0.30692
0.21991	0.30785
0.22058	0.30879
0.22124	0.30972
0.22191	0.31065
0.22258	0.31158
0.22324	0.31252
0.22391	0.31345
0.22458	0.31438
0.22524	0.31532
0.22591	0.31625
0.22658	0.31718
0.22724	0.31811
0.22791	0.31905
0.22857	0.31998
0.22924	0.32091
0.22991	0.32185
0.23057	0.32278
0.23124	0.32371
0.23191	0.32464
0.23257	0.32558
0.23324	0.32651
0.23391	0.32744
0.23457	0.32838
0.23524	0.32931
0.2359	0.33024
0.23657	0.33117
0.23724	0.33211
0.2379	0.33304
0.23857	0.33397
0.23924	0.33491
0.2399	0.33584
0.24057	0.33677
0.24124	0.3377
0.2419	0.33864
0.24257	0.33957
0.24324	0.3405
0.2439	0.34144
0.24457	0.34237
0.24523	0.3433
0.2459	0.34423
0.24657	0.34517
0.24723	0.3461
0.2479	0.34703
0.24857	0.34797
0.24923	0.3489
0.2499	0.34983
0.25057	0.35076
0.25123	0.3517
0.2519	0.35263
0.25256	0.35356
0.25323	0.3545
0.2539	0.35543
0.25456	0.35636
0.25523	0.3573
0.2559	0.35823
0.25656	0.35916
0.25723	0.36009
0.2579	0.36103
0.25856	0.36196
0.25923	0.36289
0.2599	0.36383
0.26056	0.36476
0.26123	0.36569
0.26189	0.36662
0.26256	0.36756
0.26323	0.36849
0.26389	0.36942
0.26456	0.37036
0.26523	0.37129
0.26589	0.37222
0.26656	0.37315
0.26723	0.37409
0.26789	0.37502
0.26856	0.37595
0.26922	0.37689
0.26989	0.37782
0.27056	0.37875
0.27122	0.37968
0.27189	0.38062
0.27256	0.38155
0.27322	0.38248
0.27389	0.38342
0.27456	0.38435
0.27522	0.38528
0.27589	0.38621
0.27656	0.38715
0.27722	0.38808
0.27789	0.38901
0.27855	0.38995
0.27922	0.39088
0.27989	0.39181
0.28055	0.39274
0.28122	0.39368
0.28189	0.39461
0.28255	0.39554
0.28322	0.39648
0.28389	0.39741
0.28455	0.39834
0.28522	0.39928
0.28588	0.40021
0.28655	0.40114
0.28722	0.40207
0.28788	0.40301
0.28855	0.40394
0.28922	0.40487
0.28988	0.40581
0.29055	0.40674
0.29122	0.40767
0.29188	0.4086
0.29255	0.40954
0.29321	0.41047
0.29388	0.4114
0.29455	0.41234
0.29521	0.41327
0.29588	0.4142
0.29655	0.41513
0.29721	0.41607
0.29788	0.417
0.29855	0.41793
0.29921	0.41887
0.29988	0.4198
0.30055	0.42073
0.30121	0.42166
0.30188	0.4226
0.30254	0.42353
0.30321	0.42446
0.30388	0.4254
0.30454	0.42633
0.30521	0.42726
0.30588	0.42819
0.30654	0.42913
0.30721	0.43006
0.30788	0.43099
0.30854	0.43193
0.30921	0.43286
0.30987	0.43379
0.31054	0.43472
0.31121	0.43566
0.31187	0.43659
0.31254	0.43752
0.31321	0.43846
0.31387	0.43939
0.31454	0.44032
0.31521	0.44125
0.31587	0.44219
0.31654	0.44312
0.31721	0.44405
0.31787	0.44499
0.31854	0.44592
0.3192	0.44685
0.31987	0.44779
0.32054	0.44872
0.3212	0.44965
0.32187	0.45058
0.32254	0.45152
0.3232	0.45245
0.32387	0.45338
0.32454	0.45432
0.3252	0.45525
0.32587	0.45618
0.32653	0.45711
0.3272	0.45805
0.32787	0.45898
0.32853	0.45991
0.3292	0.46085
0.32987	0.46178
0.33053	0.46271
0.3312	0.46364
0.33187	0.46458
0.33253	0.46551
0.3332	0.46644
0.33387	0.46738
0.33453	0.46831
0.3352	0.46924
0.33586	0.47017
0.33653	0.47111
0.3372	0.47204
0.33786	0.47297
0.33853	0.47391
0.3392	0.47484
0.33986	0.47577
0.34053	0.4767
0.3412	0.47764
0.34186	0.47857
0.34253	0.4795
0.34319	0.48044
0.34386	0.48137
0.34453	0.4823
0.34519	0.48323
0.34586	0.48417
0.34653	0.4851
0.34719	0.48603
0.34786	0.48697
0.34853	0.4879
0.34919	0.48883
0.34986	0.48976
0.35053	0.4907
0.35119	0.49163
0.35186	0.49256
0.35252	0.4935
0.35319	0.49443
0.35386	0.49536
0.35452	0.4963
0.35519	0.49723
0.35586	0.49816
0.35652	0.49909
0.35719	0.50003
0.35786	0.50096
0.35852	0.50189
0.35919	0.50283
0.35985	0.50376
0.36052	0.50469
0.36119	0.50562
0.36185	0.50656
0.36252	0.50749
0.36319	0.50842
0.36385	0.50936
0.36452	0.51029
0.36519	0.51122
0.36585	0.51215
0.36652	0.51309
0.36718	0.51402
0.36785	0.51495
0.36852	0.51589
0.36918	0.51682
0.36985	0.51775
0.37052	0.51868
0.37118	0.51962
0.37185	0.52055
0.37252	0.52148
0.37318	0.52242
0.37385	0.52335
0.37452	0.52428
0.37518	0.52521
0.37585	0.52615
0.37651	0.52708
0.37718	0.52801
0.37785	0.52895
0.37851	0.52988
0.37918	0.53081
0.37985	0.53174
0.38051	0.53268
0.38118	0.53361
0.38185	0.53454
0.38251	0.53548
0.38318	0.53641
0.38384	0.53734
0.38451	0.53827
0.38518	0.53921
0.38584	0.54014
0.38651	0.54107
0.38718	0.54201
0.38784	0.54294
0.38851	0.54387
0.38918	0.54481
0.38984	0.54574
0.39051	0.54667
0.39118	0.5476
0.39184	0.54854
0.39251	0.54947
0.39317	0.5504
0.39384	0.55134
0.39451	0.55227
0.39517	0.5532
0.39584	0.55413
0.39651	0.55507
0.39717	0.556
0.39784	0.55693
0.39851	0.55787
0.39917	0.5588
0.39984	0.55973
0.4005	0.56066
0.40117	0.5616
0.40184	0.56253
0.4025	0.56346
0.40317	0.5644
0.40384	0.56533
0.4045	0.56626
0.40517	0.56719
0.40584	0.56813
0.4065	0.56906
0.40717	0.56999
0.40784	0.57093
0.4085	0.57186
0.40917	0.57279
0.40983	0.57372
0.4105	0.57466
0.41117	0.57559
0.41183	0.57652
0.4125	0.57746
0.41317	0.57839
0.41383	0.57932
0.4145	0.58025
0.41517	0.58119
0.41583	0.58212
0.4165	0.58305
0.41716	0.58399
0.41783	0.58492
0.4185	0.58585
0.41916	0.58679
0.41983	0.58772
0.4205	0.58865
0.42116	0.58958
0.42183	0.59052
0.4225	0.59145
0.42316	0.59238
0.42383	0.59332
0.42449	0.59425
0.42516	0.59518
0.42583	0.59611
0.42649	0.59705
0.42716	0.59798
0.42783	0.59891
0.42849	0.59985
0.42916	0.60078
0.42983	0.60171
0.43049	0.60264
0.43116	0.60358
0.43183	0.60451
0.43249	0.60544
0.43316	0.60638
0.43382	0.60731
0.43449	0.60824
0.43516	0.60917
0.43582	0.61011
0.43649	0.61104
0.43716	0.61197
0.43782	0.61291
0.43849	0.61384
0.43916	0.61477
0.43982	0.6157
0.44049	0.61664
0.44115	0.61757
0.44182	0.6185
0.44249	0.61944
0.44315	0.62037
0.44382	0.6213
0.44449	0.62223
0.44515	0.62317
0.44582	0.6241
0.44649	0.62503
0.44715	0.62597
0.44782	0.6269
0.44849	0.62783
0.44915	0.62876
0.44982	0.6297
0.45048	0.63063
0.45115	0.63156
0.45182	0.6325
0.45248	0.63343
0.45315	0.63436
0.45382	0.6353
0.45448	0.63623
0.45515	0.63716
0.45582	0.63809
0.45648	0.63903
0.45715	0.63996
0.45781	0.64089
0.45848	0.64183
0.45915	0.64276
0.45981	0.64369
0.46048	0.64462
0.46115	0.64556
0.46181	0.64649
0.46248	0.64742
0.46315	0.64836
0.46381	0.64929
0.46448	0.65022
0.46515	0.65115
0.46581	0.65209
0.46648	0.65302
0.46714	0.65395
0.46781	0.65489
0.46848	0.65582
0.46914	0.65675
0.46981	0.65768
0.47048	0.65862
0.47114	0.65955
0.47181	0.66048
0.47248	0.66142
0.47314	0.66235
0.47381	0.66328
0.47447	0.66421
0.47514	0.66515
0.47581	0.66608
0.47647	0.66701
0.47714	0.66795
0.47781	0.66888
0.47847	0.66981
0.47914	0.67074
0.47981	0.67168
0.48047	0.67261
0.48114	0.67354
0.4818	0.67448
0.48247	0.67541
0.48314	0.67634
0.4838	0.67727
0.48447	0.67821
0.48514	0.67914
0.4858	0.68007
0.48647	0.68101
0.48714	0.68194
0.4878	0.68287
0.48847	0.68381
0.48914	0.68474
0.4898	0.68567
0.49047	0.6866
0.49113	0.68754
0.4918	0.68847
0.49247	0.6894
0.49313	0.69034
0.4938	0.69127
0.49447	0.6922
0.49513	0.69313
0.4958	0.69407
0.49647	0.695
0.49713	0.69593
0.4978	0.69687
0.49846	0.6978
0.49913	0.69873
0.4998	0.69966
0.50103	0.70035
0.50103	0.70105
0.50287	0.70162
0.50287	0.70215
0.50471	0.7028
0.50471	0.70314
0.50471	0.70369
0.50471	0.70413
0.50656	0.70487
0.50656	0.70528
0.5084	0.70586
0.5084	0.70639
0.5084	0.70701
0.51024	0.7076
0.51024	0.70846
0.51024	0.70913
0.51208	0.70953
0.51208	0.7101
0.51208	0.7106
0.51392	0.71106
0.51392	0.71144
0.51392	0.71193
0.51577	0.71278
0.51577	0.71323
0.51577	0.71374
0.51761	0.71445
0.51761	0.71518
0.51945	0.71581
0.51945	0.71613
0.51945	0.71651
0.51945	0.71709
0.52129	0.71788
0.52129	0.71842
0.52313	0.71904
0.52313	0.72
0.52313	0.72057
0.52498	0.72101
0.52498	0.72156
0.52682	0.72192
0.52682	0.72252
0.52682	0.723
0.52866	0.72355
0.52866	0.72422
0.52866	0.72501
0.5305	0.72564
0.5305	0.72611
0.5305	0.7269
0.53234	0.72744
0.53234	0.72813
0.53419	0.72866
0.53419	0.72922
0.53419	0.72965
0.53603	0.7301
0.53603	0.73075
0.53603	0.73133
0.53787	0.73202
0.53787	0.73252
0.53971	0.73297
0.53971	0.73344
0.53971	0.7341
0.54155	0.73469
0.54155	0.73527
0.54155	0.73567
0.5434	0.73605
0.5434	0.73673
0.5434	0.73744
0.54524	0.73817
0.54524	0.73881
0.54524	0.73934
0.54708	0.7401
0.54708	0.74067
0.54892	0.74129
0.54892	0.74167
0.54892	0.74183
0.54892	0.74237
0.55076	0.74293
0.55076	0.74352
0.55261	0.74401
0.55261	0.74473
0.55261	0.74515
0.55445	0.74605
0.55445	0.74665
0.55629	0.74739
0.55629	0.74787
0.55629	0.7483
0.55629	0.7488
0.55813	0.74941
0.55813	0.75007
0.55813	0.75062
0.55998	0.75122
0.55998	0.75193
0.55998	0.75253
0.56182	0.75325
0.56182	0.7541
0.56366	0.75497
0.56366	0.75543
0.56366	0.75594
0.56366	0.75646
0.5655	0.75715
0.5655	0.75753
0.56734	0.75825
0.56734	0.75874
0.56734	0.75947
0.56918	0.76018
0.56918	0.76105
0.56918	0.7618
0.57103	0.76237
0.57103	0.76294
0.57103	0.76369
0.57287	0.76418
0.57287	0.76467
0.57287	0.76552
0.57471	0.76607
0.57471	0.76674
0.57471	0.76734
0.57655	0.76786
0.57655	0.76869
0.5784	0.7695
0.5784	0.7702
0.5784	0.77094
0.5784	0.77155
0.58024	0.77215
0.58024	0.77277
0.58208	0.7735
0.58208	0.77444
0.58208	0.77524
0.58392	0.776
0.58392	0.77642
0.58392	0.77713
0.58576	0.77778
0.58576	0.77838
0.58576	0.77898
0.5876	0.77995
0.5876	0.78069
0.5876	0.78128
0.58945	0.78222
0.58945	0.78297
0.58945	0.78386
0.59129	0.78458
0.59129	0.7851
0.59313	0.78595
0.59313	0.78663
0.59313	0.78753
0.59313	0.78814
0.59497	0.78903
0.59497	0.78972
0.59682	0.79017
0.59682	0.7911
0.59682	0.79182
0.59866	0.79287
0.59866	0.79355
0.59866	0.79412
0.6005	0.79477
0.6005	0.79544
0.6005	0.79614
0.60234	0.79711
0.60234	0.79777
0.60234	0.79865
0.60418	0.79929
0.60418	0.80008
0.60603	0.801
0.60603	0.80171
0.60787	0.80256
0.60787	0.80317
0.60787	0.80399
0.60787	0.80468
0.60971	0.80522
0.60971	0.80592
0.61155	0.80673
0.61155	0.80735
0.61339	0.80802
0.61339	0.80866
0.61339	0.80927
0.61524	0.80982
0.61524	0.81046
0.61524	0.81106
0.61708	0.81163
0.61708	0.8124
0.61892	0.81295
0.61892	0.81356
0.61892	0.81419
0.62076	0.8151
0.62076	0.81594
0.6226	0.81665
0.6226	0.8174
0.6226	0.81785
0.6226	0.81826
0.62445	0.81891
0.62445	0.81924
0.62629	0.81999
0.62629	0.82081
0.62813	0.8214
0.62813	0.82219
0.62813	0.82274
0.62997	0.82345
0.62997	0.8241
0.62997	0.82452
0.63181	0.82522
0.63181	0.82581
0.63366	0.82636
0.63366	0.82697
0.6355	0.82754
0.6355	0.8281
0.63734	0.82872
0.63734	0.82927
0.63734	0.82943
0.63918	0.8298
0.63918	0.83046
0.63918	0.83115
0.64102	0.83158
0.64102	0.83188
0.64102	0.83242
0.64287	0.83304
0.64287	0.83347
0.64471	0.83375
0.64471	0.83423
0.64471	0.83452
0.64471	0.83531
0.64655	0.83583
0.64655	0.83648
0.64839	0.83699
0.64839	0.83734
0.64839	0.83781
0.65023	0.83845
0.65023	0.83894
0.65208	0.8398
0.65208	0.84034
0.65208	0.84074
0.65208	0.84118
0.65392	0.84167
0.65392	0.84237
0.65576	0.84264
0.65576	0.84348
0.65576	0.84405
0.6576	0.84463
0.6576	0.84521
0.6576	0.84592
0.65944	0.84656
0.65944	0.8471
0.65944	0.84759
0.65944	0.84823
0.66129	0.84897
0.66129	0.84946
0.66313	0.85018
0.66313	0.85086
0.66313	0.85136
0.66497	0.85215
0.66497	0.85279
0.66497	0.85352
0.66681	0.85398
0.66681	0.85461
0.66681	0.85529
0.66865	0.85609
0.66865	0.85643
0.6705	0.85711
0.6705	0.85784
0.6705	0.85863
0.67234	0.85926
0.67234	0.85974
0.67418	0.86045
0.67418	0.86096
0.67418	0.86164
0.67418	0.86213
0.67602	0.86268
0.67602	0.86342
0.67786	0.86398
0.67786	0.86478
0.67971	0.86541
0.67971	0.86586
0.68155	0.86659
0.68155	0.86686
0.68155	0.86725
0.68339	0.86763
0.68339	0.86834
0.68339	0.86885
0.68523	0.86939
0.68523	0.8701
0.68707	0.87058
0.68707	0.87118
0.68707	0.87154
0.68892	0.87209
0.68892	0.87257
0.68892	0.87295
0.69076	0.8735
0.69076	0.87424
0.6926	0.8749
0.6926	0.87522
0.6926	0.87578
0.69444	0.87649
0.69444	0.87678
0.69628	0.87742
0.69628	0.87783
0.69628	0.87818
0.69628	0.87867
0.69813	0.87898
0.69813	0.87935
0.69813	0.87994
0.69997	0.88062
0.69997	0.88107
0.70181	0.88151
0.70181	0.88208
0.70181	0.88269
0.70365	0.88335
0.70365	0.88392
0.70365	0.88434
0.70365	0.8849
0.70549	0.88557
0.70549	0.88627
0.70734	0.88676
0.70734	0.88736
0.70734	0.88808
0.70918	0.88871
0.70918	0.88925
0.70918	0.8898
0.71102	0.89024
0.71102	0.89075
0.71102	0.89125
0.71286	0.89178
0.71286	0.89261
0.71286	0.89313
0.7147	0.89368
0.7147	0.89423
0.7147	0.89484
0.71655	0.8955
0.71655	0.89635
0.71839	0.89701
0.71839	0.89755
0.71839	0.89801
0.71839	0.89857
0.72023	0.8991
0.72023	0.89971
0.72207	0.9005
0.72207	0.90106
0.72207	0.90216
0.72391	0.90275
0.72391	0.90347
0.72576	0.90413
0.72576	0.90467
0.72576	0.90505
0.72576	0.90571
0.7276	0.90633
0.7276	0.90693
0.72944	0.90739
0.72944	0.90808
0.72944	0.90879
0.73128	0.90951
0.73128	0.9101
0.73128	0.9107
0.73313	0.91138
0.73313	0.91204
0.73313	0.91259
0.73497	0.91313
0.73497	0.91378
0.73497	0.91441
0.73681	0.9152
0.73681	0.91567
0.73681	0.91633
0.73865	0.91723
0.73865	0.918
0.74049	0.91857
0.74049	0.91897
0.74049	0.91955
0.74233	0.9202
0.74233	0.92056
0.74233	0.92134
0.74418	0.92204
0.74418	0.9227
0.74602	0.92343
0.74602	0.92421
0.74602	0.92475
0.74786	0.9255
0.74786	0.92623
0.74786	0.92665
0.7497	0.92741
0.7497	0.92805
0.7497	0.92861
0.75155	0.92932
0.75155	0.92997
0.75339	0.93058
0.75339	0.93113
0.75339	0.93167
0.75523	0.93226
0.75523	0.93287
0.75523	0.93329
0.75707	0.93381
0.75707	0.93457
0.75707	0.93529
0.75891	0.93602
0.75891	0.9366
0.76076	0.93719
0.76076	0.93798
0.76076	0.9385
0.7626	0.93889
0.7626	0.93932
0.7626	0.94008
0.76444	0.94049
0.76444	0.94094
0.76444	0.94166
0.76628	0.94225
0.76628	0.94303
0.76628	0.94387
0.76812	0.94467
0.76812	0.9454
0.76997	0.94605
0.76997	0.94649
0.76997	0.94695
0.77181	0.94756
0.77181	0.94801
0.77181	0.94899
0.77365	0.94946
0.77365	0.94997
0.77365	0.95066
0.77549	0.95123
0.77549	0.9519
0.77733	0.95268
0.77733	0.95332
0.77733	0.95385
0.77733	0.95441
0.77918	0.95519
0.77918	0.95583
0.78102	0.95639
0.78102	0.95731
0.78102	0.95812
0.78286	0.95878
0.78286	0.95946
0.78286	0.96023
0.7847	0.9609
0.7847	0.96153
0.7847	0.96208
0.78654	0.96288
0.78654	0.96367
0.78654	0.96421
0.78839	0.96514
0.78839	0.96572
0.78839	0.96636
0.79023	0.96708
0.79023	0.96776
0.79207	0.96824
0.79207	0.96894
0.79207	0.96971
0.79391	0.97028
0.79391	0.97098
0.79391	0.9715
0.79575	0.97219
0.79575	0.97297
0.7976	0.97367
0.7976	0.97427
0.79944	0.97481
0.79944	0.9754
0.79944	0.97593
0.80128	0.97657
0.80128	0.97728
0.80312	0.97776
0.80312	0.97845
0.80312	0.97903
0.80496	0.97958
0.80496	0.98029
0.80681	0.98053
0.80681	0.98085
0.80681	0.98122
0.80865	0.98187
0.80865	0.98224
0.80865	0.98275
0.81049	0.9834
0.81049	0.98392
0.81233	0.98465
0.81233	0.98509
0.81233	0.98563
0.81417	0.98596
0.81417	0.98642
0.81417	0.98684
0.81602	0.98703
0.81602	0.98767
0.81602	0.98818
0.81786	0.98869
0.81786	0.98938
0.81786	0.98995
0.8197	0.99042
0.8197	0.99116
0.8197	0.9918
0.82154	0.99236
0.82154	0.9929
0.82154	0.99351
0.82154	0.99403
0.82338	0.99461
0.82338	0.99531
0.82338	0.9959
0.82523	0.99638
0.82523	0.99731
0.82707	0.99814
0.82707	0.99892
0.82707	0.9997
0.82891	1.00037
0.82891	1.00079
0.82891	1.00128
0.83075	1.00189
0.83075	1.00242
0.83075	1.0031
0.83259	1.00365
0.83259	1.00454
0.83444	1.00503
0.83444	1.00551
0.83628	1.0062
0.83628	1.0066
0.83628	1.00697
0.83628	1.00751
0.83812	1.00786
0.83812	1.00825
0.83996	1.00888
0.83996	1.00939
0.83996	1.00995
0.8418	1.01059
0.8418	1.01085
0.84365	1.01122
0.84365	1.01149
0.84365	1.01197
0.84549	1.01257
0.84549	1.01279
0.84733	1.01333
0.84733	1.01341
0.84733	1.01371
0.84917	1.01418
0.84917	1.01459
0.84917	1.01522
0.85101	1.01546
0.85101	1.0158
0.85101	1.01621
0.85286	1.01673
0.85286	1.01708
0.85286	1.01746
0.8547	1.01801
0.8547	1.01855
0.8547	1.01911
0.85654	1.01966
0.85654	1.01992
0.85654	1.02044
0.85838	1.0208
0.85838	1.02139
0.85838	1.02194
0.86022	1.02253
0.86022	1.02332
0.86022	1.02385
0.86207	1.02438
0.86207	1.0249
0.86207	1.02553
0.86391	1.02616
0.86391	1.02694
0.86391	1.02767
0.86575	1.02839
0.86575	1.02886
0.86575	1.02953
0.86575	1.03015
0.86759	1.03113
0.86759	1.03196
0.86759	1.03279
0.86943	1.03361
0.86943	1.03438
0.86943	1.03531
0.87128	1.03613
0.87128	1.03682
0.87128	1.03729
0.87312	1.03821
0.87312	1.03901
0.87312	1.03968
0.87496	1.0403
0.87496	1.04109
0.87496	1.04193
0.8768	1.04283
0.8768	1.04362
0.8768	1.04456
0.87864	1.04537
0.87864	1.04635
0.88049	1.04695
0.88049	1.04764
0.88049	1.04877
0.88049	1.04934
0.88233	1.05011
0.88233	1.05107
0.88233	1.0521
0.88417	1.05317
0.88417	1.05386
0.88601	1.05464
0.88601	1.05557
0.88601	1.05638
0.88786	1.05696
0.88786	1.05795
0.88786	1.05874
0.8897	1.05964
0.8897	1.06052
0.8897	1.06137
0.89154	1.0622
0.89154	1.06318
0.89338	1.06394
0.89338	1.06473
0.89338	1.06561
0.89522	1.06641
0.89522	1.06717
0.89522	1.06802
0.89706	1.06863
0.89706	1.06934
0.89706	1.07037
0.89891	1.07124
0.89891	1.07212
0.90075	1.07312
0.90075	1.07411
0.90075	1.07502
0.90259	1.0759
0.90259	1.07655
0.90259	1.07734
0.90443	1.07792
0.90443	1.07869
0.90443	1.07959
0.90628	1.0805
0.90628	1.08139
0.90628	1.08245
0.90812	1.08327
0.90812	1.08411
0.90996	1.08501
0.90996	1.08582
0.90996	1.08675
0.90996	1.08737
0.9118	1.08808
0.9118	1.08883
0.91364	1.08982
0.91364	1.0905
0.91364	1.09138
0.91548	1.0922
0.91548	1.09307
0.91733	1.09387
0.91733	1.09457
0.91733	1.09535
0.91917	1.09627
0.91917	1.09728
0.91917	1.098
0.92101	1.09884
0.92101	1.09958
0.92285	1.10061
0.92285	1.1015
0.92285	1.10219
0.9247	1.10292
0.9247	1.10386
0.9247	1.10461
0.92654	1.10525
0.92654	1.10585
0.92654	1.10691
0.92838	1.10787
0.92838	1.10851
0.93022	1.10932
0.93022	1.11025
0.93022	1.11076
0.93206	1.11159
0.93206	1.11207
0.93206	1.11259
0.93391	1.1133
0.93391	1.11375
0.93575	1.11463
0.93575	1.11517
0.93575	1.11586
0.93759	1.11667
0.93759	1.11761
0.93943	1.11814
0.93943	1.11893
0.93943	1.11946
0.93943	1.12007
0.94127	1.12068
0.94127	1.12117
0.94312	1.12202
0.94312	1.12268
0.94312	1.1235
0.94496	1.12448
0.94496	1.12525
0.9468	1.12608
0.9468	1.12655
0.9468	1.12732
0.9468	1.12789
0.94864	1.12847
0.94864	1.12922
0.94864	1.12985
0.95048	1.13071
0.95048	1.13151
0.95233	1.13252
0.95233	1.13312
0.95233	1.1338
0.95417	1.13448
0.95417	1.13509
0.95417	1.13576
0.95601	1.13656
0.95601	1.1373
0.95601	1.13811
0.95785	1.1391
0.95785	1.13982
0.95785	1.14039
0.95969	1.14103
0.95969	1.14182
0.96154	1.14249
0.96154	1.14304
0.96154	1.14344
0.96338	1.14401
0.96338	1.14459
0.96338	1.14539
0.96522	1.14608
0.96522	1.14657
0.96522	1.14718
0.96706	1.14803
0.96706	1.14853
0.9689	1.149
0.9689	1.14962
0.9689	1.15012
0.9689	1.15065
0.97075	1.15115
0.97075	1.1517
0.97259	1.15247
0.97259	1.15302
0.97259	1.15377
0.97443	1.15458
0.97443	1.15552
0.97627	1.15624
0.97627	1.15683
0.97627	1.1573
0.97627	1.15776
0.97811	1.1586
0.97811	1.15926
0.97996	1.16011
0.97996	1.16089
0.97996	1.16187
0.9818	1.16273
0.9818	1.16339
0.98364	1.16421
0.98364	1.16486
0.98364	1.16545
0.98364	1.16625
0.98548	1.16649
0.98548	1.16722
0.98732	1.16814
0.98732	1.16896
0.98732	1.16982
0.98917	1.17067
0.98917	1.17157
0.99101	1.17222
0.99101	1.1728
0.99101	1.1733
0.99101	1.17399
0.99285	1.17464
0.99285	1.17533
0.99469	1.17613
0.99469	1.17706
0.99469	1.17772
0.99653	1.17842
0.99653	1.17931
0.99838	1.17992
0.99838	1.18048
0.99838	1.18093
1.00022	1.18162
1.00022	1.18227
1.00022	1.18297
1.00206	1.18377
1.00206	1.18438
1.0039	1.18518
1.0039	1.18581
1.0039	1.1864
1.00574	1.18704
1.00574	1.18773
1.00574	1.18846
1.00759	1.18909
1.00759	1.1895
1.00943	1.19001
1.00943	1.19049
1.00943	1.19119
1.01127	1.19189
1.01127	1.19265
1.01311	1.19347
1.01311	1.19411
1.01311	1.19466
1.01495	1.1952
1.01495	1.19569
1.01495	1.19611
1.0168	1.19671
1.0168	1.19734
1.01864	1.19812
1.01864	1.19872
1.02048	1.19907
1.02048	1.19949
1.02048	1.19989
1.02048	1.20044
1.02232	1.20088
1.02232	1.2013
1.02416	1.20189
1.02416	1.20265
1.02416	1.20319
1.02601	1.20372
1.02601	1.20412
1.02785	1.20481
1.02785	1.20529
1.02785	1.20561
1.02969	1.20604
1.02969	1.20642
1.02969	1.20703
1.03153	1.20737
1.03153	1.20766
1.03337	1.20832
1.03337	1.209
1.03337	1.20963
1.03522	1.21018
1.03522	1.21057
1.03522	1.21085
1.03706	1.21153
1.03706	1.21211
1.03706	1.21249
1.0389	1.21302
1.0389	1.21362
1.04074	1.21428
1.04074	1.21492
1.04074	1.21524
1.04258	1.21591
1.04258	1.21641
1.04258	1.21653
1.04443	1.21713
1.04443	1.21773
1.04443	1.21828
1.04627	1.2185
1.04627	1.21926
1.04811	1.21991
1.04811	1.22013
1.04811	1.22075
1.04995	1.22149
1.04995	1.2218
1.04995	1.22221
1.05179	1.22271
1.05179	1.22315
1.05179	1.22371
1.05364	1.22441
1.05364	1.22486
1.05548	1.22558
1.05548	1.22624
1.05548	1.22665
1.05732	1.22683
1.05732	1.22735
1.05732	1.22775
1.05916	1.22824
1.05916	1.22861
1.06101	1.22905
1.06101	1.22957
1.06101	1.2301
1.06285	1.2307
1.06285	1.23119
1.06469	1.23167
1.06469	1.23184
1.06469	1.23201
1.06653	1.23247
1.06653	1.2328
1.06653	1.23332
1.06837	1.23359
1.06837	1.23397
1.07021	1.23433
1.07021	1.23488
1.07021	1.23529
1.07206	1.23547
1.07206	1.23576
1.07206	1.23609
1.0739	1.23654
1.0739	1.23684
1.0739	1.23742
1.07574	1.238
1.07574	1.2384
1.07758	1.2391
1.07758	1.23941
1.07758	1.2398
1.07943	1.2402
1.07943	1.24041
1.07943	1.24098
1.08127	1.24161
1.08127	1.24173
1.08127	1.24213
1.08311	1.24276
1.08311	1.24336
1.08311	1.24384
1.08495	1.24417
1.08495	1.24486
1.08679	1.2452
1.08679	1.24578
1.08679	1.24589
1.08679	1.24636
1.08863	1.2469
1.08863	1.24732
1.08863	1.24782
1.09048	1.24846
1.09048	1.24904
1.09048	1.2493
1.09232	1.24985
1.09232	1.2501
1.09416	1.25083
1.09416	1.25144
1.09416	1.25228
1.09416	1.25283
1.096	1.25331
1.096	1.25377
1.09785	1.25405
1.09785	1.25473
1.09785	1.25545
1.09969	1.25602
1.09969	1.25675
1.09969	1.25739
1.10153	1.25796
1.10153	1.25831
1.10153	1.25885
1.10337	1.25936
1.10337	1.25964
1.10337	1.26016
1.10521	1.26085
1.10521	1.2613
1.10521	1.26186
1.10706	1.26259
1.10706	1.26324
1.1089	1.26356
1.1089	1.26404
1.1089	1.26444
1.1089	1.26471
1.11074	1.26535
1.11074	1.26602
1.11258	1.26664
1.11258	1.26738
1.11258	1.26806
1.11442	1.26876
1.11442	1.26918
1.11627	1.26962
1.11627	1.27003
1.11627	1.27047
1.11627	1.27112
1.11811	1.2716
1.11811	1.27191
1.11811	1.27234
1.11995	1.27298
1.11995	1.27355
1.12179	1.27406
1.12179	1.27484
1.12179	1.27541
1.12363	1.27595
1.12363	1.27642
1.12363	1.27661
1.12548	1.2772
1.12548	1.27774
1.12548	1.27816
1.12732	1.2787
1.12732	1.27937
1.12916	1.27993
1.12916	1.28039
1.12916	1.28112
1.131	1.28158
1.131	1.28212
1.131	1.28234
1.13284	1.2826
1.13284	1.28308
1.13284	1.28367
1.13469	1.28413
1.13469	1.28479
1.13469	1.28525
1.13653	1.28572
1.13653	1.28638
1.13837	1.28691
1.13837	1.28738
1.13837	1.28788
1.13837	1.28847
1.14021	1.28875
1.14021	1.28961
1.14205	1.29019
1.14205	1.29057
1.14205	1.29107
1.1439	1.29161
1.1439	1.29228
1.14574	1.29289
1.14574	1.2934
1.14574	1.29386
1.14574	1.29438
1.14758	1.29479
1.14758	1.29558
1.14758	1.29619
1.14942	1.29694
1.14942	1.29739
1.15126	1.29821
1.15126	1.29891
1.15126	1.29941
1.15311	1.29981
1.15311	1.30026
1.15311	1.30058
1.15495	1.30109
1.15495	1.30169
1.15495	1.30207
1.15679	1.30276
1.15679	1.30357
1.15863	1.30417
1.15863	1.3045
1.15863	1.30523
1.16047	1.30564
1.16047	1.30594
1.16047	1.30644
1.16232	1.30704
1.16232	1.30768
1.16232	1.30817
1.16416	1.30851
1.16416	1.30922
1.166	1.30977
1.166	1.31027
1.166	1.31075
1.16784	1.31134
1.16784	1.31198
1.16784	1.31237
1.16968	1.31266
1.16968	1.31306
1.16968	1.31363
1.17153	1.31423
1.17153	1.31457
1.17337	1.31509
1.17337	1.31591
1.17337	1.31639
1.17521	1.31676
1.17521	1.3172
1.17521	1.31763
1.17705	1.3181
1.17705	1.31852
1.17705	1.3191
1.17889	1.31972
1.17889	1.32021
1.18074	1.32058
1.18074	1.321
1.18074	1.32136
1.18258	1.32176
1.18258	1.32228
1.18258	1.32273
1.18442	1.32319
1.18442	1.32383
1.18442	1.32446
1.18626	1.32472
1.18626	1.32538
1.18626	1.32587
1.1881	1.32635
1.1881	1.3269
1.18995	1.32732
1.18995	1.32764
1.18995	1.328
1.19179	1.32846
1.19179	1.32892
1.19179	1.32932
1.19363	1.32996
1.19363	1.33063
1.19547	1.33124
1.19547	1.33163
1.19547	1.33226
1.19731	1.33245
1.19731	1.33289
1.19731	1.33314
1.19916	1.33369
1.19916	1.33419
1.201	1.33471
1.201	1.33511
1.201	1.33569
1.20284	1.33614
1.20284	1.33651
1.20468	1.33692
1.20468	1.33727
1.20468	1.33783
1.20468	1.33831
1.20652	1.33862
1.20652	1.33877
1.20837	1.33908
1.20837	1.33937
1.20837	1.34002
1.21021	1.34034
1.21021	1.34064
1.21205	1.34109
1.21205	1.34137
1.21205	1.34148
1.21389	1.34199
1.21389	1.34256
1.21573	1.34301
1.21573	1.34351
1.21573	1.34394
1.21758	1.34432
1.21758	1.34464
1.21942	1.34505
1.21942	1.34509
1.21942	1.34528
1.22126	1.34543
1.22126	1.34573
1.2231	1.34599
1.2231	1.34651
1.22494	1.34676
1.22494	1.34694
1.22494	1.34728
1.22679	1.34749
1.22679	1.34755
1.22679	1.34788
1.22863	1.34811
1.22863	1.34836
1.22863	1.34854
1.23047	1.34879
1.23047	1.34921
1.23047	1.34948
1.23231	1.34981
1.23231	1.35002
1.23231	1.35049
1.23416	1.35075
1.23416	1.35135
1.23416	1.3518
1.236	1.35204
1.236	1.3525
1.236	1.35282
1.23784	1.35334
1.23784	1.35366
1.23784	1.35415
1.23968	1.35462
1.23968	1.35503
1.23968	1.35556
1.24152	1.35584
1.24152	1.35628
1.24152	1.35645
1.24336	1.35694
1.24336	1.35706
1.24336	1.35747
1.24521	1.35811
1.24521	1.35867
1.24521	1.35923
1.24705	1.35965
1.24705	1.36001
1.24889	1.3604
1.24889	1.36098
1.24889	1.36115
1.24889	1.36157
1.25073	1.36174
1.25073	1.36223
1.25073	1.3627
1.25258	1.36329
1.25258	1.36359
1.25442	1.36391
1.25442	1.36431
1.25442	1.36469
1.25626	1.36503
1.25626	1.36523
1.25626	1.36571
1.2581	1.36608
1.2581	1.36652
1.2581	1.36691
1.25994	1.36734
1.25994	1.36765
1.25994	1.36804
1.26179	1.36847
1.26179	1.36888
1.26363	1.36955
1.26363	1.36998
1.26363	1.37024
1.26363	1.37034
1.26547	1.37085
1.26547	1.37125
1.26547	1.37178
1.26731	1.37244
1.26731	1.37289
1.26915	1.37323
1.26915	1.37356
1.26915	1.37413
1.271	1.37483
1.271	1.37497
1.271	1.37523
1.271	1.37545
1.27284	1.37575
1.27284	1.37617
1.27468	1.37679
1.27468	1.37748
1.27468	1.37795
1.27652	1.37824
1.27652	1.37893
1.27836	1.37956
1.27836	1.37966
1.27836	1.37988
1.27836	1.38031
1.28021	1.38065
1.28021	1.38096
1.28021	1.38152
1.28205	1.38204
1.28205	1.38233
1.28389	1.38272
1.28389	1.38319
1.28389	1.38384
1.28573	1.38407
1.28573	1.38428
1.28573	1.38498
1.28757	1.38526
1.28757	1.38554
1.28757	1.38583
1.28942	1.38602
1.28942	1.38644
1.29126	1.38709
1.29126	1.38762
1.29126	1.38831
1.2931	1.38855
1.2931	1.38887
1.2931	1.3891
1.29494	1.38946
1.29494	1.38979
1.29494	1.39024
1.29678	1.39068
1.29678	1.39112
1.29678	1.39151
1.29863	1.39207
1.29863	1.39255
1.30047	1.39278
1.30047	1.39319
1.30047	1.3935
1.30047	1.39372
1.30231	1.39404
1.30231	1.39461
1.30415	1.3952
1.30415	1.39555
1.30415	1.39606
1.30599	1.39653
1.30599	1.39672
1.30784	1.39719
1.30784	1.39751
1.30784	1.39783
1.30784	1.39835
1.30968	1.39882
1.30968	1.39955
1.31152	1.39967
1.31152	1.39994
1.31152	1.40036
1.31336	1.40081
1.31336	1.40127
1.31336	1.4017
1.3152	1.40223
1.3152	1.40244
1.3152	1.40256
1.31705	1.40294
1.31705	1.40318
1.31705	1.40368
1.31889	1.40417
1.31889	1.40475
1.32073	1.40509
1.32073	1.40548
1.32073	1.40589
1.32257	1.40609
1.32257	1.40624
1.32257	1.40645
1.32441	1.40673
1.32441	1.40705
1.32441	1.40736
1.32626	1.40764
1.32626	1.40824
1.3281	1.40851
1.3281	1.40891
[truncated: 1,046,576+ more rows]

## Sheet: (c) RACFST-4
RACFST-4
This Paper's test		This Paper's calculation model		Reference [59]'s calculation model
s/mm	P/kN	s/mm	P/kN	s/mm	P/kN
0	0	0	0	0	0
0	9.89465E-4	1.958	2.94367	7.847	3.30479
0.00184	0.00198	7.847	3.30479	20	3.30479
0.00184	0.00297	8.899	3.06683
0.00368	0.00396	20	3.06683
0.00368	0.00495
0.00368	0.00594
0.00553	0.00693
0.00553	0.00792
0.00553	0.00891
0.00737	0.00989
0.00737	0.01088
0.00921	0.01187
0.00921	0.01286
0.00921	0.01385
0.01105	0.01484
0.01105	0.01583
0.01105	0.01682
0.01289	0.01781
0.01289	0.0188
0.01289	0.01979
0.01474	0.02078
0.01474	0.02177
0.01474	0.02276
0.01658	0.02375
0.01658	0.02474
0.01658	0.02573
0.01842	0.02672
0.01842	0.0277
0.01842	0.02869
0.02026	0.02968
0.02026	0.03067
0.02026	0.03166
0.0221	0.03265
0.0221	0.03364
0.0221	0.03463
0.02395	0.03562
0.02395	0.03661
0.02579	0.0376
0.02579	0.03859
0.02579	0.03958
0.02763	0.04057
0.02763	0.04156
0.02763	0.04255
0.02947	0.04354
0.02947	0.04453
0.02947	0.04551
0.03131	0.0465
0.03131	0.04749
0.03316	0.04848
0.03316	0.04947
0.03316	0.05046
0.03316	0.05145
0.035	0.05244
0.035	0.05343
0.03684	0.05442
0.03684	0.05541
0.03684	0.0564
0.03868	0.05739
0.03868	0.05838
0.03868	0.05937
0.04052	0.06036
0.04052	0.06135
0.04052	0.06234
0.04237	0.06332
0.04237	0.06431
0.04237	0.0653
0.04421	0.06629
0.04421	0.06728
0.04605	0.06827
0.04605	0.06926
0.04605	0.07025
0.04789	0.07124
0.04789	0.07223
0.04789	0.07322
0.04973	0.07421
0.04973	0.0752
0.04973	0.07619
0.05158	0.07718
0.05158	0.07817
0.05158	0.07916
0.05342	0.08015
0.05342	0.08113
0.05526	0.08212
0.05526	0.08311
0.05526	0.0841
0.0571	0.08509
0.0571	0.08608
0.0571	0.08707
0.05895	0.08806
0.05895	0.08905
0.05895	0.09004
0.06079	0.09103
0.06079	0.09202
0.06079	0.09301
0.06263	0.094
0.06263	0.09499
0.06263	0.09598
0.06263	0.09697
0.06447	0.09796
0.06447	0.09895
0.06631	0.09993
0.06631	0.10092
0.06631	0.10191
0.06815	0.1029
0.06815	0.10389
0.07	0.10488
0.07	0.10587
0.07	0.10686
0.07	0.10785
0.07184	0.10884
0.07184	0.10983
0.07368	0.11082
0.07368	0.11181
0.07552	0.1128
0.07552	0.11379
0.07552	0.11478
0.07737	0.11577
0.07737	0.11676
0.07737	0.11774
0.07921	0.11873
0.07921	0.11972
0.08105	0.12071
0.08105	0.1217
0.08105	0.12269
0.08289	0.12368
0.08289	0.12467
0.08473	0.12566
0.08473	0.12665
0.08473	0.12764
0.08658	0.12863
0.08658	0.12962
0.08842	0.13061
0.08842	0.1316
0.08842	0.13259
0.09026	0.13358
0.09026	0.13457
0.0921	0.13555
0.0921	0.13654
0.0921	0.13753
0.09394	0.13852
0.09394	0.13951
0.09579	0.1405
0.09579	0.14149
0.09763	0.14248
0.09763	0.14347
0.09947	0.14446
0.09947	0.14545
0.09947	0.14644
0.10131	0.14743
0.10131	0.14842
0.10131	0.14941
0.10315	0.1504
0.10315	0.15139
0.105	0.15238
0.105	0.15336
0.105	0.15435
0.10684	0.15534
0.10684	0.15633
0.10684	0.15732
0.10868	0.15831
0.10868	0.1593
0.10868	0.16029
0.11052	0.16128
0.11052	0.16227
0.11052	0.16326
0.11236	0.16425
0.11236	0.16524
0.11421	0.16623
0.11421	0.16722
0.11421	0.16821
0.11421	0.1692
0.11605	0.17019
0.11605	0.17117
0.11605	0.17216
0.11789	0.17315
0.11789	0.17414
0.11789	0.17513
0.11973	0.17612
0.11973	0.17711
0.12157	0.1781
0.12157	0.17909
0.12157	0.18008
0.12157	0.18107
0.12342	0.18206
0.12342	0.18305
0.12526	0.18404
0.12526	0.18503
0.12526	0.18602
0.1271	0.18701
0.1271	0.188
0.1271	0.18898
0.12894	0.18997
0.12894	0.19096
0.12894	0.19195
0.13078	0.19294
0.13078	0.19393
0.13078	0.19492
0.13263	0.19591
0.13263	0.1969
0.13447	0.19789
0.13447	0.19888
0.13447	0.19987
0.13631	0.20086
0.13631	0.20185
0.13631	0.20284
0.13815	0.20383
0.13815	0.20482
0.13815	0.20581
0.13999	0.2068
0.13999	0.20778
0.14184	0.20877
0.14184	0.20976
0.14184	0.21075
0.14368	0.21174
0.14368	0.21273
0.14368	0.21372
0.14552	0.21471
0.14552	0.2157
0.14552	0.21669
0.14736	0.21768
0.14736	0.21867
0.14736	0.21966
0.1492	0.22065
0.1492	0.22164
0.15105	0.22263
0.15105	0.22362
0.15105	0.22461
0.15105	0.22559
0.15289	0.22658
0.15289	0.22757
0.15473	0.22856
0.15473	0.22955
0.15473	0.23054
0.15657	0.23153
0.15657	0.23252
0.15657	0.23351
0.15841	0.2345
0.15841	0.23549
0.15841	0.23648
0.16026	0.23747
0.16026	0.23846
0.16026	0.23945
0.1621	0.24044
0.1621	0.24143
0.1621	0.24242
0.16394	0.2434
0.16394	0.24439
0.16578	0.24538
0.16578	0.24637
0.16578	0.24736
0.16578	0.24835
0.16762	0.24934
0.16762	0.25033
0.16762	0.25132
0.16947	0.25231
0.16947	0.2533
0.16947	0.25429
0.17131	0.25528
0.17131	0.25627
0.17315	0.25726
0.17315	0.25825
0.17315	0.25924
0.17315	0.26023
0.17499	0.26121
0.17499	0.2622
0.17499	0.26319
0.17683	0.26418
0.17683	0.26517
0.17683	0.26616
0.17868	0.26715
0.17868	0.26814
0.18052	0.26913
0.18052	0.27012
0.18052	0.27111
0.18052	0.2721
0.18236	0.27309
0.18236	0.27408
0.1842	0.27507
0.1842	0.27606
0.1842	0.27705
0.18604	0.27804
0.18604	0.27902
0.18604	0.28001
0.18789	0.281
0.18789	0.28199
0.18789	0.28298
0.18973	0.28397
0.18973	0.28496
0.18973	0.28595
0.19157	0.28694
0.19157	0.28793
0.19341	0.28892
0.19341	0.28991
0.19341	0.2909
0.19525	0.29189
0.19525	0.29288
0.19525	0.29387
0.1971	0.29486
0.1971	0.29585
0.1971	0.29684
0.19894	0.29782
0.19894	0.29881
0.19894	0.2998
0.20078	0.30079
0.20078	0.30178
0.20262	0.30277
0.20262	0.30376
0.20262	0.30475
0.20262	0.30574
0.20446	0.30673
0.20446	0.30772
0.20631	0.30871
0.20631	0.3097
0.20631	0.31069
0.20815	0.31168
0.20815	0.31267
0.20999	0.31366
0.20999	0.31465
0.20999	0.31563
0.20999	0.31662
0.21183	0.31761
0.21183	0.3186
0.21368	0.31959
0.21368	0.32058
0.21368	0.32157
0.21552	0.32256
0.21552	0.32355
0.21736	0.32454
0.21736	0.32553
0.21736	0.32652
0.21736	0.32751
0.2192	0.3285
0.2192	0.32949
0.22104	0.33048
0.22104	0.33147
0.22104	0.33246
0.22288	0.33344
0.22288	0.33443
0.22288	0.33542
0.22473	0.33641
0.22473	0.3374
0.22473	0.33839
0.22657	0.33938
0.22657	0.34037
0.22841	0.34136
0.22841	0.34235
0.22841	0.34334
0.23025	0.34433
0.23025	0.34532
0.23025	0.34631
0.2321	0.3473
0.2321	0.34829
0.2321	0.34928
0.23394	0.35027
0.23394	0.35125
0.23578	0.35224
0.23578	0.35323
0.23578	0.35422
0.23762	0.35521
0.23762	0.3562
0.23762	0.35719
0.23946	0.35818
0.23946	0.35917
0.23946	0.36016
0.2413	0.36115
0.2413	0.36214
0.24315	0.36313
0.24315	0.36412
0.24315	0.36511
0.24499	0.3661
0.24499	0.36709
0.24683	0.36808
0.24683	0.36906
0.24683	0.37005
0.24683	0.37104
0.24867	0.37203
0.24867	0.37302
0.25052	0.37401
0.25052	0.375
0.25052	0.37599
0.25236	0.37698
0.25236	0.37797
0.2542	0.37896
0.2542	0.37995
0.2542	0.38094
0.2542	0.38193
0.25604	0.38292
0.25604	0.38391
0.25788	0.3849
0.25788	0.38589
0.25788	0.38687
0.25973	0.38786
0.25973	0.38885
0.26157	0.38984
0.26157	0.39083
0.26157	0.39182
0.26341	0.39281
0.26341	0.3938
0.26341	0.39479
0.26525	0.39578
0.26525	0.39677
0.26525	0.39776
0.26709	0.39875
0.26709	0.39974
0.26894	0.40073
0.26894	0.40172
0.26894	0.40271
0.26894	0.4037
0.27078	0.40469
0.27078	0.40567
0.27262	0.40666
0.27262	0.40765
0.27262	0.40864
0.27446	0.40963
0.27446	0.41062
0.2763	0.41161
0.2763	0.4126
0.2763	0.41359
0.2763	0.41458
0.27815	0.41557
0.27815	0.41656
0.27999	0.41755
0.27999	0.41854
0.27999	0.41953
0.28183	0.42052
0.28183	0.42151
0.28183	0.4225
0.28367	0.42348
0.28367	0.42447
0.28367	0.42546
0.28551	0.42645
0.28551	0.42744
0.28551	0.42843
0.28736	0.42942
0.28736	0.43041
0.2892	0.4314
0.2892	0.43239
0.2892	0.43338
0.29104	0.43437
0.29104	0.43536
0.29104	0.43635
0.29288	0.43734
0.29288	0.43833
0.29288	0.43932
0.29472	0.44031
0.29472	0.44129
0.29657	0.44228
0.29657	0.44327
0.29657	0.44426
0.29841	0.44525
0.29841	0.44624
0.29841	0.44723
0.30025	0.44822
0.30025	0.44921
0.30025	0.4502
0.30209	0.45119
0.30209	0.45218
0.30209	0.45317
0.30393	0.45416
0.30393	0.45515
0.30578	0.45614
0.30578	0.45713
0.30578	0.45812
0.30762	0.4591
0.30762	0.46009
0.30762	0.46108
0.30946	0.46207
0.30946	0.46306
0.3113	0.46405
0.3113	0.46504
0.3113	0.46603
0.31314	0.46702
0.31314	0.46801
0.31314	0.469
0.31499	0.46999
0.31499	0.47098
0.31499	0.47197
0.31683	0.47296
0.31683	0.47395
0.31867	0.47494
0.31867	0.47593
0.31867	0.47691
0.32051	0.4779
0.32051	0.47889
0.32051	0.47988
0.32235	0.48087
0.32235	0.48186
0.32235	0.48285
0.3242	0.48384
0.3242	0.48483
0.32604	0.48582
0.32604	0.48681
0.32604	0.4878
0.32788	0.48879
0.32788	0.48978
0.32788	0.49077
0.32972	0.49176
0.32972	0.49275
0.32972	0.49374
0.33156	0.49473
0.33156	0.49571
0.33341	0.4967
0.33341	0.49769
0.33341	0.49868
0.33525	0.49967
0.33525	0.50066
0.33525	0.50165
0.33709	0.50264
0.33709	0.50363
0.33709	0.50462
0.33893	0.50561
0.33893	0.5066
0.34077	0.50759
0.34077	0.50858
0.34077	0.50957
0.34262	0.51056
0.34262	0.51155
0.34262	0.51254
0.34446	0.51352
0.34446	0.51451
0.34446	0.5155
0.3463	0.51649
0.3463	0.51748
0.34814	0.51847
0.34814	0.51946
0.34814	0.52045
0.34998	0.52144
0.34998	0.52243
0.34998	0.52342
0.35183	0.52441
0.35183	0.5254
0.35183	0.52639
0.35367	0.52738
0.35367	0.52837
0.35367	0.52936
0.35551	0.53035
0.35551	0.53133
0.35735	0.53232
0.35735	0.53331
0.35735	0.5343
0.35735	0.53529
0.35919	0.53628
0.35919	0.53727
0.36104	0.53826
0.36104	0.53925
0.36104	0.54024
0.36288	0.54123
0.36288	0.54222
0.36472	0.54321
0.36472	0.5442
0.36472	0.54519
0.36472	0.54618
0.36656	0.54717
0.36656	0.54816
0.3684	0.54914
0.3684	0.55013
0.3684	0.55112
0.37025	0.55211
0.37025	0.5531
0.37025	0.55409
0.37209	0.55508
0.37209	0.55607
0.37209	0.55706
0.37393	0.55805
0.37393	0.55904
0.37577	0.56003
0.37577	0.56102
0.37577	0.56201
0.37761	0.563
0.37761	0.56399
0.37761	0.56498
0.37946	0.56597
0.37946	0.56695
0.37946	0.56794
0.3813	0.56893
0.3813	0.56992
0.38314	0.57091
0.38314	0.5719
0.38314	0.57289
0.38498	0.57388
0.38498	0.57487
0.38498	0.57586
0.38683	0.57685
0.38683	0.57784
0.38683	0.57883
0.38867	0.57982
0.38867	0.58081
0.38867	0.5818
0.39051	0.58279
0.39051	0.58378
0.39235	0.58477
0.39235	0.58575
0.39235	0.58674
0.39419	0.58773
0.39419	0.58872
0.39419	0.58971
0.39603	0.5907
0.39603	0.59169
0.39603	0.59268
0.39788	0.59367
0.39788	0.59466
0.39972	0.59565
0.39972	0.59664
0.39972	0.59763
0.40156	0.59862
0.40156	0.59961
0.40156	0.6006
0.4034	0.60159
0.4034	0.60258
0.4034	0.60356
0.40525	0.60455
0.40525	0.60554
0.40709	0.60653
0.40709	0.60752
0.40709	0.60851
0.40893	0.6095
0.40893	0.61049
0.40893	0.61148
0.41077	0.61247
0.41077	0.61346
0.41077	0.61445
0.41261	0.61544
0.41261	0.61609
0.41445	0.61711
0.41445	0.61784
0.41445	0.61892
0.4163	0.61954
0.4163	0.62016
0.4163	0.62077
0.41814	0.62151
0.41814	0.62236
0.41814	0.62304
0.41998	0.62384
0.41998	0.62476
0.42182	0.62554
0.42182	0.62626
0.42182	0.62702
0.42367	0.62783
0.42367	0.62848
0.42367	0.62906
0.42551	0.62966
0.42551	0.63061
0.42551	0.63167
0.42735	0.63257
0.42735	0.6331
0.42735	0.63388
0.42919	0.63481
0.42919	0.63574
0.43103	0.63674
0.43103	0.63759
0.43103	0.63841
0.43288	0.63917
0.43288	0.64001
0.43288	0.64047
0.43472	0.64125
0.43472	0.6422
0.43472	0.64308
0.43656	0.64405
0.43656	0.6447
0.4384	0.64554
0.4384	0.64614
0.4384	0.64686
0.4384	0.648
0.44024	0.64888
0.44024	0.64932
0.44209	0.65023
0.44209	0.65067
0.44209	0.65156
0.44393	0.65248
0.44393	0.65356
0.44577	0.65428
0.44577	0.65485
0.44577	0.65581
0.44577	0.65653
0.44761	0.65769
0.44761	0.65829
0.44945	0.65885
0.44945	0.65979
0.44945	0.66063
0.4513	0.66155
0.4513	0.66269
0.4513	0.66367
0.45314	0.6642
0.45314	0.66488
0.45314	0.66557
0.45498	0.6663
0.45498	0.66717
0.45498	0.66794
0.45682	0.66887
0.45682	0.66983
0.45866	0.67065
0.45866	0.67162
0.45866	0.6725
0.46051	0.6733
0.46051	0.67424
0.46051	0.67497
0.46235	0.67561
0.46235	0.67643
0.46235	0.67723
0.46419	0.67819
0.46419	0.67923
0.46603	0.68042
0.46603	0.68137
0.46603	0.68196
0.46787	0.68266
0.46787	0.68353
0.46787	0.68406
0.46972	0.68497
0.46972	0.68582
0.46972	0.68667
0.47156	0.68756
0.47156	0.68857
0.4734	0.68976
0.4734	0.69092
0.4734	0.69169
0.47524	0.6924
0.47524	0.69315
0.47524	0.69388
0.47708	0.69467
0.47708	0.69541
0.47708	0.69621
0.47893	0.69717
0.47893	0.69825
0.48077	0.69934
0.48077	0.70023
0.48077	0.70094
0.48261	0.70191
0.48261	0.70293
0.48261	0.70373
0.48445	0.70443
0.48445	0.70516
0.48445	0.7061
0.48629	0.70706
0.48629	0.70805
0.48814	0.70905
0.48814	0.70998
0.48814	0.71062
0.48998	0.71174
0.48998	0.71279
0.48998	0.71356
0.49182	0.71424
0.49182	0.71533
0.49182	0.71614
0.49366	0.7172
0.49366	0.71785
0.49366	0.71897
0.4955	0.71997
0.4955	0.72074
0.49735	0.72163
0.49735	0.72256
0.49735	0.7234
0.49919	0.72447
0.49919	0.72515
0.49919	0.72609
0.50103	0.7271
0.50103	0.728
0.50103	0.72902
0.50287	0.72982
0.50287	0.73068
0.50471	0.73161
0.50471	0.73243
0.50471	0.7331
0.50656	0.73406
0.50656	0.73506
0.50656	0.7358
0.5084	0.73691
0.5084	0.738
0.5084	0.73903
0.51024	0.73996
0.51024	0.74106
0.51208	0.74204
0.51208	0.74285
0.51208	0.74372
0.51392	0.74477
0.51392	0.74567
0.51392	0.74641
0.51577	0.74734
0.51577	0.74822
0.51577	0.74897
0.51761	0.74994
0.51761	0.75097
0.51945	0.75173
0.51945	0.75267
0.51945	0.75354
0.51945	0.75472
0.52129	0.75551
0.52129	0.7566
0.52313	0.75754
0.52313	0.75847
0.52313	0.7594
0.52498	0.76024
0.52498	0.7608
0.52682	0.7619
0.52682	0.7627
0.52682	0.76384
0.52682	0.76473
0.52866	0.76573
0.52866	0.76647
0.5305	0.76731
0.5305	0.76841
0.5305	0.76929
0.53234	0.77051
0.53234	0.77148
0.53234	0.77234
0.53419	0.77314
0.53419	0.77415
0.53419	0.77496
0.53603	0.77569
0.53603	0.77666
0.53603	0.77773
0.53787	0.77872
0.53787	0.7798
0.53971	0.78087
0.53971	0.78204
0.53971	0.78311
0.54155	0.78414
0.54155	0.78517
0.54155	0.78592
0.5434	0.78665
0.5434	0.78785
0.5434	0.78877
0.54524	0.7898
0.54524	0.79103
0.54708	0.79217
0.54708	0.79337
0.54708	0.79434
0.54892	0.79508
0.54892	0.79594
0.54892	0.79691
0.55076	0.79806
0.55076	0.7991
0.55076	0.80026
0.55261	0.80118
0.55261	0.80201
0.55445	0.80323
0.55445	0.80424
0.55445	0.80525
0.55629	0.80626
0.55629	0.80735
0.55629	0.80824
0.55813	0.80929
0.55813	0.8103
0.55813	0.81124
0.55998	0.81202
0.55998	0.81309
0.56182	0.81449
0.56182	0.81549
0.56182	0.81654
0.56366	0.8175
0.56366	0.81841
0.56366	0.81922
0.5655	0.82039
0.5655	0.82149
0.5655	0.82234
0.56734	0.82325
0.56734	0.82437
0.56734	0.82584
0.56918	0.82675
0.56918	0.82793
0.57103	0.829
0.57103	0.82974
0.57103	0.83066
0.57287	0.83151
0.57287	0.83238
0.57287	0.83329
0.57471	0.83409
0.57471	0.83514
0.57471	0.83641
0.57655	0.8378
0.57655	0.83882
0.5784	0.83985
0.5784	0.84095
0.5784	0.8418
0.58024	0.84276
0.58024	0.84376
0.58024	0.84493
0.58208	0.84598
0.58208	0.84721
0.58392	0.84824
0.58392	0.84914
0.58392	0.85023
0.58576	0.85128
0.58576	0.85256
0.58576	0.85325
0.58761	0.85434
0.58761	0.85524
0.58761	0.8564
0.58945	0.85747
0.58945	0.85833
0.59129	0.85939
0.59129	0.86048
0.59129	0.86142
0.59313	0.86244
0.59313	0.86331
0.59313	0.86421
0.59497	0.86511
0.59497	0.86613
0.59497	0.86687
0.59682	0.8678
0.59682	0.8689
0.59866	0.86993
0.59866	0.87109
0.59866	0.87196
0.6005	0.8731
0.6005	0.87411
0.6005	0.87511
0.60234	0.87604
0.60234	0.87687
0.60234	0.87773
0.60418	0.8788
0.60418	0.88004
0.60603	0.88111
0.60603	0.88213
0.60603	0.88311
0.60787	0.8841
0.60787	0.88518
0.60787	0.88598
0.60971	0.88695
0.60971	0.88776
0.60971	0.88866
0.61155	0.88963
0.61155	0.89076
0.61339	0.89195
0.61339	0.89305
0.61339	0.89424
0.61524	0.89524
0.61524	0.89605
0.61524	0.897
0.61708	0.89784
0.61708	0.89892
0.61708	0.89992
0.61892	0.90096
0.61892	0.90201
0.61892	0.90306
0.62076	0.90402
0.62076	0.90514
0.6226	0.90632
0.6226	0.9073
0.6226	0.9082
0.6226	0.90902
0.62445	0.91027
0.62445	0.91136
0.62629	0.91216
0.62629	0.91314
0.62629	0.91412
0.62813	0.9153
0.62813	0.91634
0.62997	0.91734
0.62997	0.9183
0.62997	0.91914
0.62997	0.91991
0.63181	0.92075
0.63181	0.92174
0.63366	0.92271
0.63366	0.92368
0.63366	0.92469
0.6355	0.92573
0.6355	0.92681
0.63734	0.92792
0.63734	0.92878
0.63734	0.92972
0.63734	0.93059
0.63918	0.93136
0.63918	0.93248
0.64102	0.93369
0.64102	0.93484
0.64102	0.93591
0.64287	0.93703
0.64287	0.93826
0.64287	0.93893
0.64471	0.94022
0.64471	0.94126
0.64471	0.9422
0.64655	0.94325
0.64655	0.94432
0.64655	0.94544
0.64839	0.94668
0.64839	0.94777
0.65023	0.9489
0.65023	0.94996
0.65023	0.95123
0.65208	0.95215
0.65208	0.9532
0.65208	0.95428
0.65392	0.95505
0.65392	0.95639
0.65392	0.95739
0.65576	0.95851
0.65576	0.9598
0.6576	0.96095
0.6576	0.96206
0.6576	0.96301
0.65944	0.96425
0.65944	0.96527
0.65944	0.96632
0.66129	0.96746
0.66129	0.96847
0.66129	0.96949
0.66313	0.9707
0.66313	0.97166
0.66313	0.97231
0.66497	0.97331
0.66497	0.97398
0.66681	0.97474
0.66681	0.9754
0.66681	0.97619
0.66681	0.97695
0.66865	0.97794
0.66865	0.97856
0.6705	0.97952
0.6705	0.98059
0.6705	0.98171
0.67234	0.98273
0.67234	0.98366
0.67418	0.98456
0.67418	0.98558
0.67418	0.98663
0.67418	0.98775
0.67602	0.98885
0.67602	0.98972
0.67786	0.99068
0.67786	0.99189
0.67786	0.9929
0.67971	0.99385
0.67971	0.99488
0.68155	0.99603
0.68155	0.99722
0.68155	0.99828
0.68155	0.99938
0.68339	1.00019
0.68339	1.0013
0.68523	1.00256
0.68523	1.00371
0.68523	1.00461
0.68707	1.00569
0.68707	1.00663
0.68707	1.0078
0.68892	1.00855
0.68892	1.00974
0.68892	1.01064
0.69076	1.01181
0.69076	1.01259
0.69076	1.01368
0.6926	1.01474
0.6926	1.01592
0.69444	1.01701
0.69444	1.0181
0.69444	1.01944
0.69628	1.02067
0.69628	1.0219
0.69628	1.02272
0.69813	1.02368
0.69813	1.02452
0.69813	1.02562
0.69997	1.02662
0.69997	1.02779
0.70181	1.02908
0.70181	1.03015
0.70181	1.03122
0.70365	1.03239
0.70365	1.03352
0.70365	1.03436
0.70549	1.03546
0.70549	1.03623
0.70549	1.03733
0.70734	1.03861
0.70734	1.03995
0.70734	1.04101
0.70918	1.04226
0.70918	1.04331
0.71102	1.04424
0.71102	1.04543
0.71102	1.04637
0.71102	1.04738
0.71286	1.04842
0.71286	1.04944
0.71471	1.05052
0.71471	1.05169
0.71471	1.05276
0.71655	1.05416
0.71655	1.05532
0.71839	1.05659
0.71839	1.05764
0.71839	1.05872
0.71839	1.0598
0.72023	1.06087
0.72023	1.06167
0.72207	1.06265
0.72207	1.06362
0.72207	1.06468
0.72391	1.06576
0.72391	1.06673
0.72576	1.06799
0.72576	1.06906
0.72576	1.07012
0.72576	1.07107
0.7276	1.07239
0.7276	1.07343
0.72944	1.07459
0.72944	1.07564
0.72944	1.07703
0.73128	1.07814
0.73128	1.07932
0.73313	1.08044
0.73313	1.08136
0.73313	1.08251
0.73313	1.08319
0.73497	1.08431
0.73497	1.08573
0.73681	1.08699
0.73681	1.08786
0.73681	1.08897
0.73865	1.09038
0.73865	1.09137
0.74049	1.09242
0.74049	1.09337
0.74049	1.09441
0.74049	1.09555
0.74233	1.09645
0.74233	1.09737
0.74418	1.09834
0.74418	1.09969
0.74418	1.10084
0.74602	1.10205
0.74602	1.10304
0.74786	1.10447
0.74786	1.10565
0.74786	1.10656
0.74786	1.10762
0.7497	1.10857
0.7497	1.10993
0.75155	1.11126
0.75155	1.11229
0.75155	1.11335
0.75339	1.11454
0.75339	1.11551
0.75523	1.11664
0.75523	1.11784
0.75523	1.11871
0.75523	1.11971
0.75707	1.12068
0.75707	1.12179
0.75891	1.123
0.75891	1.12403
0.75891	1.12546
0.76076	1.1265
0.76076	1.12765
0.76076	1.12858
0.7626	1.12985
0.7626	1.1308
0.7626	1.13179
0.76444	1.13266
0.76444	1.13365
0.76628	1.13469
0.76628	1.13583
0.76628	1.13696
0.76812	1.13813
0.76812	1.13938
0.76812	1.14039
0.76997	1.14143
0.76997	1.14254
0.76997	1.14357
0.77181	1.14445
0.77181	1.14551
0.77181	1.1465
0.77365	1.14739
0.77365	1.14841
0.77549	1.14957
0.77549	1.15071
0.77549	1.15186
0.77733	1.15297
0.77733	1.15395
0.77733	1.15494
0.77918	1.15582
0.77918	1.15672
0.77918	1.15782
0.78102	1.15886
0.78102	1.16001
0.78286	1.16121
0.78286	1.16221
0.78286	1.16323
0.7847	1.16423
0.7847	1.16547
0.7847	1.16646
0.78654	1.16751
0.78654	1.16832
0.78654	1.16914
0.78839	1.1701
0.78839	1.17111
0.79023	1.17229
0.79023	1.17337
0.79023	1.17445
0.79207	1.17538
0.79207	1.17638
0.79207	1.17744
0.79391	1.17828
0.79391	1.17926
0.79391	1.18015
0.79575	1.18141
0.79575	1.18241
0.7976	1.18363
0.7976	1.18491
0.7976	1.18577
0.79944	1.18684
0.79944	1.1878
0.79944	1.18867
0.80128	1.18964
0.80128	1.19061
0.80128	1.19174
0.80312	1.19304
0.80312	1.19406
0.80496	1.19527
0.80496	1.19678
0.80496	1.19767
0.80681	1.19876
0.80681	1.1996
0.80681	1.20063
0.80865	1.2016
0.80865	1.2026
0.80865	1.2037
0.81049	1.20456
0.81049	1.20554
0.81233	1.20677
0.81233	1.20795
0.81233	1.20913
0.81417	1.21042
0.81417	1.2113
0.81417	1.21226
0.81602	1.21314
0.81602	1.2143
0.81602	1.21534
0.81786	1.21656
0.81786	1.21753
0.8197	1.21873
0.8197	1.21999
0.8197	1.22106
0.82154	1.22206
0.82154	1.22305
0.82154	1.22418
0.82338	1.22521
0.82338	1.22633
0.82338	1.22746
0.82523	1.22845
0.82523	1.22967
0.82707	1.23081
0.82707	1.23195
0.82707	1.23309
0.82891	1.23437
0.82891	1.23492
0.82891	1.23581
0.83075	1.23697
0.83075	1.23791
0.83075	1.23898
0.83259	1.23992
0.83259	1.24097
0.83444	1.24201
0.83444	1.24304
0.83444	1.24411
0.83628	1.24528
0.83628	1.24631
0.83628	1.24734
0.83812	1.24828
0.83812	1.24916
0.83812	1.25012
0.83996	1.25115
0.83996	1.25215
0.8418	1.25319
0.8418	1.25434
0.8418	1.25526
0.84365	1.25628
0.84365	1.25739
0.84365	1.25834
0.84549	1.25937
0.84549	1.26037
0.84549	1.26138
0.84733	1.26245
0.84733	1.2635
0.84733	1.26507
0.84917	1.26614
0.84917	1.26739
0.85101	1.26852
0.85101	1.26947
0.85101	1.27045
0.85286	1.27155
0.85286	1.2726
0.85286	1.27347
0.8547	1.27473
0.8547	1.27583
0.85654	1.27672
0.85654	1.27799
0.85654	1.27923
0.85838	1.28024
0.85838	1.28078
0.85838	1.28108
0.86022	1.28137
0.86022	1.28177
0.86022	1.2822
0.86207	1.28262
0.86207	1.28327
0.86391	1.28417
0.86391	1.28493
0.86391	1.28579
0.86575	1.28665
0.86575	1.2874
0.86575	1.28811
0.86759	1.28895
0.86759	1.28975
0.86759	1.29066
0.86943	1.2919
0.86943	1.29324
0.87128	1.29424
0.87128	1.29522
0.87128	1.2963
0.87312	1.29697
0.87312	1.29793
0.87312	1.29862
0.87496	1.29966
0.87496	1.30075
0.87496	1.30178
0.8768	1.30266
0.8768	1.30356
0.87864	1.30441
0.87864	1.30528
0.87864	1.30625
0.88049	1.30706
0.88049	1.30796
0.88049	1.30875
0.88233	1.30959
0.88233	1.31061
0.88233	1.31148
0.88417	1.31241
0.88417	1.31334
0.88601	1.31438
0.88601	1.31552
0.88601	1.31659
0.88786	1.31756
0.88786	1.31821
0.88786	1.31921
0.8897	1.32017
0.8897	1.32109
0.8897	1.32206
0.89154	1.32293
0.89154	1.32389
0.89338	1.32512
0.89338	1.32611
0.89338	1.32713
0.89522	1.32799
0.89522	1.32896
0.89522	1.32998
0.89706	1.33088
0.89706	1.33207
0.89706	1.33305
0.89891	1.3339
0.89891	1.3349
0.90075	1.33587
0.90075	1.33687
0.90075	1.338
0.90259	1.33891
0.90259	1.33968
0.90259	1.34087
0.90443	1.34179
0.90443	1.34287
0.90443	1.34371
0.90628	1.34479
0.90628	1.346
0.90812	1.34707
0.90812	1.34775
0.90812	1.34888
0.90996	1.34996
0.90996	1.35093
0.90996	1.35174
0.9118	1.35259
0.9118	1.35346
0.9118	1.35428
0.91364	1.35556
0.91364	1.35666
0.91548	1.35788
0.91548	1.35884
0.91548	1.35977
0.91733	1.36082
0.91733	1.36146
0.91733	1.36245
0.91917	1.3635
0.91917	1.36451
0.91917	1.36561
0.92101	1.36648
0.92101	1.36748
0.92101	1.36865
0.92285	1.36969
0.92285	1.37057
0.9247	1.37157
0.9247	1.37265
0.9247	1.37358
0.9247	1.3746
0.92654	1.37554
0.92654	1.37677
0.92838	1.37777
0.92838	1.37856
0.92838	1.37991
0.93022	1.38093
0.93022	1.38191
0.93206	1.38282
0.93206	1.38355
0.93206	1.38447
0.93206	1.38534
0.93391	1.38664
0.93391	1.38752
0.93575	1.38836
0.93575	1.38946
0.93575	1.39038
0.93759	1.39152
0.93759	1.39257
0.93943	1.39334
0.93943	1.39419
0.93943	1.39495
0.93943	1.39566
0.94127	1.39675
0.94127	1.3979
0.94312	1.39892
0.94312	1.40005
0.94312	1.40111
0.94496	1.40199
0.94496	1.40299
0.94496	1.40394
0.9468	1.40515
0.9468	1.40597
0.9468	1.40697
0.94864	1.40794
0.94864	1.40898
0.94864	1.40999
0.95048	1.41088
0.95048	1.41188
0.95233	1.41316
0.95233	1.41425
0.95233	1.41533
0.95417	1.41632
0.95417	1.41717
0.95417	1.41807
0.95601	1.41918
0.95601	1.4201
0.95601	1.42106
0.95785	1.42204
0.95785	1.42337
0.95969	1.4246
0.95969	1.42559
0.95969	1.42667
0.96154	1.42767
0.96154	1.42855
0.96154	1.42957
0.96338	1.43058
0.96338	1.43169
0.96338	1.43281
0.96522	1.43385
0.96522	1.43491
0.96522	1.43602
0.96706	1.43733
0.96706	1.43837
0.9689	1.43963
0.9689	1.44056
0.9689	1.44144
0.9689	1.44236
0.97075	1.4435
0.97075	1.4445
0.97259	1.44556
0.97259	1.44647
0.97259	1.44765
0.97443	1.44862
0.97443	1.44965
0.97627	1.45064
0.97627	1.45161
0.97627	1.4527
0.97627	1.45378
0.97811	1.45483
0.97811	1.45584
0.97996	1.45677
0.97996	1.4578
0.97996	1.45891
0.9818	1.46018
0.9818	1.46126
0.98364	1.46225
0.98364	1.4633
0.98364	1.46434
0.98364	1.46524
0.98548	1.46633
0.98548	1.46727
0.98548	1.46807
0.98732	1.46915
0.98732	1.47044
0.98917	1.47141
0.98917	1.47222
0.98917	1.47351
0.99101	1.4747
0.99101	1.47553
0.99101	1.47656
0.99285	1.47753
0.99285	1.47839
0.99285	1.47952
0.99469	1.48057
0.99469	1.48154
0.99653	1.48276
0.99653	1.48389
0.99653	1.48481
0.99838	1.48598
0.99838	1.48691
0.99838	1.48805
0.99838	1.48906
1.00022	1.49009
1.00022	1.49107
1.00206	1.49208
1.00206	1.49339
1.00206	1.49454
1.0039	1.49552
1.0039	1.4966
1.00574	1.49769
1.00574	1.49899
1.00574	1.50014
1.00574	1.50109
1.00759	1.50185
1.00759	1.50301
1.00943	1.50407
1.00943	1.5051
1.00943	1.50609
1.01127	1.50742
1.01127	1.50851
1.01311	1.50955
1.01311	1.51052
1.01311	1.51138
1.01311	1.51245
1.01495	1.51357
1.01495	1.51484
1.0168	1.51605
1.0168	1.51713
1.0168	1.51809
1.01864	1.51926
1.01864	1.52027
1.02048	1.52104
1.02048	1.52184
1.02048	1.52298
1.02048	1.52393
1.02232	1.52511
1.02232	1.52623
1.02416	1.52742
1.02416	1.52841
1.02416	1.52977
1.02601	1.53098
1.02601	1.53209
1.02601	1.53315
1.02785	1.53404
1.02785	1.53492
1.02785	1.53573
1.02969	1.53695
1.02969	1.53816
1.02969	1.53926
1.03153	1.54011
1.03153	1.54117
1.03337	1.54224
1.03337	1.54333
1.03337	1.54462
1.03522	1.54559
1.03522	1.54661
1.03522	1.54757
1.03706	1.54848
1.03706	1.54954
1.03706	1.55051
1.0389	1.55177
1.0389	1.55304
1.04074	1.55407
1.04074	1.55528
1.04074	1.55645
1.04258	1.55761
1.04258	1.55849
1.04258	1.55953
1.04443	1.56037
1.04443	1.5612
1.04443	1.56239
1.04627	1.56359
1.04627	1.56474
1.04811	1.56588
1.04811	1.56699
1.04811	1.56796
1.04995	1.56907
1.04995	1.56995
1.04995	1.57117
1.05179	1.57224
1.05179	1.57321
1.05179	1.57411
1.05364	1.57523
1.05364	1.57637
1.05548	1.57765
1.05548	1.57879
1.05548	1.57995
1.05732	1.58119
1.05732	1.58192
1.05732	1.58284
1.05916	1.58378
1.05916	1.58475
1.05916	1.58563
1.06101	1.58669
1.06101	1.5876
1.06285	1.58885
1.06285	1.59024
1.06285	1.59141
1.06469	1.59244
1.06469	1.59365
1.06469	1.59471
1.06653	1.59565
1.06653	1.59663
1.06653	1.59766
1.06837	1.59891
1.06837	1.59977
1.07021	1.60099
1.07021	1.60185
1.07021	1.60304
1.07206	1.60378
1.07206	1.60494
1.07206	1.60618
1.0739	1.60708
1.0739	1.60781
1.0739	1.60883
1.07574	1.61015
1.07574	1.61112
1.07574	1.61226
1.07758	1.61349
1.07758	1.61435
1.07943	1.61544
1.07943	1.61641
1.07943	1.61748
1.08127	1.61845
1.08127	1.61971
1.08127	1.62077
1.08311	1.62167
1.08311	1.62276
1.08311	1.62381
1.08495	1.62514
1.08495	1.62628
1.08679	1.62752
1.08679	1.62846
1.08679	1.62926
1.08679	1.63014
1.08864	1.63098
1.08864	1.63232
1.09048	1.63365
1.09048	1.63476
1.09048	1.6359
1.09232	1.63702
1.09232	1.63822
1.09416	1.63938
1.09416	1.64044
1.09416	1.6413
1.09416	1.6421
1.096	1.64319
1.096	1.6444
1.09785	1.64557
1.09785	1.64666
1.09785	1.64771
1.09969	1.649
1.09969	1.65011
1.10153	1.65117
1.10153	1.65209
1.10153	1.65299
1.10153	1.65373
1.10337	1.65496
1.10337	1.65624
1.10521	1.65738
1.10521	1.65845
1.10521	1.65954
1.10706	1.66081
1.10706	1.66225
1.1089	1.66355
1.1089	1.66437
1.1089	1.66539
1.1089	1.66623
1.11074	1.6672
1.11074	1.66835
1.11258	1.66952
1.11258	1.67072
1.11258	1.67171
1.11442	1.67294
1.11442	1.67414
1.11442	1.67532
1.11627	1.67645
1.11627	1.67752
1.11627	1.67843
1.11811	1.67922
1.11811	1.68017
1.11811	1.68127
1.11995	1.68241
1.11995	1.68338
1.12179	1.68456
1.12179	1.68578
1.12179	1.68681
1.12363	1.68782
1.12363	1.68885
1.12363	1.68974
1.12548	1.69068
1.12548	1.69165
1.12548	1.69276
1.12732	1.69388
1.12732	1.69502
1.12916	1.69645
1.12916	1.69742
1.12916	1.69851
1.131	1.69958
1.131	1.70085
1.131	1.70163
1.13284	1.7027
1.13284	1.70377
1.13284	1.70475
1.13469	1.70607
1.13469	1.70723
1.13653	1.70853
1.13653	1.70977
1.13653	1.71105
1.13837	1.71206
1.13837	1.71301
1.13837	1.71371
1.14021	1.71475
1.14021	1.71589
1.14021	1.71674
1.14205	1.71804
1.14205	1.7193
1.1439	1.72059
1.1439	1.72161
1.1439	1.72275
1.14574	1.72389
1.14574	1.72503
1.14574	1.72613
1.14758	1.72698
1.14758	1.72813
1.14758	1.72914
1.14942	1.73021
1.14942	1.73119
1.14942	1.73251
1.15126	1.73367
1.15126	1.73485
1.15311	1.73584
1.15311	1.73681
1.15311	1.73762
1.15495	1.73876
1.15495	1.73973
1.15495	1.74082
1.15679	1.74176
1.15679	1.74278
1.15679	1.74407
1.15863	1.7454
1.15863	1.74675
1.16047	1.74767
1.16047	1.74852
1.16047	1.74977
1.16047	1.75092
1.16232	1.75194
1.16232	1.75308
1.16416	1.7543
1.16416	1.75529
1.16416	1.75644
1.166	1.75759
1.166	1.75859
1.16784	1.7599
1.16784	1.76081
1.16784	1.76185
1.16784	1.76279
1.16968	1.76382
1.16968	1.76496
1.17153	1.76605
1.17153	1.76707
1.17153	1.76839
1.17337	1.76955
1.17337	1.77075
1.17521	1.77202
1.17521	1.7727
1.17521	1.77373
1.17521	1.77453
1.17705	1.77548
1.17705	1.7766
1.17889	1.77774
1.17889	1.77896
1.17889	1.78016
1.18074	1.78142
1.18074	1.78261
1.18258	1.78358
1.18258	1.78461
1.18258	1.78547
1.18258	1.78654
1.18442	1.78763
1.18442	1.78861
1.18626	1.7897
1.18626	1.79091
1.18626	1.79184
1.1881	1.79315
1.1881	1.79443
1.1881	1.79573
1.18995	1.79665
1.18995	1.79771
1.18995	1.79857
1.19179	1.79953
1.19179	1.80068
1.19363	1.80189
1.19363	1.80267
1.19363	1.80373
1.19547	1.80511
1.19547	1.80611
1.19547	1.80708
1.19731	1.80822
1.19731	1.80919
1.19731	1.81029
1.19916	1.81129
1.19916	1.81229
1.19916	1.8134
1.201	1.81458
1.201	1.81549
1.20284	1.81674
1.20284	1.81797
1.20284	1.81877
1.20468	1.81997
1.20468	1.82124
1.20468	1.82233
1.20652	1.82343
1.20652	1.82445
1.20652	1.82561
1.20837	1.82694
1.20837	1.82805
1.21021	1.82941
1.21021	1.83061
1.21021	1.83189
1.21205	1.83273
1.21205	1.83376
1.21205	1.83442
1.21389	1.83557
1.21389	1.83647
1.21389	1.83746
1.21573	1.83867
1.21573	1.83974
1.21758	1.84098
1.21758	1.84205
1.21758	1.84316
1.21942	1.84426
1.21942	1.84519
1.21942	1.84618
1.22126	1.84728
1.22126	1.8483
1.22126	1.84923
1.2231	1.8505
1.2231	1.85165
1.22494	1.85293
1.22494	1.85397
1.22494	1.85508
1.22679	1.8563
1.22679	1.85743
1.22679	1.85851
1.22863	1.85953
1.22863	1.86047
1.22863	1.86184
1.23047	1.86265
1.23047	1.86386
1.23231	1.86499
1.23231	1.86612
1.23231	1.86735
1.23416	1.86857
1.23416	1.86959
1.23416	1.87056
1.236	1.87165
1.236	1.87282
1.236	1.87383
1.23784	1.87508
1.23784	1.876
1.23968	1.87729
1.23968	1.87852
1.23968	1.87965
1.24152	1.88051
1.24152	1.88148
1.24152	1.88255
1.24336	1.88349
1.24336	1.88447
1.24336	1.88548
1.24521	1.88659
1.24521	1.88794
1.24705	1.88914
1.24705	1.89012
1.24705	1.89123
1.24889	1.89233
1.24889	1.89332
1.24889	1.89418
1.25073	1.89535
1.25073	1.89628
1.25073	1.89746
1.25258	1.89867
1.25258	1.89976
1.25442	1.901
1.25442	1.90211
1.25442	1.90332
1.25626	1.90423
1.25626	1.90522
1.25626	1.9061
1.2581	1.907
1.2581	1.90796
1.2581	1.90924
1.25994	1.91047
1.25994	1.91174
1.26179	1.91301
1.26179	1.91443
1.26179	1.91573
1.26363	1.91652
1.26363	1.91756
1.26363	1.91847
1.26547	1.91926
1.26547	1.92036
1.26547	1.9214
1.26731	1.92239
1.26731	1.92343
1.26915	1.92441
1.26915	1.9254
1.26915	1.92663
1.271	1.92781
1.271	1.92875
1.271	1.92997
1.27284	1.9308
1.27284	1.93196
1.27284	1.93309
1.27468	1.93405
1.27468	1.93525
1.27652	1.93645
1.27652	1.93751
1.27652	1.93857
1.27836	1.93964
1.27836	1.94058
1.27836	1.94152
1.28021	1.94278
1.28021	1.94362
1.28021	1.94469
1.28205	1.94562
1.28205	1.94669
1.28205	1.94779
1.28389	1.94887
1.28389	1.95016
1.28573	1.95116
1.28573	1.95219
1.28573	1.95301
1.28573	1.95402
1.28757	1.95495
1.28757	1.9562
1.28942	1.95719
1.28942	1.95831
1.28942	1.95944
1.29126	1.96044
1.29126	1.96146
1.2931	1.96257
1.2931	1.96344
1.2931	1.96446
1.2931	1.96516
1.29494	1.96633
1.29494	1.96727
1.29678	1.96845
1.29678	1.96943
1.29678	1.97063
1.29863	1.97172
1.29863	1.97274
1.30047	1.97404
1.30047	1.97509
1.30047	1.97622
1.30047	1.97677
1.30231	1.97776
1.30231	1.97909
1.30415	1.97989
1.30415	1.98114
1.30415	1.98236
1.30599	1.98344
1.30599	1.98441
1.30784	1.98556
1.30784	1.98669
1.30784	1.98773
1.30784	1.98853
1.30968	1.98932
1.30968	1.9904
1.31152	1.99162
1.31152	1.99276
1.31152	1.99378
1.31336	1.99488
1.31336	1.99585
1.31336	1.99704
1.3152	1.99819
1.3152	1.999
1.3152	1.99989
1.31705	2.00101
1.31705	2.00186
1.31705	2.0029
1.31889	2.00383
1.31889	2.00501
1.32073	2.00586
1.32073	2.00676
1.32073	2.00778
1.32257	2.00863
1.32257	2.00925
1.32257	2.01008
1.32441	2.01094
1.32441	2.01181
1.32441	2.01275
[truncated: 1,046,576+ more rows]

## Sheet: (d) RACFST-5
RACFST-5
This Paper's test		This Paper's calculation model		Reference [59]'s calculation model
s/mm	P/kN	s/mm	P/kN	s/mm	P/kN
0	0	0	0	0	0
0	0.00173	1.958	1.82166	7.847	2.31494
0	0.0026	7.847	2.31494	20	2.31494
0.00184	0.00347	8.899	1.806
0.00184	0.00433	20	1.806
0.00369	0.0052
0.00369	0.00606
0.00369	0.00693
0.00553	0.0078
0.00553	0.00866
0.00737	0.00953
0.00737	0.0104
0.00737	0.01126
0.00921	0.01213
0.00921	0.013
0.00921	0.01386
0.01105	0.01473
0.01105	0.01559
0.01289	0.01646
0.01289	0.01733
0.01474	0.01819
0.01474	0.01906
0.01474	0.01993
0.01658	0.02079
0.01658	0.02166
0.01842	0.02253
0.01842	0.02339
0.01842	0.02426
0.02026	0.02513
0.02026	0.02599
0.02211	0.02686
0.02211	0.02772
0.02211	0.02859
0.02395	0.02946
0.02395	0.03032
0.02395	0.03119
0.02579	0.03206
0.02579	0.03292
0.02579	0.03379
0.02763	0.03466
0.02763	0.03552
0.02763	0.03639
0.02947	0.03725
0.02947	0.03812
0.02947	0.03899
0.03131	0.03985
0.03131	0.04072
0.03131	0.04159
0.03316	0.04245
0.03316	0.04332
0.03316	0.04419
0.035	0.04505
0.035	0.04592
0.03684	0.04678
0.03684	0.04765
0.03684	0.04852
0.03684	0.04938
0.03868	0.05025
0.03868	0.05112
0.04053	0.05198
0.04053	0.05285
0.04053	0.05372
0.04237	0.05458
0.04237	0.05545
0.04421	0.05631
0.04421	0.05718
0.04421	0.05805
0.04421	0.05891
0.04605	0.05978
0.04605	0.06065
0.04789	0.06151
0.04789	0.06238
0.04789	0.06325
0.04974	0.06411
0.04974	0.06498
0.04974	0.06585
0.05158	0.06671
0.05158	0.06758
0.05158	0.06844
0.05342	0.06931
0.05342	0.07018
0.05342	0.07104
0.05526	0.07191
0.05526	0.07278
0.0571	0.07364
0.0571	0.07451
0.0571	0.07538
0.05895	0.07624
0.05895	0.07711
0.05895	0.07797
0.06079	0.07884
0.06079	0.07971
0.06079	0.08057
0.06263	0.08144
0.06263	0.08231
0.06263	0.08317
0.06447	0.08404
0.06447	0.08491
0.06631	0.08577
0.06631	0.08664
0.06631	0.0875
0.06816	0.08837
0.06816	0.08924
0.06816	0.0901
0.07	0.09097
0.07	0.09184
0.07184	0.0927
0.07184	0.09357
0.07184	0.09444
0.07368	0.0953
0.07368	0.09617
0.07368	0.09703
0.07552	0.0979
0.07552	0.09877
0.07552	0.09963
0.07737	0.1005
0.07737	0.10137
0.07737	0.10223
0.07921	0.1031
0.07921	0.10397
0.08105	0.10483
0.08105	0.1057
0.08105	0.10657
0.08105	0.10743
0.08289	0.1083
0.08289	0.10916
0.08473	0.11003
0.08473	0.1109
0.08473	0.11176
0.08658	0.11263
0.08658	0.1135
0.08842	0.11436
0.08842	0.11523
0.08842	0.1161
0.08842	0.11696
0.09026	0.11783
0.09026	0.11869
0.0921	0.11956
0.0921	0.12043
0.0921	0.12129
0.09394	0.12216
0.09394	0.12303
0.09394	0.12389
0.09579	0.12476
0.09579	0.12563
0.09579	0.12649
0.09763	0.12736
0.09763	0.12822
0.09763	0.12909
0.09947	0.12996
0.09947	0.13082
0.09947	0.13169
0.10131	0.13256
0.10131	0.13342
0.10315	0.13429
0.10315	0.13516
0.10315	0.13602
0.10315	0.13689
0.105	0.13775
0.105	0.13862
0.10684	0.13949
0.10684	0.14035
0.10684	0.14122
0.10868	0.14209
0.10868	0.14295
0.10868	0.14382
0.11052	0.14469
0.11052	0.14555
0.11052	0.14642
0.11236	0.14729
0.11236	0.14815
0.11236	0.14902
0.11421	0.14988
0.11421	0.15075
0.11605	0.15162
0.11605	0.15248
0.11605	0.15335
0.11789	0.15422
0.11789	0.15508
0.11789	0.15595
0.11973	0.15682
0.11973	0.15768
0.11973	0.15855
0.12157	0.15941
0.12157	0.16028
0.12157	0.16115
0.12342	0.16201
0.12342	0.16288
0.12526	0.16375
0.12526	0.16461
0.12526	0.16548
0.12526	0.16635
0.1271	0.16721
0.1271	0.16808
0.12894	0.16894
0.12894	0.16981
0.12894	0.17068
0.13078	0.17154
0.13078	0.17241
0.13078	0.17328
0.13263	0.17414
0.13263	0.17501
0.13263	0.17588
0.13263	0.17674
0.13447	0.17761
0.13447	0.17847
0.13631	0.17934
0.13631	0.18021
0.13631	0.18107
0.13815	0.18194
0.13815	0.18281
0.13999	0.18367
0.13999	0.18454
0.13999	0.18541
0.13999	0.18627
0.14184	0.18714
0.14184	0.18801
0.14368	0.18887
0.14368	0.18974
0.14368	0.1906
0.14552	0.19147
0.14552	0.19234
0.14552	0.1932
0.14736	0.19407
0.14736	0.19494
0.14736	0.1958
0.1492	0.19667
0.1492	0.19754
0.1492	0.1984
0.15105	0.19927
0.15105	0.20013
0.15105	0.201
0.15289	0.20187
0.15289	0.20273
0.15473	0.2036
0.15473	0.20447
0.15473	0.20533
0.15473	0.2062
0.15657	0.20707
0.15657	0.20793
0.15841	0.2088
0.15841	0.20966
0.15841	0.21053
0.16026	0.2114
0.16026	0.21226
0.16026	0.21313
0.1621	0.214
0.1621	0.21486
0.1621	0.21573
0.16394	0.2166
0.16394	0.21746
0.16394	0.21833
0.16578	0.21919
0.16578	0.22006
0.16578	0.22093
0.16762	0.22179
0.16762	0.22266
0.16947	0.22353
0.16947	0.22439
0.16947	0.22526
0.17131	0.22613
0.17131	0.22699
0.17131	0.22786
0.17315	0.22873
0.17315	0.22959
0.17315	0.23046
0.17499	0.23132
0.17499	0.23219
0.17684	0.23306
0.17684	0.23392
0.17684	0.23479
0.17684	0.23566
0.17868	0.23652
0.17868	0.23739
0.18052	0.23826
0.18052	0.23912
0.18052	0.23999
0.18236	0.24085
0.18236	0.24172
0.1842	0.24259
0.1842	0.24345
0.1842	0.24432
0.1842	0.24519
0.18604	0.24605
0.18604	0.24692
0.18789	0.24779
0.18789	0.24865
0.18789	0.24952
0.18973	0.25038
0.18973	0.25125
0.18973	0.25212
0.19157	0.25298
0.19157	0.25385
0.19157	0.25472
0.19341	0.25558
0.19341	0.25645
0.19341	0.25732
0.19526	0.25818
0.19526	0.25905
0.1971	0.25991
0.1971	0.26078
0.1971	0.26165
0.19894	0.26251
0.19894	0.26338
0.19894	0.26425
0.20078	0.26511
0.20078	0.26598
0.20078	0.26685
0.20262	0.26771
0.20262	0.26858
0.20262	0.26945
0.20446	0.27031
0.20446	0.27118
0.20631	0.27204
0.20631	0.27291
0.20631	0.27378
0.20815	0.27464
0.20815	0.27551
0.20815	0.27638
0.20999	0.27724
0.20999	0.27811
0.20999	0.27898
0.21183	0.27984
0.21183	0.28071
0.21368	0.28157
0.21368	0.28244
0.21368	0.28331
0.21368	0.28417
0.21552	0.28504
0.21552	0.28591
0.21736	0.28677
0.21736	0.28764
0.21736	0.28851
0.2192	0.28937
0.2192	0.29024
0.22104	0.2911
0.22104	0.29197
0.22104	0.29284
0.22104	0.2937
0.22289	0.29457
0.22289	0.29544
0.22473	0.2963
0.22473	0.29717
0.22473	0.29804
0.22657	0.2989
0.22657	0.29977
0.22841	0.30063
0.22841	0.3015
0.22841	0.30237
0.22841	0.30323
0.23025	0.3041
0.23025	0.30497
0.2321	0.30583
0.2321	0.3067
0.2321	0.30757
0.23394	0.30843
0.23394	0.3093
0.23394	0.31016
0.23578	0.31103
0.23578	0.3119
0.23578	0.31276
0.23762	0.31363
0.23762	0.3145
0.23762	0.31536
0.23946	0.31623
0.23946	0.3171
0.24131	0.31796
0.24131	0.31883
0.24131	0.3197
0.24315	0.32056
0.24315	0.32143
0.24315	0.32229
0.24499	0.32316
0.24499	0.32403
0.24499	0.32489
0.24683	0.32576
0.24683	0.32663
0.24867	0.32749
0.24867	0.32836
0.24867	0.32923
0.25052	0.33009
0.25052	0.33048
0.25052	0.33076
0.25236	0.33094
0.25236	0.3315
0.25236	0.33222
0.2542	0.33265
0.2542	0.33358
0.25604	0.3339
0.25604	0.33439
0.25604	0.33473
0.25788	0.3351
0.25788	0.33532
0.25788	0.33561
0.25973	0.33602
0.25973	0.33637
0.25973	0.33706
0.26157	0.33772
0.26157	0.33809
0.26157	0.33876
0.26341	0.33913
0.26341	0.3395
0.26525	0.33984
0.26525	0.34013
0.26525	0.34057
0.26709	0.34114
0.26709	0.34146
0.26709	0.34193
0.26894	0.34232
0.26894	0.34291
0.26894	0.34337
0.27078	0.34417
0.27078	0.34488
0.27262	0.34537
0.27262	0.3457
0.27262	0.3458
0.27446	0.34632
0.27446	0.34661
0.27446	0.34723
0.2763	0.3475
0.2763	0.34823
0.2763	0.34893
0.27815	0.34912
0.27815	0.34962
0.27999	0.35014
0.27999	0.35059
0.27999	0.35091
0.28183	0.35126
0.28183	0.35163
0.28183	0.35215
0.28367	0.35253
0.28367	0.353
0.28367	0.35353
0.28551	0.3542
0.28551	0.35464
0.28736	0.35508
0.28736	0.35566
0.28736	0.35654
0.28736	0.35681
0.2892	0.35713
0.2892	0.35739
0.29104	0.35813
0.29104	0.35872
0.29104	0.35914
0.29288	0.35969
0.29288	0.36023
0.29472	0.36041
0.29472	0.36102
0.29472	0.36118
0.29472	0.36153
0.29657	0.36193
0.29657	0.36239
0.29841	0.36307
0.29841	0.36362
0.29841	0.36419
0.30025	0.36468
0.30025	0.36498
0.30209	0.36562
0.30209	0.36604
0.30209	0.367
0.30209	0.36744
0.30393	0.36734
0.30393	0.36796
0.30578	0.36861
0.30578	0.36862
0.30578	0.36919
0.30762	0.36983
0.30762	0.37051
0.30946	0.37116
0.30946	0.372
0.30946	0.37235
0.30946	0.37279
0.3113	0.37321
0.3113	0.37361
0.31314	0.37407
0.31314	0.37465
0.31314	0.37515
0.31499	0.3758
0.31499	0.37599
0.31683	0.37659
0.31683	0.37668
0.31683	0.37711
0.31683	0.37756
0.31867	0.37797
0.31867	0.37869
0.32051	0.37932
0.32051	0.37991
0.32051	0.38054
0.32235	0.38114
0.32235	0.38165
0.3242	0.38212
0.3242	0.3825
0.3242	0.38294
0.3242	0.38336
0.32604	0.38394
0.32604	0.38442
0.32788	0.38492
0.32788	0.38569
0.32788	0.38627
0.32972	0.38693
0.32972	0.38738
0.32972	0.38803
0.33156	0.38834
0.33156	0.38882
0.33156	0.38924
0.33341	0.38998
0.33341	0.39037
0.33525	0.39083
0.33525	0.3913
0.33525	0.3918
0.33709	0.39228
0.33709	0.39289
0.33709	0.39341
0.33893	0.39389
0.33893	0.39437
0.33893	0.39459
0.34077	0.39524
0.34077	0.39591
0.34262	0.39653
0.34262	0.39685
0.34262	0.39726
0.34446	0.39761
0.34446	0.39812
0.34446	0.39858
0.3463	0.39941
0.3463	0.39973
0.3463	0.40012
0.34814	0.40065
0.34814	0.40087
0.34814	0.40132
0.34999	0.40219
0.34999	0.40293
0.35183	0.40336
0.35183	0.40367
0.35183	0.40421
0.35367	0.40465
0.35367	0.40507
0.35367	0.40581
0.35551	0.40636
0.35551	0.40675
0.35551	0.4073
0.35735	0.40776
0.35735	0.40845
0.35919	0.4091
0.35919	0.40983
0.35919	0.41031
0.36104	0.41078
0.36104	0.41132
0.36104	0.41208
0.36288	0.41274
0.36288	0.41311
0.36288	0.4135
0.36472	0.41393
0.36472	0.41463
0.36656	0.41533
0.36656	0.4161
0.36656	0.4167
0.36841	0.4171
0.36841	0.41765
0.36841	0.41804
0.37025	0.41857
0.37025	0.41905
0.37025	0.41976
0.37209	0.4204
0.37209	0.42068
0.37393	0.42155
0.37393	0.42206
0.37393	0.4229
0.37577	0.42316
0.37577	0.42355
0.37577	0.42394
0.37762	0.42453
0.37762	0.42502
0.37762	0.42569
0.37946	0.42606
0.37946	0.42696
0.3813	0.42713
0.3813	0.42792
0.3813	0.42839
0.38314	0.42883
0.38314	0.42937
0.38314	0.43012
0.38498	0.43045
0.38498	0.43123
0.38498	0.43168
0.38683	0.43213
0.38683	0.43277
0.38683	0.43326
0.38867	0.43359
0.38867	0.43436
0.39051	0.43521
0.39051	0.43559
0.39051	0.43651
0.39235	0.43662
0.39235	0.43682
0.39235	0.43748
0.39419	0.43809
0.39419	0.43847
0.39419	0.43928
0.39604	0.4398
0.39604	0.44069
0.39788	0.44126
0.39788	0.44187
0.39788	0.44211
0.39972	0.44276
0.39972	0.44322
0.39972	0.4437
0.40156	0.44455
0.40156	0.44506
0.40156	0.44589
0.4034	0.44657
0.4034	0.44704
0.40525	0.44785
0.40525	0.44808
0.40525	0.44871
0.40709	0.44909
0.40709	0.44964
0.40709	0.45027
0.40893	0.45093
0.40893	0.45128
0.40893	0.45179
0.41077	0.45235
0.41077	0.45318
0.41261	0.4539
0.41261	0.45439
0.41261	0.45495
0.41446	0.45555
0.41446	0.45605
0.41446	0.45666
0.4163	0.45707
0.4163	0.45774
0.4163	0.45841
0.41814	0.459
0.41814	0.45961
0.41998	0.46039
0.41998	0.46073
0.41998	0.46125
0.41998	0.46185
0.42182	0.46246
0.42182	0.46329
0.42367	0.46379
0.42367	0.46448
0.42367	0.46493
0.42551	0.46561
0.42551	0.46629
0.42735	0.46651
0.42735	0.46749
0.42735	0.46813
0.42735	0.4688
0.42919	0.46925
0.42919	0.4695
0.43103	0.47027
0.43103	0.47088
0.43103	0.47146
0.43288	0.47239
0.43288	0.47304
0.43472	0.47367
0.43472	0.47408
0.43472	0.4746
0.43472	0.47521
0.43656	0.47572
0.43656	0.47655
0.4384	0.47714
0.4384	0.47786
0.4384	0.47824
0.44024	0.47905
0.44024	0.47969
0.44209	0.4802
0.44209	0.48061
0.44209	0.48131
0.44209	0.48205
0.44393	0.48259
0.44393	0.48311
0.44577	0.48389
0.44577	0.48451
0.44577	0.48506
0.44761	0.48562
0.44761	0.48614
0.44945	0.48683
0.44945	0.48775
0.44945	0.48842
0.44945	0.48876
0.4513	0.48955
0.4513	0.49032
0.45314	0.4909
0.45314	0.49149
0.45314	0.49235
0.45498	0.49292
0.45498	0.49346
0.45682	0.49421
0.45682	0.4948
0.45682	0.49532
0.45682	0.49587
0.45866	0.49637
0.45866	0.49739
0.46051	0.4979
0.46051	0.49854
0.46051	0.49936
0.46235	0.50035
0.46235	0.5011
0.46235	0.50148
0.46419	0.50182
0.46419	0.50227
0.46419	0.50302
0.46603	0.50373
0.46603	0.50433
0.46603	0.50493
0.46787	0.50563
0.46787	0.50607
0.46972	0.50673
0.46972	0.50783
0.46972	0.50843
0.47156	0.50907
0.47156	0.50972
0.47156	0.51038
0.4734	0.51106
0.4734	0.51156
0.4734	0.51203
0.47524	0.51293
0.47524	0.51363
0.47708	0.51431
0.47708	0.51498
0.47708	0.51553
0.47893	0.51618
0.47893	0.51684
0.47893	0.51746
0.48077	0.51814
0.48077	0.51887
0.48077	0.51956
0.48261	0.52024
0.48261	0.52105
0.48445	0.52166
0.48445	0.52214
0.48445	0.52279
0.48629	0.52353
0.48629	0.52406
0.48629	0.52474
0.48814	0.5254
0.48814	0.52614
0.48814	0.52678
0.48998	0.52723
0.48998	0.52788
0.49182	0.52853
0.49182	0.52906
0.49182	0.52972
0.49366	0.5304
0.49366	0.531
0.49366	0.53146
0.4955	0.53225
0.4955	0.53283
0.4955	0.53358
0.49735	0.53446
0.49735	0.53527
0.49735	0.53601
0.49919	0.53659
0.49919	0.53707
0.50103	0.53779
0.50103	0.5385
0.50103	0.53926
0.50287	0.5398
0.50287	0.54063
0.50287	0.54127
0.50472	0.54182
0.50472	0.54249
0.50472	0.54314
0.50656	0.54387
0.50656	0.54442
0.5084	0.54511
0.5084	0.54557
0.5084	0.54615
0.51024	0.54693
0.51024	0.54758
0.51024	0.54806
0.51208	0.54886
0.51208	0.54951
0.51208	0.55038
0.51392	0.5511
0.51392	0.55183
0.51577	0.55254
0.51577	0.55318
0.51577	0.55389
0.51761	0.5544
0.51761	0.55495
0.51761	0.55546
0.51945	0.55619
0.51945	0.55708
0.51945	0.5578
0.52129	0.55843
0.52129	0.55933
0.52314	0.56002
0.52314	0.56057
0.52314	0.56133
0.52498	0.56186
0.52498	0.56245
0.52498	0.5632
0.52682	0.56401
0.52682	0.56447
0.52682	0.5651
0.52866	0.56585
0.52866	0.5665
0.5305	0.56709
0.5305	0.56768
0.5305	0.56808
0.53234	0.56861
0.53234	0.56912
0.53234	0.57011
0.53419	0.57064
0.53419	0.57101
0.53603	0.57157
0.53603	0.57269
0.53603	0.57313
0.53787	0.57369
0.53787	0.57421
0.53787	0.5748
0.53971	0.57538
0.53971	0.57595
0.53971	0.57647
0.54156	0.57702
0.54156	0.5775
0.5434	0.57847
0.5434	0.57918
0.5434	0.58007
0.54524	0.58103
0.54524	0.5813
0.54524	0.58186
0.54708	0.58256
0.54708	0.58334
0.54708	0.58431
0.54892	0.58473
0.54892	0.58554
0.55077	0.58608
0.55077	0.58669
0.55077	0.58726
0.55261	0.58818
0.55261	0.58865
0.55261	0.58945
0.55445	0.58976
0.55445	0.59017
0.55445	0.59099
0.55629	0.59134
0.55629	0.59228
0.55813	0.59304
0.55813	0.59366
0.55813	0.59447
0.55998	0.59545
0.55998	0.59614
0.55998	0.59678
0.56182	0.59741
0.56182	0.59809
0.56182	0.59857
0.56366	0.59931
0.56366	0.59987
0.5655	0.60082
0.5655	0.60174
0.5655	0.60229
0.56734	0.60294
0.56734	0.60337
0.56734	0.60393
0.56919	0.60432
0.56919	0.6049
0.56919	0.60549
0.57103	0.6061
0.57103	0.6068
0.57287	0.60756
0.57287	0.6084
0.57287	0.60917
0.57471	0.60991
0.57471	0.61033
0.57471	0.6109
0.57655	0.61124
0.57655	0.61177
0.57655	0.61248
0.5784	0.61292
0.5784	0.61407
0.58024	0.61475
0.58024	0.61515
0.58024	0.61566
0.58208	0.61656
0.58208	0.61737
0.58208	0.61787
0.58392	0.61833
0.58392	0.6189
0.58576	0.61988
0.58576	0.62046
0.58576	0.62111
0.58761	0.62184
0.58761	0.6224
0.58945	0.6231
0.58945	0.62381
0.58945	0.62417
0.58945	0.62452
0.59129	0.62502
0.59129	0.62556
0.59313	0.62602
0.59313	0.62687
0.59313	0.62754
0.59497	0.62825
0.59497	0.62878
0.59682	0.62931
0.59682	0.6301
0.59682	0.63043
0.59682	0.63133
0.59866	0.63229
0.59866	0.63294
0.6005	0.63335
0.6005	0.63384
0.6005	0.63437
0.60234	0.63483
0.60234	0.63544
0.60418	0.6361
0.60418	0.63642
0.60418	0.63748
0.60603	0.63786
0.60603	0.63839
0.60603	0.63872
0.60787	0.63906
0.60787	0.63966
0.60971	0.64045
0.60971	0.64091
0.60971	0.64178
0.61155	0.64259
0.61155	0.64306
0.61155	0.64353
0.61339	0.64424
0.61339	0.64466
0.61524	0.64545
0.61524	0.64593
0.61524	0.64673
0.61708	0.64718
0.61708	0.64778
0.61892	0.64811
0.61892	0.64871
0.61892	0.64945
0.62076	0.64983
0.62076	0.65022
0.62076	0.65093
0.6226	0.65153
0.6226	0.65212
0.62445	0.65306
0.62445	0.65363
0.62445	0.65407
0.62629	0.65458
0.62629	0.65507
0.62629	0.65545
0.62813	0.65568
0.62813	0.65611
0.62997	0.6567
0.62997	0.65739
0.62997	0.65818
0.63181	0.6583
0.63181	0.65912
0.63366	0.65944
0.63366	0.65981
0.63366	0.66012
0.6355	0.66069
0.6355	0.66114
0.6355	0.66191
0.63734	0.66239
0.63734	0.66287
0.63918	0.66322
0.63918	0.66375
0.63918	0.66427
0.64102	0.66434
0.64102	0.66497
0.64102	0.6657
0.64287	0.66574
0.64287	0.6665
0.64471	0.66722
0.64471	0.66798
0.64471	0.66822
0.64655	0.66842
0.64655	0.66919
0.64839	0.6692
0.64839	0.66969
0.64839	0.66994
0.65023	0.6706
0.65023	0.67111
0.65208	0.67174
0.65208	0.67237
0.65208	0.67271
0.65392	0.67341
0.65392	0.6736
0.65392	0.6742
0.65576	0.67424
0.65576	0.67474
0.65576	0.67493
0.6576	0.67535
0.6576	0.67591
0.6576	0.67629
0.65944	0.67621
0.65944	0.67672
0.65944	0.67748
0.66129	0.67801
0.66129	0.67887
0.66313	0.67936
0.66313	0.67974
0.66313	0.68023
0.66313	0.68074
0.66497	0.68112
0.66497	0.6818
0.66497	0.68215
0.66681	0.68277
0.66681	0.68335
0.66681	0.68394
0.66865	0.68442
0.66865	0.68514
0.6705	0.68614
0.6705	0.68617
0.6705	0.68675
0.6705	0.68716
0.67234	0.68783
0.67234	0.68871
0.67234	0.68936
0.67418	0.69008
0.67418	0.69088
0.67418	0.69147
0.67602	0.69205
0.67602	0.69282
0.67787	0.69345
0.67787	0.69408
0.67787	0.69451
0.67787	0.69471
0.67971	0.69544
0.67971	0.69587
0.67971	0.69637
0.68155	0.69722
0.68155	0.69811
0.68339	0.69859
0.68339	0.69924
0.68339	0.69985
0.68523	0.70048
0.68523	0.70175
0.68523	0.70189
0.68523	0.7024
0.68707	0.70305
0.68707	0.70354
0.68892	0.70414
0.68892	0.7052
0.68892	0.70592
0.69076	0.70673
0.69076	0.70731
0.6926	0.70815
0.6926	0.7085
0.6926	0.70909
0.6926	0.70986
0.69444	0.71054
0.69444	0.71096
0.69629	0.71199
0.69629	0.71268
0.69629	0.71342
0.69813	0.71408
0.69813	0.71518
0.69813	0.71599
0.69997	0.71649
0.69997	0.71717
0.69997	0.71777
0.70181	0.71848
0.70181	0.71939
0.70181	0.71999
0.70365	0.72073
0.70365	0.7213
0.70549	0.72221
0.70549	0.72294
0.70549	0.72378
0.70734	0.72415
0.70734	0.72491
0.70734	0.72558
0.70918	0.72618
0.70918	0.72694
0.70918	0.72778
0.71102	0.72855
0.71102	0.72904
0.71102	0.7299
0.71286	0.73076
0.71286	0.73147
0.71471	0.73218
0.71471	0.73315
0.71471	0.73357
0.71471	0.73397
0.71655	0.73459
0.71655	0.73526
0.71839	0.73582
0.71839	0.73662
0.71839	0.73706
0.72023	0.73779
0.72023	0.73822
0.72207	0.73939
0.72207	0.73995
0.72207	0.74093
0.72207	0.74166
0.72392	0.74255
0.72392	0.74311
0.72576	0.74375
0.72576	0.74427
0.72576	0.74501
0.7276	0.74605
0.7276	0.74665
0.72944	0.74713
0.72944	0.74755
0.72944	0.74829
0.72944	0.74892
0.73128	0.74964
0.73128	0.75021
0.73313	0.75115
0.73313	0.75212
0.73313	0.75284
0.73497	0.75349
0.73497	0.75428
0.73497	0.7549
0.73681	0.75603
0.73681	0.75632
0.73681	0.75679
0.73865	0.75745
0.73865	0.75822
0.73865	0.75891
0.74049	0.75964
0.74049	0.7606
0.74234	0.761
0.74234	0.76166
0.74234	0.76245
0.74418	0.76319
0.74418	0.76405
0.74418	0.76472
0.74602	0.76574
0.74602	0.76632
0.74602	0.7671
0.74786	0.76762
0.74786	0.76821
0.7497	0.76901
0.7497	0.76928
0.7497	0.77048
0.75155	0.77098
0.75155	0.77186
0.75155	0.77267
0.75339	0.77297
0.75339	0.77355
0.75339	0.77431
0.75523	0.77489
0.75523	0.77551
0.75707	0.77615
0.75707	0.77711
0.75707	0.77799
0.75891	0.77872
0.75891	0.77899
0.75891	0.77994
0.76076	0.78103
0.76076	0.78192
0.76076	0.78249
0.7626	0.78331
0.7626	0.78405
0.7626	0.78461
0.76444	0.78564
0.76444	0.78636
0.76628	0.78692
0.76628	0.78724
0.76628	0.78813
0.76812	0.7889
0.76812	0.78938
0.76812	0.78991
0.76997	0.79067
0.76997	0.79143
0.76997	0.79217
0.77181	0.793
0.77181	0.79376
0.77365	0.79461
0.77365	0.79551
0.77365	0.79613
0.77365	0.79647
0.77549	0.79728
0.77549	0.79782
0.77733	0.79881
0.77733	0.79955
0.77733	0.80031
0.77918	0.80116
0.77918	0.80227
0.78102	0.80275
0.78102	0.80369
0.78102	0.80439
0.78102	0.80497
0.78286	0.80585
0.78286	0.80639
0.7847	0.80722
0.7847	0.80787
0.7847	0.80883
0.78654	0.80962
0.78654	0.81034
0.78654	0.81122
0.78839	0.81186
0.78839	0.81254
0.78839	0.81318
0.79023	0.81401
0.79023	0.8142
0.79023	0.81516
0.79207	0.81569
0.79207	0.81623
0.79391	0.81734
0.79391	0.81845
0.79391	0.81924
0.79575	0.82012
0.79575	0.82082
0.79575	0.82135
0.7976	0.82221
0.7976	0.82282
0.7976	0.82347
0.79944	0.8242
0.79944	0.8248
0.79944	0.82567
0.80128	0.82657
0.80128	0.82728
0.80312	0.82816
0.80312	0.82891
0.80312	0.82962
0.80496	0.8304
0.80496	0.83118
0.80496	0.83185
0.80681	0.83285
0.80681	0.83353
0.80681	0.83448
0.80865	0.8352
0.80865	0.836
0.81049	0.83677
0.81049	0.83744
0.81049	0.83799
0.81049	0.83891
0.81233	0.83986
0.81233	0.8403
0.81417	0.84118
0.81417	0.84242
0.81417	0.84321
0.81602	0.84391
0.81602	0.84443
0.81786	0.84543
0.81786	0.84651
0.81786	0.84714
0.81786	0.84802
0.8197	0.84851
0.8197	0.84918
0.82154	0.85003
0.82154	0.85082
0.82154	0.85154
0.82338	0.85244
0.82338	0.85325
0.82523	0.85411
0.82523	0.85476
0.82523	0.85558
0.82523	0.85617
0.82707	0.85704
0.82707	0.85756
0.82891	0.85826
0.82891	0.85897
0.82891	0.85991
0.83075	0.86085
0.83075	0.86171
0.83259	0.86264
0.83259	0.86335
0.83259	0.86387
0.83444	0.86444
0.83444	0.86519
0.83444	0.86612
0.83628	0.86652
0.83628	0.86751
0.83812	0.8684
0.83812	0.86929
0.83812	0.87008
0.83996	0.87093
0.83996	0.87156
0.83996	0.8723
0.8418	0.87301
0.8418	0.87344
0.8418	0.87404
0.84365	0.87472
0.84365	0.8756
0.84549	0.87618
0.84549	0.87681
0.84549	0.87774
0.84733	0.87866
0.84733	0.87933
0.84733	0.88008
0.84917	0.88057
0.84917	0.88137
0.85102	0.88208
0.85102	0.88271
0.85102	0.88357
0.85286	0.8844
0.85286	0.88515
0.8547	0.88596
0.8547	0.88695
0.8547	0.88742
0.8547	0.8879
0.85654	0.88854
0.85654	0.88913
0.85838	0.89006
0.85838	0.89078
0.85838	0.8915
0.86022	0.89226
0.86022	0.8927
0.86207	0.89355
0.86207	0.89426
0.86207	0.89486
0.86207	0.89541
0.86391	0.89611
0.86391	0.89671
0.86575	0.89706
0.86575	0.89807
0.86575	0.8988
0.86759	0.89962
0.86759	0.90036
0.86944	0.901
0.86944	0.90173
0.86944	0.90236
0.86944	0.90306
0.87128	0.90403
0.87128	0.90459
0.87312	0.90543
0.87312	0.90596
0.87312	0.90679
0.87496	0.9075
0.87496	0.9084
0.8768	0.909
0.8768	0.90966
0.8768	0.91054
0.8768	0.91091
0.87864	0.91153
0.87864	0.91217
0.88049	0.91311
0.88049	0.91372
0.88049	0.91448
0.88233	0.91517
0.88233	0.91617
0.88233	0.91672
0.88417	0.9174
0.88417	0.91837
0.88417	0.91898
0.88601	0.91986
0.88601	0.92057
0.88601	0.92122
0.88786	0.92213
0.88786	0.92266
0.8897	0.92335
0.8897	0.92402
0.8897	0.92471
0.89154	0.92552
0.89154	0.92589
0.89154	0.92656
0.89338	0.92719
0.89338	0.92797
0.89338	0.92853
0.89522	0.92897
0.89522	0.92999
0.89522	0.93086
0.89707	0.93151
0.89707	0.93202
0.89891	0.93288
0.89891	0.93323
0.89891	0.93393
0.89891	0.93476
0.90075	0.93545
0.90075	0.93615
0.90259	0.93689
0.90259	0.93779
0.90259	0.93825
0.90443	0.93898
0.90443	0.93968
0.90443	0.94074
0.90628	0.94142
0.90628	0.94205
0.90628	0.94305
0.90812	0.94368
0.90812	0.94426
0.90812	0.94517
0.90996	0.94597
0.90996	0.94689
0.90996	0.94757
0.9118	0.94866
0.9118	0.9495
0.91364	0.95026
0.91364	0.95089
0.91364	0.95164
0.91364	0.95205
0.91549	0.95312
0.91549	0.95404
0.91733	0.95463
0.91733	0.95561
0.91733	0.95676
0.91917	0.9576
0.91917	0.95846
0.92101	0.95914
0.92101	0.9599
0.92101	0.96035
0.92101	0.96118
0.92285	0.96219
0.92285	0.96307
0.9247	0.96398
0.9247	0.96498
0.9247	0.96598
0.92654	0.96678
0.92654	0.9679
0.92654	0.96861
0.92838	0.96949
0.92838	0.97021
0.92838	0.97105
0.93022	0.97165
0.93022	0.97242
0.93022	0.97356
0.93206	0.97455
0.93206	0.97537
0.93391	0.97608
0.93391	0.9771
0.93391	0.9778
0.93575	0.97918
0.93575	0.97987
0.93575	0.98045
0.93759	0.98109
0.93759	0.9818
0.93759	0.98281
0.93943	0.98373
0.93943	0.98463
0.93943	0.9856
0.94127	0.98646
0.94127	0.98784
0.94312	0.98851
0.94312	0.9892
0.94312	0.98983
0.94496	0.99058
0.94496	0.99137
0.94496	0.99216
0.9468	0.99303
0.9468	0.99382
0.9468	0.99512
0.94864	0.99617
0.94864	0.99707
0.95048	0.99785
0.95048	0.99871
0.95048	0.9994
0.95048	1.0002
0.95233	1.0011
0.95233	1.00206
0.95417	1.00255
0.95417	1.00347
0.95417	1.00403
0.95601	1.00499
0.95601	1.00592
0.95785	1.00675
0.95785	1.00746
0.95785	1.00839
0.95785	1.00911
0.95969	1.00983
0.95969	1.01078
0.96154	1.0114
0.96154	1.01265
0.96154	1.01353
0.96338	1.01467
0.96338	1.01546
0.96522	1.01638
0.96522	1.01738
0.96522	1.01793
0.96522	1.01879
0.96706	1.01924
0.96706	1.02024
0.9689	1.02148
0.9689	1.0225
0.9689	1.02359
0.97075	1.0244
0.97075	1.02515
0.97259	1.02586
0.97259	1.02638
0.97259	1.0273
0.97259	1.02798
0.97443	1.02903
0.97443	1.02983
0.97627	1.03072
0.97627	1.03138
0.97627	1.03268
0.97811	1.03365
0.97811	1.03434
0.97811	1.03513
0.97996	1.03572
0.97996	1.03649
0.97996	1.037
0.9818	1.03779
0.9818	1.03873
0.9818	1.0397
0.98364	1.04085
0.98364	1.04159
0.98548	1.04264
0.98548	1.04329
0.98548	1.04404
0.98732	1.04519
0.98732	1.04591
0.98732	1.04657
0.98917	1.04729
0.98917	1.04833
0.98917	1.04914
0.99101	1.04991
0.99101	1.05073
0.99101	1.05133
0.99285	1.05237
0.99285	1.05334
0.99469	1.05412
0.99469	1.05504
0.99469	1.05578
0.99653	1.05648
0.99653	1.05728
0.99653	1.05797
0.99838	1.05873
0.99838	1.05979
0.99838	1.06102
1.00022	1.06163
1.00022	1.0626
1.00206	1.06349
1.00206	1.06437
1.00206	1.06501
1.0039	1.0659
1.0039	1.06668
1.0039	1.06755
1.00574	1.06864
1.00574	1.06932
1.00574	1.07028
1.00759	1.07103
1.00759	1.07193
1.00943	1.0728
1.00943	1.07369
1.00943	1.07487
1.00943	1.07533
1.01127	1.07621
1.01127	1.07695
1.01311	1.07777
1.01311	1.07853
1.01311	1.07942
1.01495	1.08051
1.01495	1.08137
1.0168	1.08227
1.0168	1.08299
1.0168	1.08353
1.0168	1.08444
1.01864	1.08561
1.01864	1.08643
1.02048	1.08712
1.02048	1.08768
1.02048	1.08877
1.02232	1.08971
1.02232	1.09051
1.02232	1.09155
1.02417	1.09224
1.02417	1.09317
1.02417	1.09388
1.02601	1.09466
1.02601	1.09517
1.02601	1.09602
1.02785	1.09702
1.02785	1.09813
1.02969	1.09877
1.02969	1.10001
1.02969	1.1008
1.03153	1.10177
1.03153	1.10322
1.03153	1.1038
1.03337	1.10424
1.03337	1.10481
1.03337	1.10596
1.03522	1.10698
1.03522	1.10779
1.03706	1.10878
1.03706	1.10944
1.03706	1.11045
1.0389	1.11134
1.0389	1.11206
1.0389	1.11274
1.04074	1.11375
1.04074	1.11432
1.04074	1.11529
1.04259	1.11652
1.04259	1.11711
1.04443	1.11806
1.04443	1.11899
1.04443	1.11962
1.04627	1.12086
1.04627	1.12157
1.04627	1.12215
1.04811	1.12285
1.04811	1.12366
1.04811	1.12447
1.04995	1.12556
1.04995	1.12637
1.0518	1.12727
1.0518	1.12799
1.0518	1.12873
1.05364	1.12989
1.05364	1.13026
1.05364	1.13112
1.05548	1.13177
1.05548	1.13227
1.05548	1.13322
1.05732	1.13402
1.05732	1.13534
1.05916	1.13618
1.05916	1.13722
1.05916	1.13795
1.06101	1.13844
1.06101	1.13927
1.06101	1.1402
1.06285	1.14112
1.06285	1.14207
1.06285	1.14255
1.06469	1.14311
1.06469	1.14411
1.06653	1.14516
1.06653	1.14615
1.06653	1.14694
1.06837	1.14729
1.06837	1.14817
1.06837	1.14891
1.07022	1.14971
1.07022	1.15043
1.07022	1.15117
1.07206	1.1519
1.07206	1.1529
1.0739	1.15376
1.0739	1.15471
1.0739	1.15544
1.07574	1.15651
1.07574	1.15722
1.07574	1.15805
1.07758	1.15885
1.07758	1.15911
1.07758	1.16006
1.07943	1.16089
1.07943	1.16168
1.08127	1.1625
1.08127	1.16325
1.08127	1.16406
1.08311	1.16528
1.08311	1.16595
1.08311	1.16643
1.08495	1.16743
1.08495	1.16829
1.08495	1.16901
1.08679	1.16985
1.08679	1.17088
1.08864	1.17175
1.08864	1.17249
1.08864	1.17306
1.09048	1.17393
1.09048	1.17462
1.09048	1.17546
1.09232	1.17625
1.09232	1.1768
1.09232	1.17764
1.09416	1.17848
1.09416	1.17905
1.096	1.17966
1.096	1.18032
1.096	1.18135
1.09785	1.1821
1.09785	1.18316
1.09785	1.18384
1.09969	1.18443
1.09969	1.1853
1.09969	1.18615
1.10153	1.18694
1.10153	1.18767
1.10337	1.1886
1.10337	1.18948
1.10337	1.19003
1.10521	1.19064
1.10521	1.19134
1.10521	1.19219
1.10706	1.193
1.10706	1.19418
1.10706	1.1948
1.1089	1.19556
1.1089	1.19645
1.11074	1.19734
1.11074	1.19816
1.11074	1.19888
1.11258	1.19974
1.11258	1.20006
1.11258	1.20084
1.11442	1.20169
1.11442	1.20242
1.11442	1.20315
1.11627	1.20376
1.11627	1.20472
1.11811	1.20563
1.11811	1.20667
1.11811	1.20734
1.11995	1.20811
1.11995	1.20884
1.11995	1.20916
1.12179	1.21026
1.12179	1.2111
1.12179	1.21145
1.12363	1.21223
1.12363	1.21312
1.12548	1.21384
1.12548	1.21476
1.12548	1.21541
1.12732	1.21607
1.12732	1.21684
1.12732	1.21729
1.12916	1.21829
1.12916	1.21887
1.12916	1.21942
1.131	1.22008
1.131	1.22084
1.13284	1.22149
1.13284	1.22254
1.13284	1.22317
1.13469	1.22418
1.13469	1.22484
1.13469	1.22537
1.13653	1.22615
1.13653	1.22679
1.13653	1.22752
1.13837	1.22848
1.13837	1.2288
1.14021	1.22965
1.14021	1.23084
1.14021	1.23159
1.14205	1.23232
1.14205	1.23328
1.14205	1.23412
1.1439	1.23465
1.1439	1.23545
1.1439	1.2361
1.14574	1.23663
1.14574	1.2374
1.14758	1.23848
1.14758	1.23929
1.14758	1.24008
1.14942	1.24083
1.14942	1.24133
1.14942	1.24231
1.15126	1.24263
1.15126	1.24324
1.15126	1.24385
1.15311	1.24461
1.15311	1.24556
1.15311	1.24682
1.15495	1.24757
1.15495	1.24849
1.15679	1.24897
1.15679	1.24974
1.15679	1.25023
1.15863	1.25129
1.15863	1.25201
1.15863	1.25251
1.16047	1.25341
1.16047	1.25404
1.16047	1.25459
1.16232	1.25548
1.16232	1.25623
1.16416	1.25719
1.16416	1.25779
1.16416	1.25844
1.166	1.25901
1.166	1.25969
1.166	1.26057
1.16784	1.26135
1.16784	1.26193
1.16784	1.26272
1.16968	1.26368
1.16968	1.26425
1.17153	1.26524
1.17153	1.26634
1.17153	1.2671
1.17337	1.26766
1.17337	1.26812
1.17337	1.26902
1.17521	1.26947
1.17521	1.27006
1.17521	1.2707
1.17705	1.2716
1.17705	1.27239
1.1789	1.2733
1.1789	1.274
1.1789	1.27447
1.18074	1.27523
1.18074	1.27605
1.18074	1.27668
1.18258	1.27706
1.18258	1.27823
1.18258	1.27926
1.18442	1.2801
1.18442	1.28076
1.18626	1.28174
1.18626	1.28227
1.18626	1.28292
1.1881	1.28377
1.1881	1.28435
1.1881	1.285
1.18995	1.28575
1.18995	1.2866
1.18995	1.28726
1.19179	1.28811
1.19179	1.28882
1.19363	1.28941
1.19363	1.28997
1.19363	1.29047
1.19547	1.29122
1.19547	1.29192
1.19547	1.29282
1.19732	1.29365
1.19732	1.29453
1.19732	1.29518
1.19916	1.2961
1.19916	1.29653
1.201	1.29735
1.201	1.29804
1.201	1.2986
1.20284	1.29915
1.20284	1.29981
1.20284	1.30032
1.20468	1.30115
1.20468	1.30192
1.20468	1.30275
1.20652	1.30353
1.20652	1.30417
1.20837	1.3048
1.20837	1.30532
1.20837	1.30608
1.21021	1.30667
1.21021	1.30725
1.21021	1.30807
1.21205	1.30914
1.21205	1.30948
1.21205	1.31013
1.21389	1.31096
1.21389	1.31188
1.21574	1.31246
1.21574	1.31332
1.21574	1.31398
1.21758	1.31457
1.21758	1.31521
1.21758	1.31557
1.21942	1.31618
1.21942	1.31686
1.21942	1.31752
1.22126	1.31827
1.22126	1.31886
1.2231	1.31963
1.2231	1.32021
1.2231	1.32117
1.22495	1.32175
1.22495	1.32233
1.22495	1.32299
1.22679	1.32389
1.22679	1.32452
1.22679	1.32514
1.22863	1.32548
1.22863	1.32649
1.23047	1.32694
1.23047	1.32733
1.23047	1.32822
1.23231	1.32867
1.23231	1.32912
1.23231	1.32978
1.23416	1.3299
1.23416	1.33014
1.23416	1.33079
1.236	1.33112
1.236	1.33119
1.23784	1.33141
1.23784	1.33211
1.23784	1.33205
1.23968	1.33214
1.23968	1.3323
1.23968	1.33229
1.24152	1.33264
1.24152	1.33306
1.24152	1.33366
1.24337	1.33463
1.24337	1.33464
1.24521	1.33537
1.24521	1.33585
1.24521	1.33617
1.24705	1.33654
1.24705	1.33734
1.24705	1.33753
1.24889	1.33788
1.24889	1.33856
1.24889	1.33919
1.25073	1.34018
1.25073	1.34042
1.25258	1.34115
1.25258	1.34179
1.25258	1.34209
1.25258	1.34252
1.25442	1.34314
1.25442	1.34364
1.25626	1.34402
1.25626	1.34457
1.25626	1.34529
1.2581	1.34588
1.2581	1.34639
1.25994	1.34709
1.25994	1.34776
1.25994	1.34811
1.25994	1.34842
1.26179	1.34916
1.26179	1.34988
1.26363	1.35028
1.26363	1.35083
1.26363	1.35139
1.26547	1.35212
1.26547	1.35307
1.26731	1.35389
1.26731	1.35415
1.26731	1.35454
1.26731	1.35487
1.26915	1.3553
1.26915	1.35563
1.271	1.35661
1.271	1.35723
1.271	1.35756
1.27284	1.35833
1.27284	1.35871
1.27284	1.35916
1.27468	1.35952
1.27468	1.35955
1.27468	1.3602
1.27652	1.36097
1.27652	1.36189
1.27836	1.36235
1.27836	1.36292
1.27836	1.36317
1.28021	1.36383
1.28021	1.36446
1.28021	1.365
1.28205	1.36558
1.28205	1.36632
1.28205	1.36665
1.28389	1.36697
1.28389	1.36716
1.28573	1.36777
1.28573	1.36843
1.28573	1.36938
1.28757	1.36988
1.28757	1.37055
1.28757	1.37118
1.28942	1.37172
1.28942	1.37256
1.28942	1.37286
1.29126	1.37278
1.29126	1.37331
1.2931	1.37397
1.2931	1.37468
1.2931	1.37516
1.29494	1.37587
1.29494	1.37621
1.29678	1.3768
1.29678	1.3773
1.29678	1.37802
1.29678	1.37856
1.29863	1.37925
1.29863	1.3795
1.30047	1.38017
1.30047	1.38055
1.30047	1.38101
1.30231	1.38174
1.30231	1.38203
1.30231	1.3823
1.30415	1.38323
1.30415	1.3838
1.30415	1.38407
1.30599	1.38464
1.30599	1.38499
1.30784	1.38586
1.30784	1.38639
1.30784	1.38699
1.30968	1.3877
1.30968	1.38794
1.30968	1.38838
1.31152	1.38866
1.31152	1.38924
1.31152	1.38977
1.31336	1.39033
1.31336	1.39088
1.3152	1.39139
1.3152	1.3918
1.3152	1.39231
1.31705	1.39281
1.31705	1.39345
1.31705	1.3938
1.31889	1.3942
1.31889	1.39495
1.31889	1.39568
1.32073	1.39625
1.32073	1.39663
1.32257	1.39674
1.32257	1.39727
1.32257	1.3982
1.32441	1.39869
1.32441	1.39911
1.32441	1.39938
1.32626	1.39997
1.32626	1.40022
[truncated: 1,046,576+ more rows]

## Sheet: (e) RACFST-6
RACFST-6
This Paper's test		This Paper's calculation model		Reference [59]'s calculation model
s/mm	P/kN	s/mm	P/kN	s/mm	P/kN
0	0	0	0	0	0
0	0.00173	1.958	1.82166	7.847	2.31494
0	0.0026	7.847	2.31494	20	2.31494
0.00184	0.00347	8.899	1.806
0.00184	0.00433	20	1.806
0.00369	0.0052
0.00369	0.00606
0.00369	0.00693
0.00553	0.0078
0.00553	0.00866
0.00737	0.00953
0.00737	0.0104
0.00737	0.01126
0.00921	0.01213
0.00921	0.013
0.00921	0.01386
0.01105	0.01473
0.01105	0.01559
0.01289	0.01646
0.01289	0.01733
0.01474	0.01819
0.01474	0.01906
0.01474	0.01993
0.01658	0.02079
0.01658	0.02166
0.01842	0.02253
0.01842	0.02339
0.01842	0.02426
0.02026	0.02513
0.02026	0.02599
0.02211	0.02686
0.02211	0.02772
0.02211	0.02859
0.02395	0.02946
0.02395	0.03032
0.02395	0.03119
0.02579	0.03206
0.02579	0.03292
0.02579	0.03379
0.02763	0.03466
0.02763	0.03552
0.02763	0.03639
0.02947	0.03725
0.02947	0.03812
0.02947	0.03899
0.03131	0.03985
0.03131	0.04072
0.03131	0.04159
0.03316	0.04245
0.03316	0.04332
0.03316	0.04419
0.035	0.04505
0.035	0.04592
0.03684	0.04678
0.03684	0.04765
0.03684	0.04852
0.03684	0.04938
0.03868	0.05025
0.03868	0.05112
0.04053	0.05198
0.04053	0.05285
0.04053	0.05372
0.04237	0.05458
0.04237	0.05545
0.04421	0.05631
0.04421	0.05718
0.04421	0.05805
0.04421	0.05891
0.04605	0.05978
0.04605	0.06065
0.04789	0.06151
0.04789	0.06238
0.04789	0.06325
0.04974	0.06411
0.04974	0.06498
0.04974	0.06585
0.05158	0.06671
0.05158	0.06758
0.05158	0.06844
0.05342	0.06931
0.05342	0.07018
0.05342	0.07104
0.05526	0.07191
0.05526	0.07278
0.0571	0.07364
0.0571	0.07451
0.0571	0.07538
0.05895	0.07624
0.05895	0.07711
0.05895	0.07797
0.06079	0.07884
0.06079	0.07971
0.06079	0.08057
0.06263	0.08144
0.06263	0.08231
0.06263	0.08317
0.06447	0.08404
0.06447	0.08491
0.06631	0.08577
0.06631	0.08664
0.06631	0.0875
0.06816	0.08837
0.06816	0.08924
0.06816	0.0901
0.07	0.09097
0.07	0.09184
0.07184	0.0927
0.07184	0.09357
0.07184	0.09444
0.07368	0.0953
0.07368	0.09617
0.07368	0.09703
0.07552	0.0979
0.07552	0.09877
0.07552	0.09963
0.07737	0.1005
0.07737	0.10137
0.07737	0.10223
0.07921	0.1031
0.07921	0.10397
0.08105	0.10483
0.08105	0.1057
0.08105	0.10657
0.08105	0.10743
0.08289	0.1083
0.08289	0.10916
0.08473	0.11003
0.08473	0.1109
0.08473	0.11176
0.08658	0.11263
0.08658	0.1135
0.08842	0.11436
0.08842	0.11523
0.08842	0.1161
0.08842	0.11696
0.09026	0.11783
0.09026	0.11869
0.0921	0.11956
0.0921	0.12043
0.0921	0.12129
0.09394	0.12216
0.09394	0.12303
0.09394	0.12389
0.09579	0.12476
0.09579	0.12563
0.09579	0.12649
0.09763	0.12736
0.09763	0.12822
0.09763	0.12909
0.09947	0.12996
0.09947	0.13082
0.09947	0.13169
0.10131	0.13256
0.10131	0.13342
0.10315	0.13429
0.10315	0.13516
0.10315	0.13602
0.10315	0.13689
0.105	0.13775
0.105	0.13862
0.10684	0.13949
0.10684	0.14035
0.10684	0.14122
0.10868	0.14209
0.10868	0.14295
0.10868	0.14382
0.11052	0.14469
0.11052	0.14555
0.11052	0.14642
0.11236	0.14729
0.11236	0.14815
0.11236	0.14902
0.11421	0.14988
0.11421	0.15075
0.11605	0.15162
0.11605	0.15248
0.11605	0.15335
0.11789	0.15422
0.11789	0.15508
0.11789	0.15595
0.11973	0.15682
0.11973	0.15768
0.11973	0.15855
0.12157	0.15941
0.12157	0.16028
0.12157	0.16115
0.12342	0.16201
0.12342	0.16288
0.12526	0.16375
0.12526	0.16461
0.12526	0.16548
0.12526	0.16635
0.1271	0.16721
0.1271	0.16808
0.12894	0.16894
0.12894	0.16981
0.12894	0.17068
0.13078	0.17154
0.13078	0.17241
0.13078	0.17328
0.13263	0.17414
0.13263	0.17501
0.13263	0.17588
0.13263	0.17674
0.13447	0.17761
0.13447	0.17847
0.13631	0.17934
0.13631	0.18021
0.13631	0.18107
0.13815	0.18194
0.13815	0.18281
0.13999	0.18367
0.13999	0.18454
0.13999	0.18541
0.13999	0.18627
0.14184	0.18714
0.14184	0.18801
0.14368	0.18887
0.14368	0.18974
0.14368	0.1906
0.14552	0.19147
0.14552	0.19234
0.14552	0.1932
0.14736	0.19407
0.14736	0.19494
0.14736	0.1958
0.1492	0.19667
0.1492	0.19754
0.1492	0.1984
0.15105	0.19927
0.15105	0.20013
0.15105	0.201
0.15289	0.20187
0.15289	0.20273
0.15473	0.2036
0.15473	0.20447
0.15473	0.20533
0.15473	0.2062
0.15657	0.20707
0.15657	0.20793
0.15841	0.2088
0.15841	0.20966
0.15841	0.21053
0.16026	0.2114
0.16026	0.21226
0.16026	0.21313
0.1621	0.214
0.1621	0.21486
0.1621	0.21573
0.16394	0.2166
0.16394	0.21746
0.16394	0.21833
0.16578	0.21919
0.16578	0.22006
0.16578	0.22093
0.16762	0.22179
0.16762	0.22266
0.16947	0.22353
0.16947	0.22439
0.16947	0.22526
0.17131	0.22613
0.17131	0.22699
0.17131	0.22786
0.17315	0.22873
0.17315	0.22959
0.17315	0.23046
0.17499	0.23132
0.17499	0.23219
0.17684	0.23306
0.17684	0.23392
0.17684	0.23479
0.17684	0.23566
0.17868	0.23652
0.17868	0.23739
0.18052	0.23826
0.18052	0.23912
0.18052	0.23999
0.18236	0.24085
0.18236	0.24172
0.1842	0.24259
0.1842	0.24345
0.1842	0.24432
0.1842	0.24519
0.18604	0.24605
0.18604	0.24692
0.18789	0.24779
0.18789	0.24865
0.18789	0.24952
0.18973	0.25038
0.18973	0.25125
0.18973	0.25212
0.19157	0.25298
0.19157	0.25385
0.19157	0.25472
0.19341	0.25558
0.19341	0.25645
0.19341	0.25732
0.19526	0.25818
0.19526	0.25905
0.1971	0.25991
0.1971	0.26078
0.1971	0.26165
0.19894	0.26251
0.19894	0.26338
0.19894	0.26425
0.20078	0.26511
0.20078	0.26598
0.20078	0.26685
0.20262	0.26771
0.20262	0.26858
0.20262	0.26945
0.20446	0.27031
0.20446	0.27118
0.20631	0.27204
0.20631	0.27291
0.20631	0.27378
0.20815	0.27464
0.20815	0.27551
0.20815	0.27638
0.20999	0.27724
0.20999	0.27811
0.20999	0.27898
0.21183	0.27984
0.21183	0.28071
0.21368	0.28157
0.21368	0.28244
0.21368	0.28331
0.21368	0.28417
0.21552	0.28504
0.21552	0.28591
0.21736	0.28677
0.21736	0.28764
0.21736	0.28851
0.2192	0.28937
0.2192	0.29024
0.22104	0.2911
0.22104	0.29197
0.22104	0.29284
0.22104	0.2937
0.22289	0.29457
0.22289	0.29544
0.22473	0.2963
0.22473	0.29717
0.22473	0.29804
0.22657	0.2989
0.22657	0.29977
0.22841	0.30063
0.22841	0.3015
0.22841	0.30237
0.22841	0.30323
0.23025	0.3041
0.23025	0.30497
0.2321	0.30583
0.2321	0.3067
0.2321	0.30757
0.23394	0.30843
0.23394	0.3093
0.23394	0.31016
0.23578	0.31103
0.23578	0.3119
0.23578	0.31276
0.23762	0.31363
0.23762	0.3145
0.23762	0.31536
0.23946	0.31623
0.23946	0.3171
0.24131	0.31796
0.24131	0.31883
0.24131	0.3197
0.24315	0.32056
0.24315	0.32143
0.24315	0.32229
0.24499	0.32316
0.24499	0.32403
0.24499	0.32489
0.24683	0.32576
0.24683	0.32663
0.24867	0.32749
0.24867	0.32836
0.24867	0.32923
0.25052	0.33009
0.25052	0.33048
0.25052	0.33076
0.25236	0.33094
0.25236	0.3315
0.25236	0.33222
0.2542	0.33265
0.2542	0.33358
0.25604	0.3339
0.25604	0.33439
0.25604	0.33473
0.25788	0.3351
0.25788	0.33532
0.25788	0.33561
0.25973	0.33602
0.25973	0.33637
0.25973	0.33706
0.26157	0.33772
0.26157	0.33809
0.26157	0.33876
0.26341	0.33913
0.26341	0.3395
0.26525	0.33984
0.26525	0.34013
0.26525	0.34057
0.26709	0.34114
0.26709	0.34146
0.26709	0.34193
0.26894	0.34232
0.26894	0.34291
0.26894	0.34337
0.27078	0.34417
0.27078	0.34488
0.27262	0.34537
0.27262	0.3457
0.27262	0.3458
0.27446	0.34632
0.27446	0.34661
0.27446	0.34723
0.2763	0.3475
0.2763	0.34823
0.2763	0.34893
0.27815	0.34912
0.27815	0.34962
0.27999	0.35014
0.27999	0.35059
0.27999	0.35091
0.28183	0.35126
0.28183	0.35163
0.28183	0.35215
0.28367	0.35253
0.28367	0.353
0.28367	0.35353
0.28551	0.3542
0.28551	0.35464
0.28736	0.35508
0.28736	0.35566
0.28736	0.35654
0.28736	0.35681
0.2892	0.35713
0.2892	0.35739
0.29104	0.35813
0.29104	0.35872
0.29104	0.35914
0.29288	0.35969
0.29288	0.36023
0.29472	0.36041
0.29472	0.36102
0.29472	0.36118
0.29472	0.36153
0.29657	0.36193
0.29657	0.36239
0.29841	0.36307
0.29841	0.36362
0.29841	0.36419
0.30025	0.36468
0.30025	0.36498
0.30209	0.36562
0.30209	0.36604
0.30209	0.367
0.30209	0.36744
0.30393	0.36734
0.30393	0.36796
0.30578	0.36861
0.30578	0.36862
0.30578	0.36919
0.30762	0.36983
0.30762	0.37051
0.30946	0.37116
0.30946	0.372
0.30946	0.37235
0.30946	0.37279
0.3113	0.37321
0.3113	0.37361
0.31314	0.37407
0.31314	0.37465
0.31314	0.37515
0.31499	0.3758
0.31499	0.37599
0.31683	0.37659
0.31683	0.37668
0.31683	0.37711
0.31683	0.37756
0.31867	0.37797
0.31867	0.37869
0.32051	0.37932
0.32051	0.37991
0.32051	0.38054
0.32235	0.38114
0.32235	0.38165
0.3242	0.38212
0.3242	0.3825
0.3242	0.38294
0.3242	0.38336
0.32604	0.38394
0.32604	0.38442
0.32788	0.38492
0.32788	0.38569
0.32788	0.38627
0.32972	0.38693
0.32972	0.38738
0.32972	0.38803
0.33156	0.38834
0.33156	0.38882
0.33156	0.38924
0.33341	0.38998
0.33341	0.39037
0.33525	0.39083
0.33525	0.3913
0.33525	0.3918
0.33709	0.39228
0.33709	0.39289
0.33709	0.39341
0.33893	0.39389
0.33893	0.39437
0.33893	0.39459
0.34077	0.39524
0.34077	0.39591
0.34262	0.39653
0.34262	0.39685
0.34262	0.39726
0.34446	0.39761
0.34446	0.39812
0.34446	0.39858
0.3463	0.39941
0.3463	0.39973
0.3463	0.40012
0.34814	0.40065
0.34814	0.40087
0.34814	0.40132
0.34999	0.40219
0.34999	0.40293
0.35183	0.40336
0.35183	0.40367
0.35183	0.40421
0.35367	0.40465
0.35367	0.40507
0.35367	0.40581
0.35551	0.40636
0.35551	0.40675
0.35551	0.4073
0.35735	0.40776
0.35735	0.40845
0.35919	0.4091
0.35919	0.40983
0.35919	0.41031
0.36104	0.41078
0.36104	0.41132
0.36104	0.41208
0.36288	0.41274
0.36288	0.41311
0.36288	0.4135
0.36472	0.41393
0.36472	0.41463
0.36656	0.41533
0.36656	0.4161
0.36656	0.4167
0.36841	0.4171
0.36841	0.41765
0.36841	0.41804
0.37025	0.41857
0.37025	0.41905
0.37025	0.41976
0.37209	0.4204
0.37209	0.42068
0.37393	0.42155
0.37393	0.42206
0.37393	0.4229
0.37577	0.42316
0.37577	0.42355
0.37577	0.42394
0.37762	0.42453
0.37762	0.42502
0.37762	0.42569
0.37946	0.42606
0.37946	0.42696
0.3813	0.42713
0.3813	0.42792
0.3813	0.42839
0.38314	0.42883
0.38314	0.42937
0.38314	0.43012
0.38498	0.43045
0.38498	0.43123
0.38498	0.43168
0.38683	0.43213
0.38683	0.43277
0.38683	0.43326
0.38867	0.43359
0.38867	0.43436
0.39051	0.43521
0.39051	0.43559
0.39051	0.43651
0.39235	0.43662
0.39235	0.43682
0.39235	0.43748
0.39419	0.43809
0.39419	0.43847
0.39419	0.43928
0.39604	0.4398
0.39604	0.44069
0.39788	0.44126
0.39788	0.44187
0.39788	0.44211
0.39972	0.44276
0.39972	0.44322
0.39972	0.4437
0.40156	0.44455
0.40156	0.44506
0.40156	0.44589
0.4034	0.44657
0.4034	0.44704
0.40525	0.44785
0.40525	0.44808
0.40525	0.44871
0.40709	0.44909
0.40709	0.44964
0.40709	0.45027
0.40893	0.45093
0.40893	0.45128
0.40893	0.45179
0.41077	0.45235
0.41077	0.45318
0.41261	0.4539
0.41261	0.45439
0.41261	0.45495
0.41446	0.45555
0.41446	0.45605
0.41446	0.45666
0.4163	0.45707
0.4163	0.45774
0.4163	0.45841
0.41814	0.459
0.41814	0.45961
0.41998	0.46039
0.41998	0.46073
0.41998	0.46125
0.41998	0.46185
0.42182	0.46246
0.42182	0.46329
0.42367	0.46379
0.42367	0.46448
0.42367	0.46493
0.42551	0.46561
0.42551	0.46629
0.42735	0.46651
0.42735	0.46749
0.42735	0.46813
0.42735	0.4688
0.42919	0.46925
0.42919	0.4695
0.43103	0.47027
0.43103	0.47088
0.43103	0.47146
0.43288	0.47239
0.43288	0.47304
0.43472	0.47367
0.43472	0.47408
0.43472	0.4746
0.43472	0.47521
0.43656	0.47572
0.43656	0.47655
0.4384	0.47714
0.4384	0.47786
0.4384	0.47824
0.44024	0.47905
0.44024	0.47969
0.44209	0.4802
0.44209	0.48061
0.44209	0.48131
0.44209	0.48205
0.44393	0.48259
0.44393	0.48311
0.44577	0.48389
0.44577	0.48451
0.44577	0.48506
0.44761	0.48562
0.44761	0.48614
0.44945	0.48683
0.44945	0.48775
0.44945	0.48842
0.44945	0.48876
0.4513	0.48955
0.4513	0.49032
0.45314	0.4909
0.45314	0.49149
0.45314	0.49235
0.45498	0.49292
0.45498	0.49346
0.45682	0.49421
0.45682	0.4948
0.45682	0.49532
0.45682	0.49587
0.45866	0.49637
0.45866	0.49739
0.46051	0.4979
0.46051	0.49854
0.46051	0.49936
0.46235	0.50035
0.46235	0.5011
0.46235	0.50148
0.46419	0.50182
0.46419	0.50227
0.46419	0.50302
0.46603	0.50373
0.46603	0.50433
0.46603	0.50493
0.46787	0.50563
0.46787	0.50607
0.46972	0.50673
0.46972	0.50783
0.46972	0.50843
0.47156	0.50907
0.47156	0.50972
0.47156	0.51038
0.4734	0.51106
0.4734	0.51156
0.4734	0.51203
0.47524	0.51293
0.47524	0.51363
0.47708	0.51431
0.47708	0.51498
0.47708	0.51553
0.47893	0.51618
0.47893	0.51684
0.47893	0.51746
0.48077	0.51814
0.48077	0.51887
0.48077	0.51956
0.48261	0.52024
0.48261	0.52105
0.48445	0.52166
0.48445	0.52214
0.48445	0.52279
0.48629	0.52353
0.48629	0.52406
0.48629	0.52474
0.48814	0.5254
0.48814	0.52614
0.48814	0.52678
0.48998	0.52723
0.48998	0.52788
0.49182	0.52853
0.49182	0.52906
0.49182	0.52972
0.49366	0.5304
0.49366	0.531
0.49366	0.53146
0.4955	0.53225
0.4955	0.53283
0.4955	0.53358
0.49735	0.53446
0.49735	0.53527
0.49735	0.53601
0.49919	0.53659
0.49919	0.53707
0.50103	0.53779
0.50103	0.5385
0.50103	0.53926
0.50287	0.5398
0.50287	0.54063
0.50287	0.54127
0.50472	0.54182
0.50472	0.54249
0.50472	0.54314
0.50656	0.54387
0.50656	0.54442
0.5084	0.54511
0.5084	0.54557
0.5084	0.54615
0.51024	0.54693
0.51024	0.54758
0.51024	0.54806
0.51208	0.54886
0.51208	0.54951
0.51208	0.55038
0.51392	0.5511
0.51392	0.55183
0.51577	0.55254
0.51577	0.55318
0.51577	0.55389
0.51761	0.5544
0.51761	0.55495
0.51761	0.55546
0.51945	0.55619
0.51945	0.55708
0.51945	0.5578
0.52129	0.55843
0.52129	0.55933
0.52314	0.56002
0.52314	0.56057
0.52314	0.56133
0.52498	0.56186
0.52498	0.56245
0.52498	0.5632
0.52682	0.56401
0.52682	0.56447
0.52682	0.5651
0.52866	0.56585
0.52866	0.5665
0.5305	0.56709
0.5305	0.56768
0.5305	0.56808
0.53234	0.56861
0.53234	0.56912
0.53234	0.57011
0.53419	0.57064
0.53419	0.57101
0.53603	0.57157
0.53603	0.57269
0.53603	0.57313
0.53787	0.57369
0.53787	0.57421
0.53787	0.5748
0.53971	0.57538
0.53971	0.57595
0.53971	0.57647
0.54156	0.57702
0.54156	0.5775
0.5434	0.57847
0.5434	0.57918
0.5434	0.58007
0.54524	0.58103
0.54524	0.5813
0.54524	0.58186
0.54708	0.58256
0.54708	0.58334
0.54708	0.58431
0.54892	0.58473
0.54892	0.58554
0.55077	0.58608
0.55077	0.58669
0.55077	0.58726
0.55261	0.58818
0.55261	0.58865
0.55261	0.58945
0.55445	0.58976
0.55445	0.59017
0.55445	0.59099
0.55629	0.59134
0.55629	0.59228
0.55813	0.59304
0.55813	0.59366
0.55813	0.59447
0.55998	0.59545
0.55998	0.59614
0.55998	0.59678
0.56182	0.59741
0.56182	0.59809
0.56182	0.59857
0.56366	0.59931
0.56366	0.59987
0.5655	0.60082
0.5655	0.60174
0.5655	0.60229
0.56734	0.60294
0.56734	0.60337
0.56734	0.60393
0.56919	0.60432
0.56919	0.6049
0.56919	0.60549
0.57103	0.6061
0.57103	0.6068
0.57287	0.60756
0.57287	0.6084
0.57287	0.60917
0.57471	0.60991
0.57471	0.61033
0.57471	0.6109
0.57655	0.61124
0.57655	0.61177
0.57655	0.61248
0.5784	0.61292
0.5784	0.61407
0.58024	0.61475
0.58024	0.61515
0.58024	0.61566
0.58208	0.61656
0.58208	0.61737
0.58208	0.61787
0.58392	0.61833
0.58392	0.6189
0.58576	0.61988
0.58576	0.62046
0.58576	0.62111
0.58761	0.62184
0.58761	0.6224
0.58945	0.6231
0.58945	0.62381
0.58945	0.62417
0.58945	0.62452
0.59129	0.62502
0.59129	0.62556
0.59313	0.62602
0.59313	0.62687
0.59313	0.62754
0.59497	0.62825
0.59497	0.62878
0.59682	0.62931
0.59682	0.6301
0.59682	0.63043
0.59682	0.63133
0.59866	0.63229
0.59866	0.63294
0.6005	0.63335
0.6005	0.63384
0.6005	0.63437
0.60234	0.63483
0.60234	0.63544
0.60418	0.6361
0.60418	0.63642
0.60418	0.63748
0.60603	0.63786
0.60603	0.63839
0.60603	0.63872
0.60787	0.63906
0.60787	0.63966
0.60971	0.64045
0.60971	0.64091
0.60971	0.64178
0.61155	0.64259
0.61155	0.64306
0.61155	0.64353
0.61339	0.64424
0.61339	0.64466
0.61524	0.64545
0.61524	0.64593
0.61524	0.64673
0.61708	0.64718
0.61708	0.64778
0.61892	0.64811
0.61892	0.64871
0.61892	0.64945
0.62076	0.64983
0.62076	0.65022
0.62076	0.65093
0.6226	0.65153
0.6226	0.65212
0.62445	0.65306
0.62445	0.65363
0.62445	0.65407
0.62629	0.65458
0.62629	0.65507
0.62629	0.65545
0.62813	0.65568
0.62813	0.65611
0.62997	0.6567
0.62997	0.65739
0.62997	0.65818
0.63181	0.6583
0.63181	0.65912
0.63366	0.65944
0.63366	0.65981
0.63366	0.66012
0.6355	0.66069
0.6355	0.66114
0.6355	0.66191
0.63734	0.66239
0.63734	0.66287
0.63918	0.66322
0.63918	0.66375
0.63918	0.66427
0.64102	0.66434
0.64102	0.66497
0.64102	0.6657
0.64287	0.66574
0.64287	0.6665
0.64471	0.66722
0.64471	0.66798
0.64471	0.66822
0.64655	0.66842
0.64655	0.66919
0.64839	0.6692
0.64839	0.66969
0.64839	0.66994
0.65023	0.6706
0.65023	0.67111
0.65208	0.67174
0.65208	0.67237
0.65208	0.67271
0.65392	0.67341
0.65392	0.6736
0.65392	0.6742
0.65576	0.67424
0.65576	0.67474
0.65576	0.67493
0.6576	0.67535
0.6576	0.67591
0.6576	0.67629
0.65944	0.67621
0.65944	0.67672
0.65944	0.67748
0.66129	0.67801
0.66129	0.67887
0.66313	0.67936
0.66313	0.67974
0.66313	0.68023
0.66313	0.68074
0.66497	0.68112
0.66497	0.6818
0.66497	0.68215
0.66681	0.68277
0.66681	0.68335
0.66681	0.68394
0.66865	0.68442
0.66865	0.68514
0.6705	0.68614
0.6705	0.68617
0.6705	0.68675
0.6705	0.68716
0.67234	0.68783
0.67234	0.68871
0.67234	0.68936
0.67418	0.69008
0.67418	0.69088
0.67418	0.69147
0.67602	0.69205
0.67602	0.69282
0.67787	0.69345
0.67787	0.69408
0.67787	0.69451
0.67787	0.69471
0.67971	0.69544
0.67971	0.69587
0.67971	0.69637
0.68155	0.69722
0.68155	0.69811
0.68339	0.69859
0.68339	0.69924
0.68339	0.69985
0.68523	0.70048
0.68523	0.70175
0.68523	0.70189
0.68523	0.7024
0.68707	0.70305
0.68707	0.70354
0.68892	0.70414
0.68892	0.7052
0.68892	0.70592
0.69076	0.70673
0.69076	0.70731
0.6926	0.70815
0.6926	0.7085
0.6926	0.70909
0.6926	0.70986
0.69444	0.71054
0.69444	0.71096
0.69629	0.71199
0.69629	0.71268
0.69629	0.71342
0.69813	0.71408
0.69813	0.71518
0.69813	0.71599
0.69997	0.71649
0.69997	0.71717
0.69997	0.71777
0.70181	0.71848
0.70181	0.71939
0.70181	0.71999
0.70365	0.72073
0.70365	0.7213
0.70549	0.72221
0.70549	0.72294
0.70549	0.72378
0.70734	0.72415
0.70734	0.72491
0.70734	0.72558
0.70918	0.72618
0.70918	0.72694
0.70918	0.72778
0.71102	0.72855
0.71102	0.72904
0.71102	0.7299
0.71286	0.73076
0.71286	0.73147
0.71471	0.73218
0.71471	0.73315
0.71471	0.73357
0.71471	0.73397
0.71655	0.73459
0.71655	0.73526
0.71839	0.73582
0.71839	0.73662
0.71839	0.73706
0.72023	0.73779
0.72023	0.73822
0.72207	0.73939
0.72207	0.73995
0.72207	0.74093
0.72207	0.74166
0.72392	0.74255
0.72392	0.74311
0.72576	0.74375
0.72576	0.74427
0.72576	0.74501
0.7276	0.74605
0.7276	0.74665
0.72944	0.74713
0.72944	0.74755
0.72944	0.74829
0.72944	0.74892
0.73128	0.74964
0.73128	0.75021
0.73313	0.75115
0.73313	0.75212
0.73313	0.75284
0.73497	0.75349
0.73497	0.75428
0.73497	0.7549
0.73681	0.75603
0.73681	0.75632
0.73681	0.75679
0.73865	0.75745
0.73865	0.75822
0.73865	0.75891
0.74049	0.75964
0.74049	0.7606
0.74234	0.761
0.74234	0.76166
0.74234	0.76245
0.74418	0.76319
0.74418	0.76405
0.74418	0.76472
0.74602	0.76574
0.74602	0.76632
0.74602	0.7671
0.74786	0.76762
0.74786	0.76821
0.7497	0.76901
0.7497	0.76928
0.7497	0.77048
0.75155	0.77098
0.75155	0.77186
0.75155	0.77267
0.75339	0.77297
0.75339	0.77355
0.75339	0.77431
0.75523	0.77489
0.75523	0.77551
0.75707	0.77615
0.75707	0.77711
0.75707	0.77799
0.75891	0.77872
0.75891	0.77899
0.75891	0.77994
0.76076	0.78103
0.76076	0.78192
0.76076	0.78249
0.7626	0.78331
0.7626	0.78405
0.7626	0.78461
0.76444	0.78564
0.76444	0.78636
0.76628	0.78692
0.76628	0.78724
0.76628	0.78813
0.76812	0.7889
0.76812	0.78938
0.76812	0.78991
0.76997	0.79067
0.76997	0.79143
0.76997	0.79217
0.77181	0.793
0.77181	0.79376
0.77365	0.79461
0.77365	0.79551
0.77365	0.79613
0.77365	0.79647
0.77549	0.79728
0.77549	0.79782
0.77733	0.79881
0.77733	0.79955
0.77733	0.80031
0.77918	0.80116
0.77918	0.80227
0.78102	0.80275
0.78102	0.80369
0.78102	0.80439
0.78102	0.80497
0.78286	0.80585
0.78286	0.80639
0.7847	0.80722
0.7847	0.80787
0.7847	0.80883
0.78654	0.80962
0.78654	0.81034
0.78654	0.81122
0.78839	0.81186
0.78839	0.81254
0.78839	0.81318
0.79023	0.81401
0.79023	0.8142
0.79023	0.81516
0.79207	0.81569
0.79207	0.81623
0.79391	0.81734
0.79391	0.81845
0.79391	0.81924
0.79575	0.82012
0.79575	0.82082
0.79575	0.82135
0.7976	0.82221
0.7976	0.82282
0.7976	0.82347
0.79944	0.8242
0.79944	0.8248
0.79944	0.82567
0.80128	0.82657
0.80128	0.82728
0.80312	0.82816
0.80312	0.82891
0.80312	0.82962
0.80496	0.8304
0.80496	0.83118
0.80496	0.83185
0.80681	0.83285
0.80681	0.83353
0.80681	0.83448
0.80865	0.8352
0.80865	0.836
0.81049	0.83677
0.81049	0.83744
0.81049	0.83799
0.81049	0.83891
0.81233	0.83986
0.81233	0.8403
0.81417	0.84118
0.81417	0.84242
0.81417	0.84321
0.81602	0.84391
0.81602	0.84443
0.81786	0.84543
0.81786	0.84651
0.81786	0.84714
0.81786	0.84802
0.8197	0.84851
0.8197	0.84918
0.82154	0.85003
0.82154	0.85082
0.82154	0.85154
0.82338	0.85244
0.82338	0.85325
0.82523	0.85411
0.82523	0.85476
0.82523	0.85558
0.82523	0.85617
0.82707	0.85704
0.82707	0.85756
0.82891	0.85826
0.82891	0.85897
0.82891	0.85991
0.83075	0.86085
0.83075	0.86171
0.83259	0.86264
0.83259	0.86335
0.83259	0.86387
0.83444	0.86444
0.83444	0.86519
0.83444	0.86612
0.83628	0.86652
0.83628	0.86751
0.83812	0.8684
0.83812	0.86929
0.83812	0.87008
0.83996	0.87093
0.83996	0.87156
0.83996	0.8723
0.8418	0.87301
0.8418	0.87344
0.8418	0.87404
0.84365	0.87472
0.84365	0.8756
0.84549	0.87618
0.84549	0.87681
0.84549	0.87774
0.84733	0.87866
0.84733	0.87933
0.84733	0.88008
0.84917	0.88057
0.84917	0.88137
0.85102	0.88208
0.85102	0.88271
0.85102	0.88357
0.85286	0.8844
0.85286	0.88515
0.8547	0.88596
0.8547	0.88695
0.8547	0.88742
0.8547	0.8879
0.85654	0.88854
0.85654	0.88913
0.85838	0.89006
0.85838	0.89078
0.85838	0.8915
0.86022	0.89226
0.86022	0.8927
0.86207	0.89355
0.86207	0.89426
0.86207	0.89486
0.86207	0.89541
0.86391	0.89611
0.86391	0.89671
0.86575	0.89706
0.86575	0.89807
0.86575	0.8988
0.86759	0.89962
0.86759	0.90036
0.86944	0.901
0.86944	0.90173
0.86944	0.90236
0.86944	0.90306
0.87128	0.90403
0.87128	0.90459
0.87312	0.90543
0.87312	0.90596
0.87312	0.90679
0.87496	0.9075
0.87496	0.9084
0.8768	0.909
0.8768	0.90966
0.8768	0.91054
0.8768	0.91091
0.87864	0.91153
0.87864	0.91217
0.88049	0.91311
0.88049	0.91372
0.88049	0.91448
0.88233	0.91517
0.88233	0.91617
0.88233	0.91672
0.88417	0.9174
0.88417	0.91837
0.88417	0.91898
0.88601	0.91986
0.88601	0.92057
0.88601	0.92122
0.88786	0.92213
0.88786	0.92266
0.8897	0.92335
0.8897	0.92402
0.8897	0.92471
0.89154	0.92552
0.89154	0.92589
0.89154	0.92656
0.89338	0.92719
0.89338	0.92797
0.89338	0.92853
0.89522	0.92897
0.89522	0.92999
0.89522	0.93086
0.89707	0.93151
0.89707	0.93202
0.89891	0.93288
0.89891	0.93323
0.89891	0.93393
0.89891	0.93476
0.90075	0.93545
0.90075	0.93615
0.90259	0.93689
0.90259	0.93779
0.90259	0.93825
0.90443	0.93898
0.90443	0.93968
0.90443	0.94074
0.90628	0.94142
0.90628	0.94205
0.90628	0.94305
0.90812	0.94368
0.90812	0.94426
0.90812	0.94517
0.90996	0.94597
0.90996	0.94689
0.90996	0.94757
0.9118	0.94866
0.9118	0.9495
0.91364	0.95026
0.91364	0.95089
0.91364	0.95164
0.91364	0.95205
0.91549	0.95312
0.91549	0.95404
0.91733	0.95463
0.91733	0.95561
0.91733	0.95676
0.91917	0.9576
0.91917	0.95846
0.92101	0.95914
0.92101	0.9599
0.92101	0.96035
0.92101	0.96118
0.92285	0.96219
0.92285	0.96307
0.9247	0.96398
0.9247	0.96498
0.9247	0.96598
0.92654	0.96678
0.92654	0.9679
0.92654	0.96861
0.92838	0.96949
0.92838	0.97021
0.92838	0.97105
0.93022	0.97165
0.93022	0.97242
0.93022	0.97356
0.93206	0.97455
0.93206	0.97537
0.93391	0.97608
0.93391	0.9771
0.93391	0.9778
0.93575	0.97918
0.93575	0.97987
0.93575	0.98045
0.93759	0.98109
0.93759	0.9818
0.93759	0.98281
0.93943	0.98373
0.93943	0.98463
0.93943	0.9856
0.94127	0.98646
0.94127	0.98784
0.94312	0.98851
0.94312	0.9892
0.94312	0.98983
0.94496	0.99058
0.94496	0.99137
0.94496	0.99216
0.9468	0.99303
0.9468	0.99382
0.9468	0.99512
0.94864	0.99617
0.94864	0.99707
0.95048	0.99785
0.95048	0.99871
0.95048	0.9994
0.95048	1.0002
0.95233	1.0011
0.95233	1.00206
0.95417	1.00255
0.95417	1.00347
0.95417	1.00403
0.95601	1.00499
0.95601	1.00592
0.95785	1.00675
0.95785	1.00746
0.95785	1.00839
0.95785	1.00911
0.95969	1.00983
0.95969	1.01078
0.96154	1.0114
0.96154	1.01265
0.96154	1.01353
0.96338	1.01467
0.96338	1.01546
0.96522	1.01638
0.96522	1.01738
0.96522	1.01793
0.96522	1.01879
0.96706	1.01924
0.96706	1.02024
0.9689	1.02148
0.9689	1.0225
0.9689	1.02359
0.97075	1.0244
0.97075	1.02515
0.97259	1.02586
0.97259	1.02638
0.97259	1.0273
0.97259	1.02798
0.97443	1.02903
0.97443	1.02983
0.97627	1.03072
0.97627	1.03138
0.97627	1.03268
0.97811	1.03365
0.97811	1.03434
0.97811	1.03513
0.97996	1.03572
0.97996	1.03649
0.97996	1.037
0.9818	1.03779
0.9818	1.03873
0.9818	1.0397
0.98364	1.04085
0.98364	1.04159
0.98548	1.04264
0.98548	1.04329
0.98548	1.04404
0.98732	1.04519
0.98732	1.04591
0.98732	1.04657
0.98917	1.04729
0.98917	1.04833
0.98917	1.04914
0.99101	1.04991
0.99101	1.05073
0.99101	1.05133
0.99285	1.05237
0.99285	1.05334
0.99469	1.05412
0.99469	1.05504
0.99469	1.05578
0.99653	1.05648
0.99653	1.05728
0.99653	1.05797
0.99838	1.05873
0.99838	1.05979
0.99838	1.06102
1.00022	1.06163
1.00022	1.0626
1.00206	1.06349
1.00206	1.06437
1.00206	1.06501
1.0039	1.0659
1.0039	1.06668
1.0039	1.06755
1.00574	1.06864
1.00574	1.06932
1.00574	1.07028
1.00759	1.07103
1.00759	1.07193
1.00943	1.0728
1.00943	1.07369
1.00943	1.07487
1.00943	1.07533
1.01127	1.07621
1.01127	1.07695
1.01311	1.07777
1.01311	1.07853
1.01311	1.07942
1.01495	1.08051
1.01495	1.08137
1.0168	1.08227
1.0168	1.08299
1.0168	1.08353
1.0168	1.08444
1.01864	1.08561
1.01864	1.08643
1.02048	1.08712
1.02048	1.08768
1.02048	1.08877
1.02232	1.08971
1.02232	1.09051
1.02232	1.09155
1.02417	1.09224
1.02417	1.09317
1.02417	1.09388
1.02601	1.09466
1.02601	1.09517
1.02601	1.09602
1.02785	1.09702
1.02785	1.09813
1.02969	1.09877
1.02969	1.10001
1.02969	1.1008
1.03153	1.10177
1.03153	1.10322
1.03153	1.1038
1.03337	1.10424
1.03337	1.10481
1.03337	1.10596
1.03522	1.10698
1.03522	1.10779
1.03706	1.10878
1.03706	1.10944
1.03706	1.11045
1.0389	1.11134
1.0389	1.11206
1.0389	1.11274
1.04074	1.11375
1.04074	1.11432
1.04074	1.11529
1.04259	1.11652
1.04259	1.11711
1.04443	1.11806
1.04443	1.11899
1.04443	1.11962
1.04627	1.12086
1.04627	1.12157
1.04627	1.12215
1.04811	1.12285
1.04811	1.12366
1.04811	1.12447
1.04995	1.12556
1.04995	1.12637
1.0518	1.12727
1.0518	1.12799
1.0518	1.12873
1.05364	1.12989
1.05364	1.13026
1.05364	1.13112
1.05548	1.13177
1.05548	1.13227
1.05548	1.13322
1.05732	1.13402
1.05732	1.13534
1.05916	1.13618
1.05916	1.13722
1.05916	1.13795
1.06101	1.13844
1.06101	1.13927
1.06101	1.1402
1.06285	1.14112
1.06285	1.14207
1.06285	1.14255
1.06469	1.14311
1.06469	1.14411
1.06653	1.14516
1.06653	1.14615
1.06653	1.14694
1.06837	1.14729
1.06837	1.14817
1.06837	1.14891
1.07022	1.14971
1.07022	1.15043
1.07022	1.15117
1.07206	1.1519
1.07206	1.1529
1.0739	1.15376
1.0739	1.15471
1.0739	1.15544
1.07574	1.15651
1.07574	1.15722
1.07574	1.15805
1.07758	1.15885
1.07758	1.15911
1.07758	1.16006
1.07943	1.16089
1.07943	1.16168
1.08127	1.1625
1.08127	1.16325
1.08127	1.16406
1.08311	1.16528
1.08311	1.16595
1.08311	1.16643
1.08495	1.16743
1.08495	1.16829
1.08495	1.16901
1.08679	1.16985
1.08679	1.17088
1.08864	1.17175
1.08864	1.17249
1.08864	1.17306
1.09048	1.17393
1.09048	1.17462
1.09048	1.17546
1.09232	1.17625
1.09232	1.1768
1.09232	1.17764
1.09416	1.17848
1.09416	1.17905
1.096	1.17966
1.096	1.18032
1.096	1.18135
1.09785	1.1821
1.09785	1.18316
1.09785	1.18384
1.09969	1.18443
1.09969	1.1853
1.09969	1.18615
1.10153	1.18694
1.10153	1.18767
1.10337	1.1886
1.10337	1.18948
1.10337	1.19003
1.10521	1.19064
1.10521	1.19134
1.10521	1.19219
1.10706	1.193
1.10706	1.19418
1.10706	1.1948
1.1089	1.19556
1.1089	1.19645
1.11074	1.19734
1.11074	1.19816
1.11074	1.19888
1.11258	1.19974
1.11258	1.20006
1.11258	1.20084
1.11442	1.20169
1.11442	1.20242
1.11442	1.20315
1.11627	1.20376
1.11627	1.20472
1.11811	1.20563
1.11811	1.20667
1.11811	1.20734
1.11995	1.20811
1.11995	1.20884
1.11995	1.20916
1.12179	1.21026
1.12179	1.2111
1.12179	1.21145
1.12363	1.21223
1.12363	1.21312
1.12548	1.21384
1.12548	1.21476
1.12548	1.21541
1.12732	1.21607
1.12732	1.21684
1.12732	1.21729
1.12916	1.21829
1.12916	1.21887
1.12916	1.21942
1.131	1.22008
1.131	1.22084
1.13284	1.22149
1.13284	1.22254
1.13284	1.22317
1.13469	1.22418
1.13469	1.22484
1.13469	1.22537
1.13653	1.22615
1.13653	1.22679
1.13653	1.22752
1.13837	1.22848
1.13837	1.2288
1.14021	1.22965
1.14021	1.23084
1.14021	1.23159
1.14205	1.23232
1.14205	1.23328
1.14205	1.23412
1.1439	1.23465
1.1439	1.23545
1.1439	1.2361
1.14574	1.23663
1.14574	1.2374
1.14758	1.23848
1.14758	1.23929
1.14758	1.24008
1.14942	1.24083
1.14942	1.24133
1.14942	1.24231
1.15126	1.24263
1.15126	1.24324
1.15126	1.24385
1.15311	1.24461
1.15311	1.24556
1.15311	1.24682
1.15495	1.24757
1.15495	1.24849
1.15679	1.24897
1.15679	1.24974
1.15679	1.25023
1.15863	1.25129
1.15863	1.25201
1.15863	1.25251
1.16047	1.25341
1.16047	1.25404
1.16047	1.25459
1.16232	1.25548
1.16232	1.25623
1.16416	1.25719
1.16416	1.25779
1.16416	1.25844
1.166	1.25901
1.166	1.25969
1.166	1.26057
1.16784	1.26135
1.16784	1.26193
1.16784	1.26272
1.16968	1.26368
1.16968	1.26425
1.17153	1.26524
1.17153	1.26634
1.17153	1.2671
1.17337	1.26766
1.17337	1.26812
1.17337	1.26902
1.17521	1.26947
1.17521	1.27006
1.17521	1.2707
1.17705	1.2716
1.17705	1.27239
1.1789	1.2733
1.1789	1.274
1.1789	1.27447
1.18074	1.27523
1.18074	1.27605
1.18074	1.27668
1.18258	1.27706
1.18258	1.27823
1.18258	1.27926
1.18442	1.2801
1.18442	1.28076
1.18626	1.28174
1.18626	1.28227
1.18626	1.28292
1.1881	1.28377
1.1881	1.28435
1.1881	1.285
1.18995	1.28575
1.18995	1.2866
1.18995	1.28726
1.19179	1.28811
1.19179	1.28882
1.19363	1.28941
1.19363	1.28997
1.19363	1.29047
1.19547	1.29122
1.19547	1.29192
1.19547	1.29282
1.19732	1.29365
1.19732	1.29453
1.19732	1.29518
1.19916	1.2961
1.19916	1.29653
1.201	1.29735
1.201	1.29804
1.201	1.2986
1.20284	1.29915
1.20284	1.29981
1.20284	1.30032
1.20468	1.30115
1.20468	1.30192
1.20468	1.30275
1.20652	1.30353
1.20652	1.30417
1.20837	1.3048
1.20837	1.30532
1.20837	1.30608
1.21021	1.30667
1.21021	1.30725
1.21021	1.30807
1.21205	1.30914
1.21205	1.30948
1.21205	1.31013
1.21389	1.31096
1.21389	1.31188
1.21574	1.31246
1.21574	1.31332
1.21574	1.31398
1.21758	1.31457
1.21758	1.31521
1.21758	1.31557
1.21942	1.31618
1.21942	1.31686
1.21942	1.31752
1.22126	1.31827
1.22126	1.31886
1.2231	1.31963
1.2231	1.32021
1.2231	1.32117
1.22495	1.32175
1.22495	1.32233
1.22495	1.32299
1.22679	1.32389
1.22679	1.32452
1.22679	1.32514
1.22863	1.32548
1.22863	1.32649
1.23047	1.32694
1.23047	1.32733
1.23047	1.32822
1.23231	1.32867
1.23231	1.32912
1.23231	1.32978
1.23416	1.3299
1.23416	1.33014
1.23416	1.33079
1.236	1.33112
1.236	1.33119
1.23784	1.33141
1.23784	1.33211
1.23784	1.33205
1.23968	1.33214
1.23968	1.3323
1.23968	1.33229
1.24152	1.33264
1.24152	1.33306
1.24152	1.33366
1.24337	1.33463
1.24337	1.33464
1.24521	1.33537
1.24521	1.33585
1.24521	1.33617
1.24705	1.33654
1.24705	1.33734
1.24705	1.33753
1.24889	1.33788
1.24889	1.33856
1.24889	1.33919
1.25073	1.34018
1.25073	1.34042
1.25258	1.34115
1.25258	1.34179
1.25258	1.34209
1.25258	1.34252
1.25442	1.34314
1.25442	1.34364
1.25626	1.34402
1.25626	1.34457
1.25626	1.34529
1.2581	1.34588
1.2581	1.34639
1.25994	1.34709
1.25994	1.34776
1.25994	1.34811
1.25994	1.34842
1.26179	1.34916
1.26179	1.34988
1.26363	1.35028
1.26363	1.35083
1.26363	1.35139
1.26547	1.35212
1.26547	1.35307
1.26731	1.35389
1.26731	1.35415
1.26731	1.35454
1.26731	1.35487
1.26915	1.3553
1.26915	1.35563
1.271	1.35661
1.271	1.35723
1.271	1.35756
1.27284	1.35833
1.27284	1.35871
1.27284	1.35916
1.27468	1.35952
1.27468	1.35955
1.27468	1.3602
1.27652	1.36097
1.27652	1.36189
1.27836	1.36235
1.27836	1.36292
1.27836	1.36317
1.28021	1.36383
1.28021	1.36446
1.28021	1.365
1.28205	1.36558
1.28205	1.36632
1.28205	1.36665
1.28389	1.36697
1.28389	1.36716
1.28573	1.36777
1.28573	1.36843
1.28573	1.36938
1.28757	1.36988
1.28757	1.37055
1.28757	1.37118
1.28942	1.37172
1.28942	1.37256
1.28942	1.37286
1.29126	1.37278
1.29126	1.37331
1.2931	1.37397
1.2931	1.37468
1.2931	1.37516
1.29494	1.37587
1.29494	1.37621
1.29678	1.3768
1.29678	1.3773
1.29678	1.37802
1.29678	1.37856
1.29863	1.37925
1.29863	1.3795
1.30047	1.38017
1.30047	1.38055
1.30047	1.38101
1.30231	1.38174
1.30231	1.38203
1.30231	1.3823
1.30415	1.38323
1.30415	1.3838
1.30415	1.38407
1.30599	1.38464
1.30599	1.38499
1.30784	1.38586
1.30784	1.38639
1.30784	1.38699
1.30968	1.3877
1.30968	1.38794
1.30968	1.38838
1.31152	1.38866
1.31152	1.38924
1.31152	1.38977
1.31336	1.39033
1.31336	1.39088
1.3152	1.39139
1.3152	1.3918
1.3152	1.39231
1.31705	1.39281
1.31705	1.39345
1.31705	1.3938
1.31889	1.3942
1.31889	1.39495
1.31889	1.39568
1.32073	1.39625
1.32073	1.39663
1.32257	1.39674
1.32257	1.39727
1.32257	1.3982
1.32441	1.39869
1.32441	1.39911
1.32441	1.39938
1.32626	1.39997
1.32626	1.40022
[truncated: 1,046,576+ more rows]

## Sheet: (f) RACFST-7
RACFST-7
This Paper's test		This Paper's calculation model		Reference [59]'s calculation model
s/mm	P/kN	s/mm	P/kN	s/mm	P/kN
0	0	0	0	0	0
0	0.00116	1.958	1.09265	7.847	2.7041
0.00184	0.00231	7.847	2.7041	20	2.7041
0.00184	0.00347	8.899	2.07722
0.00368	0.00462	20	2.07722
0.00368	0.00578
0.00368	0.00693
0.00553	0.00809
0.00553	0.00925
0.00737	0.0104
0.00737	0.01156
0.00921	0.01271
0.00921	0.01387
0.01105	0.01503
0.01105	0.01618
0.01105	0.01734
0.01289	0.01849
0.01289	0.01965
0.01474	0.0208
0.01474	0.02196
0.01474	0.02312
0.01658	0.02427
0.01658	0.02543
0.01842	0.02658
0.01842	0.02774
0.01842	0.02889
0.01842	0.03005
0.02026	0.03121
0.02026	0.03236
0.0221	0.03352
0.0221	0.03467
0.0221	0.03583
0.0221	0.03698
0.02395	0.03814
0.02395	0.0393
0.02579	0.04045
0.02579	0.04161
0.02579	0.04276
0.02579	0.04392
0.02763	0.04508
0.02763	0.04623
0.02763	0.04739
0.02947	0.04854
0.02947	0.0497
0.02947	0.05085
0.03132	0.05201
0.03132	0.05317
0.03316	0.05432
0.03316	0.05548
0.03316	0.05663
0.035	0.05779
0.035	0.05894
0.035	0.0601
0.03684	0.06126
0.03684	0.06241
0.03684	0.06357
0.03868	0.06472
0.03868	0.06588
0.04052	0.06704
0.04052	0.06819
0.04052	0.06935
0.04237	0.0705
0.04237	0.07166
0.04237	0.07281
0.04421	0.07397
0.04421	0.07513
0.04421	0.07628
0.04605	0.07744
0.04605	0.07859
0.04789	0.07975
0.04789	0.0809
0.04789	0.08206
0.04974	0.08322
0.04974	0.08437
0.04974	0.08553
0.05158	0.08668
0.05158	0.08784
0.05342	0.08899
0.05342	0.09015
0.05342	0.09131
0.05526	0.09246
0.05526	0.09362
0.0571	0.09477
0.0571	0.09593
0.0571	0.09709
0.05895	0.09824
0.05895	0.0994
0.06079	0.10055
0.06079	0.10171
0.06263	0.10286
0.06263	0.10402
0.06263	0.10518
0.06447	0.10633
0.06447	0.10749
0.06447	0.10864
0.06631	0.1098
0.06631	0.11095
0.06631	0.11211
0.06816	0.11327
0.06816	0.11442
0.06816	0.11558
0.07	0.11673
0.07	0.11789
0.07	0.11905
0.07	0.1202
0.07184	0.12136
0.07184	0.12251
0.07184	0.12367
0.07368	0.12482
0.07368	0.12598
0.07368	0.12714
0.07552	0.12829
0.07552	0.12945
0.07552	0.1306
0.07737	0.13176
0.07737	0.13291
0.07737	0.13407
0.07921	0.13523
0.07921	0.13638
0.07921	0.13754
0.08105	0.13869
0.08105	0.13985
0.08289	0.141
0.08289	0.14216
0.08473	0.14332
0.08473	0.14447
0.08473	0.14563
0.08658	0.14678
0.08658	0.14794
0.08658	0.1491
0.08842	0.15025
0.08842	0.15141
0.08842	0.15256
0.09026	0.15372
0.09026	0.15487
0.0921	0.15603
0.0921	0.15719
0.0921	0.15834
0.0921	0.1595
0.09394	0.16065
0.09394	0.16181
0.09394	0.16296
0.09579	0.16412
0.09579	0.16528
0.09579	0.16643
0.09763	0.16759
0.09763	0.16874
0.09947	0.1699
0.09947	0.17106
0.09947	0.17221
0.09947	0.17337
0.10131	0.17452
0.10131	0.17568
0.10131	0.17683
0.10315	0.17799
0.10315	0.17915
0.10315	0.1803
0.105	0.18146
0.105	0.18261
0.10684	0.18377
0.10684	0.18492
0.10684	0.18608
0.10868	0.18724
0.10868	0.18839
0.10868	0.18955
0.11052	0.1907
0.11052	0.19186
0.11052	0.19301
0.11236	0.19417
0.11236	0.19533
0.11421	0.19648
0.11421	0.19764
0.11421	0.19879
0.11421	0.19995
0.11605	0.20111
0.11605	0.20226
0.11789	0.20342
0.11789	0.20457
0.11789	0.20573
0.11973	0.20688
0.11973	0.20804
0.11973	0.2092
0.12157	0.21035
0.12157	0.21151
0.12157	0.21266
0.12342	0.21382
0.12342	0.21497
0.12342	0.21613
0.12526	0.21729
0.12526	0.21844
0.12526	0.2196
0.1271	0.22075
0.1271	0.22191
0.12894	0.22307
0.12894	0.22422
0.12894	0.22538
0.13078	0.22653
0.13078	0.22769
0.13078	0.22884
0.13263	0.23
0.13263	0.23116
0.13447	0.23231
0.13447	0.23347
0.13447	0.23462
0.13631	0.23578
0.13631	0.23693
0.13631	0.23809
0.13815	0.23925
0.13815	0.2404
0.13815	0.24156
0.13999	0.24271
0.13999	0.24387
0.13999	0.24502
0.14184	0.24618
0.14184	0.24734
0.14368	0.24849
0.14368	0.24965
0.14368	0.2508
0.14368	0.25196
0.14552	0.25312
0.14552	0.25427
0.14736	0.25543
0.14736	0.25658
0.14736	0.25774
0.1492	0.25889
0.1492	0.26005
0.1492	0.26121
0.15105	0.26236
0.15105	0.26352
0.15105	0.26467
0.15289	0.26583
0.15289	0.26698
0.15289	0.26814
0.15473	0.2693
0.15473	0.27045
0.15473	0.27161
0.15657	0.27276
0.15657	0.27392
0.15841	0.27508
0.15841	0.27623
0.15841	0.27739
0.15841	0.27854
0.16026	0.2797
0.16026	0.28085
0.16026	0.28201
0.1621	0.28317
0.1621	0.28432
0.1621	0.28548
0.16394	0.28663
0.16394	0.28779
0.16578	0.28894
0.16578	0.2901
0.16578	0.29126
0.16578	0.29241
0.16762	0.29357
0.16762	0.29472
0.16947	0.29588
0.16947	0.29704
0.16947	0.29819
0.17131	0.29935
0.17131	0.3005
0.17315	0.30166
0.17315	0.30281
0.17315	0.30397
0.17315	0.30513
0.17499	0.30628
0.17499	0.30744
0.17683	0.30859
0.17683	0.30975
0.17683	0.3109
0.17868	0.31206
0.17868	0.31322
0.18052	0.31437
0.18052	0.31553
0.18052	0.31668
0.18052	0.31784
0.18236	0.31899
0.18236	0.32015
0.1842	0.32131
0.1842	0.32246
0.1842	0.32362
0.18605	0.32477
0.18605	0.32593
0.18789	0.32709
0.18789	0.32824
0.18789	0.3294
0.18789	0.33055
0.18973	0.33171
0.18973	0.33286
0.19157	0.33402
0.19157	0.33518
0.19157	0.33633
0.19341	0.33749
0.19341	0.33864
0.19341	0.3398
0.19525	0.34095
0.19525	0.34211
0.19525	0.34327
0.1971	0.34442
0.1971	0.34558
0.1971	0.34673
0.19894	0.34789
0.19894	0.34905
0.20078	0.3502
0.20078	0.35136
0.20078	0.35251
0.20262	0.35367
0.20262	0.35482
0.20262	0.35598
0.20447	0.35714
0.20447	0.35829
0.20447	0.35945
0.20631	0.3606
0.20631	0.36176
0.20631	0.36291
0.20815	0.36407
0.20815	0.36523
0.20999	0.36638
0.20999	0.36754
0.20999	0.36869
0.21183	0.36985
0.21183	0.371
0.21183	0.37216
0.21367	0.37332
0.21367	0.37447
0.21367	0.37563
0.21552	0.37678
0.21552	0.37794
0.21736	0.3791
0.21736	0.38025
0.21736	0.38141
0.2192	0.38256
0.2192	0.38372
0.2192	0.38487
0.22104	0.38603
0.22104	0.38719
0.22104	0.38834
0.22289	0.3895
0.22289	0.39065
0.22473	0.39181
0.22473	0.39296
0.22473	0.39412
0.22657	0.39528
0.22657	0.39643
0.22657	0.39759
0.22841	0.39874
0.22841	0.3999
0.22841	0.40106
0.23025	0.40221
0.23025	0.40337
0.2321	0.40452
0.2321	0.40568
0.2321	0.40683
0.2321	0.40799
0.23394	0.40915
0.23394	0.4103
0.23578	0.41146
0.23578	0.41261
0.23578	0.41377
0.23762	0.41492
0.23762	0.41608
0.23762	0.41724
0.23946	0.41839
0.23946	0.41955
0.23946	0.4207
0.24131	0.42186
0.24131	0.42301
0.24131	0.42417
0.24315	0.42533
0.24315	0.42648
0.24499	0.42764
0.24499	0.42879
0.24499	0.42995
0.24683	0.43111
0.24683	0.43226
0.24683	0.43342
0.24867	0.43457
0.24867	0.43573
0.24867	0.43688
0.25052	0.43804
0.25052	0.4392
0.25052	0.44035
0.25236	0.44151
0.25236	0.44266
0.2542	0.44382
0.2542	0.44497
0.2542	0.44613
0.25604	0.44729
0.25604	0.44844
0.25604	0.4496
0.25788	0.45075
0.25788	0.45191
0.25788	0.45307
0.25973	0.45422
0.25973	0.45538
0.26157	0.45653
0.26157	0.45769
0.26157	0.45884
0.26341	0.46
0.26341	0.46116
0.26341	0.46231
0.26525	0.46347
0.26525	0.46462
0.26525	0.46578
0.26709	0.46693
0.26709	0.46809
0.26894	0.46925
0.26894	0.4704
0.26894	0.47156
0.27078	0.47271
0.27078	0.47387
0.27078	0.47502
0.27262	0.47618
0.27262	0.47734
0.27262	0.47849
0.27446	0.47965
0.27446	0.4808
0.2763	0.48196
0.2763	0.48312
0.2763	0.48427
0.27815	0.48543
0.27815	0.48658
0.27815	0.48774
0.27999	0.48889
0.27999	0.49005
0.27999	0.49121
0.28183	0.49236
0.28183	0.49352
0.28367	0.49467
0.28367	0.49583
0.28367	0.49698
0.28551	0.49814
0.28551	0.4993
0.28551	0.50045
0.28736	0.50161
0.28736	0.50276
0.28736	0.50392
0.2892	0.50508
0.2892	0.50623
0.29104	0.50739
0.29104	0.50854
0.29104	0.5097
0.29288	0.51085
0.29288	0.51201
0.29288	0.51317
0.29472	0.51432
0.29472	0.51548
0.29657	0.51663
0.29657	0.51779
0.29657	0.51894
0.29841	0.5201
0.29841	0.52126
0.29841	0.52241
0.30025	0.52357
0.30025	0.52472
0.30025	0.52588
0.30209	0.52703
0.30209	0.52819
0.30209	0.52935
0.30393	0.5305
0.30393	0.53166
0.30578	0.53281
0.30578	0.53397
0.30578	0.53513
0.30762	0.53628
0.30762	0.53744
0.30762	0.53859
0.30946	0.53975
0.30946	0.5409
0.30946	0.54206
0.3113	0.54322
0.3113	0.54437
0.31314	0.54553
0.31314	0.54668
0.31314	0.54784
0.31499	0.54899
0.31499	0.55015
0.31499	0.55131
0.31683	0.55246
0.31683	0.55362
0.31683	0.55477
0.31867	0.55593
0.31867	0.55709
0.32051	0.55824
0.32051	0.5594
0.32051	0.56055
0.32051	0.56171
0.32235	0.56286
0.32235	0.56402
0.3242	0.56518
0.3242	0.56633
0.3242	0.56749
0.32604	0.56864
0.32604	0.5698
0.32788	0.57095
0.32788	0.57211
0.32788	0.57327
0.32788	0.57442
0.32972	0.57558
0.32972	0.57673
0.33156	0.57789
0.33156	0.57904
0.33156	0.5802
0.33341	0.58136
0.33341	0.58251
0.33525	0.58367
0.33525	0.58482
0.33525	0.58598
0.33525	0.58714
0.33709	0.58829
0.33709	0.58945
0.33893	0.5906
0.33893	0.59176
0.33893	0.59291
0.34077	0.59407
0.34077	0.59523
0.34262	0.59638
0.34262	0.59754
0.34262	0.59869
0.34262	0.59985
0.34446	0.601
0.34446	0.60216
0.3463	0.60332
0.3463	0.60447
0.3463	0.60563
0.34814	0.60678
0.34814	0.60794
0.34814	0.6091
0.34998	0.61025
0.34998	0.61141
0.34998	0.61256
0.35183	0.61372
0.35183	0.61487
0.35367	0.61603
0.35367	0.61719
0.35367	0.61834
0.35551	0.6195
0.35551	0.62065
0.35551	0.62181
0.35735	0.62296
0.35735	0.62412
0.35735	0.62528
0.3592	0.62643
0.3592	0.62759
0.36104	0.62874
0.36104	0.6299
0.36104	0.63105
0.36288	0.63221
0.36288	0.63337
0.36288	0.63452
0.36472	0.63568
0.36472	0.63683
0.36472	0.63799
0.36656	0.63995
0.36656	0.6408
0.3684	0.64174
0.3684	0.64262
0.3684	0.64344
0.37025	0.64435
0.37025	0.64486
0.37209	0.64554
0.37209	0.64646
0.37209	0.64729
0.37209	0.64793
0.37393	0.64883
0.37393	0.64988
0.37577	0.65099
0.37577	0.65185
0.37577	0.65301
0.37762	0.6541
0.37762	0.65498
0.37946	0.65575
0.37946	0.65663
0.37946	0.65753
0.37946	0.65822
0.3813	0.6591
0.3813	0.65985
0.38314	0.66047
0.38314	0.66132
0.38314	0.66221
0.38498	0.66298
0.38498	0.66383
0.38682	0.66466
0.38682	0.6655
0.38682	0.66605
0.38682	0.66699
0.38867	0.6678
0.38867	0.66868
0.39051	0.6695
0.39051	0.67036
0.39051	0.6712
0.39235	0.6723
0.39235	0.67345
0.39235	0.67424
0.39419	0.67489
0.39419	0.67577
0.39419	0.67636
0.39604	0.6772
0.39604	0.67808
0.39788	0.6789
0.39788	0.67986
0.39788	0.68093
0.39972	0.68178
0.39972	0.68275
0.39972	0.68341
0.40156	0.68426
0.40156	0.68492
0.40156	0.68575
0.4034	0.68656
0.4034	0.68729
0.4034	0.68832
0.40525	0.68907
0.40525	0.69003
0.40709	0.69085
0.40709	0.69184
0.40709	0.69287
0.40893	0.69376
0.40893	0.69449
0.40893	0.69518
0.41077	0.69608
0.41077	0.69702
0.41077	0.69796
0.41261	0.69894
0.41261	0.70001
0.41261	0.701
0.41446	0.70183
0.41446	0.70269
0.4163	0.70371
0.4163	0.70469
0.4163	0.70551
0.41814	0.70633
0.41814	0.70708
0.41814	0.70794
0.41998	0.70909
0.41998	0.71009
0.41998	0.71102
0.42182	0.71193
0.42182	0.71271
0.42367	0.71356
0.42367	0.71437
0.42367	0.71513
0.42551	0.71605
0.42551	0.71665
0.42551	0.71759
0.42735	0.71841
0.42735	0.71925
0.42735	0.72012
0.42919	0.72116
0.42919	0.72236
0.43103	0.7234
0.43103	0.72431
0.43103	0.72516
0.43103	0.72594
0.43288	0.72678
0.43288	0.72779
0.43472	0.72865
0.43472	0.72945
0.43472	0.73048
0.43656	0.73173
0.43656	0.7328
0.4384	0.73383
0.4384	0.73444
0.4384	0.73563
0.4384	0.7363
0.44024	0.7371
0.44024	0.7381
0.44209	0.73906
0.44209	0.73992
0.44209	0.74079
0.44393	0.74161
0.44393	0.74264
0.44577	0.74364
0.44577	0.74477
0.44577	0.74555
0.44577	0.74642
0.44761	0.7471
0.44761	0.74829
0.44945	0.74906
0.44945	0.74988
0.44945	0.75088
0.4513	0.75179
0.4513	0.7527
0.4513	0.7534
0.45314	0.75451
0.45314	0.75548
0.45314	0.75653
0.45498	0.75737
0.45498	0.75846
0.45682	0.75926
0.45682	0.7603
0.45682	0.76106
0.45866	0.76218
0.45866	0.76327
0.45866	0.76439
0.46051	0.76527
0.46051	0.76619
0.46051	0.76705
0.46235	0.76791
0.46235	0.76887
0.46235	0.76972
0.46419	0.77058
0.46419	0.77173
0.46603	0.77297
0.46603	0.7739
0.46603	0.77487
0.46787	0.77603
0.46787	0.77673
0.46787	0.77763
0.46972	0.77849
0.46972	0.77928
0.46972	0.78035
0.47156	0.78129
0.47156	0.78237
0.4734	0.78372
0.4734	0.78474
0.4734	0.78571
0.47524	0.78653
0.47524	0.78752
0.47524	0.78831
0.47708	0.78904
0.47708	0.79003
0.47708	0.79083
0.47893	0.7919
0.47893	0.79295
0.48077	0.79402
0.48077	0.79528
0.48077	0.7962
0.48261	0.79719
0.48261	0.79795
0.48261	0.7988
0.48445	0.79942
0.48445	0.80005
0.48445	0.80102
0.48629	0.80222
0.48629	0.80322
0.48629	0.80425
0.48814	0.80574
0.48814	0.80689
0.48998	0.80772
0.48998	0.80865
0.48998	0.80951
0.49182	0.81043
0.49182	0.8113
0.49182	0.81228
0.49366	0.81328
0.49366	0.81437
0.49366	0.81542
0.4955	0.81638
0.4955	0.81774
0.49735	0.81852
0.49735	0.81933
0.49735	0.82017
0.49919	0.82118
0.49919	0.82204
0.49919	0.82311
0.50103	0.82417
0.50103	0.82492
0.50103	0.82606
0.50287	0.82698
0.50287	0.82781
0.50471	0.82907
0.50471	0.8299
0.50471	0.8306
0.50656	0.8315
0.50656	0.83232
0.50656	0.83334
0.5084	0.83433
0.5084	0.83553
0.51024	0.8367
0.51024	0.83773
0.51024	0.83872
0.51208	0.8397
0.51208	0.84042
0.51208	0.84137
0.51392	0.84236
0.51392	0.84338
0.51392	0.84426
0.51577	0.84518
0.51577	0.84602
0.51577	0.847
0.51761	0.84836
0.51761	0.84914
0.51945	0.85036
0.51945	0.85126
0.51945	0.8521
0.52129	0.85287
0.52129	0.8537
0.52129	0.8549
0.52313	0.856
0.52313	0.857
0.52498	0.85794
0.52498	0.85904
0.52498	0.85998
0.52682	0.86081
0.52682	0.86142
0.52682	0.86232
0.52866	0.86328
0.52866	0.8644
0.52866	0.86537
0.5305	0.86622
0.5305	0.86731
0.53235	0.86829
0.53235	0.86939
0.53235	0.87045
0.53419	0.87138
0.53419	0.87211
0.53419	0.87289
0.53603	0.87389
0.53603	0.87495
0.53603	0.87599
0.53787	0.87685
0.53787	0.87781
0.53787	0.87875
0.53971	0.87967
0.53971	0.88074
0.54155	0.88179
0.54155	0.88265
0.54155	0.88363
0.5434	0.88447
0.5434	0.88522
0.5434	0.88605
0.54524	0.88708
0.54524	0.8881
0.54524	0.88908
0.54708	0.89003
0.54708	0.89118
0.54892	0.89222
0.54892	0.89322
0.54892	0.89399
0.54892	0.89473
0.55077	0.89576
0.55077	0.8967
0.55261	0.8978
0.55261	0.89872
0.55261	0.8999
0.55445	0.90109
0.55445	0.90202
0.55629	0.90308
0.55629	0.90411
0.55629	0.90515
0.55629	0.906
0.55813	0.90686
0.55813	0.90769
0.55998	0.90854
0.55998	0.90958
0.55998	0.91067
0.56182	0.91178
0.56182	0.91267
0.56366	0.91374
0.56366	0.91471
0.56366	0.91545
0.56366	0.91626
0.5655	0.91715
0.5655	0.91802
0.56734	0.91904
0.56734	0.92004
0.56734	0.92111
0.56919	0.92218
0.56919	0.92338
0.57103	0.92457
0.57103	0.92535
0.57103	0.92626
0.57103	0.92722
0.57287	0.92805
0.57287	0.92904
0.57471	0.92998
0.57471	0.93101
0.57471	0.93185
0.57655	0.93319
0.57655	0.93403
0.5784	0.93493
0.5784	0.93576
0.5784	0.93671
0.5784	0.93762
0.58024	0.93853
0.58024	0.93949
0.58208	0.94054
0.58208	0.94157
0.58208	0.94269
0.58392	0.94364
0.58392	0.94452
0.58576	0.94553
0.58576	0.94656
0.58576	0.94741
0.58576	0.94827
0.58761	0.94936
0.58761	0.95033
0.58945	0.95139
0.58945	0.95217
0.58945	0.95326
0.59129	0.95434
0.59129	0.9555
0.59313	0.95645
0.59313	0.95708
0.59313	0.95795
0.59313	0.95882
0.59497	0.95963
0.59497	0.96089
0.59682	0.96198
0.59682	0.96289
0.59682	0.96383
0.59866	0.96475
0.59866	0.96592
0.6005	0.96683
0.6005	0.96781
0.6005	0.96858
0.6005	0.96939
0.60234	0.97023
0.60234	0.97128
0.60418	0.97214
0.60418	0.97286
0.60418	0.97407
0.60603	0.97496
0.60603	0.97573
0.60787	0.97665
0.60787	0.97757
0.60787	0.97847
0.60971	0.97957
0.60971	0.98061
0.60971	0.98151
0.61155	0.98241
0.61155	0.98342
0.61155	0.98435
0.61339	0.98531
0.61339	0.98609
0.61524	0.98707
0.61524	0.98765
0.61524	0.98829
0.61708	0.9892
0.61708	0.98993
0.61708	0.99086
0.61892	0.99172
0.61892	0.99257
0.61892	0.99374
0.62076	0.9945
0.62076	0.99564
0.6226	0.99665
0.6226	0.99737
0.6226	0.998
0.62445	0.99856
0.62445	0.99909
0.62445	1.00029
0.62629	1.00103
0.62629	1.00217
0.62629	1.00319
0.62813	1.00402
0.62813	1.00529
0.62997	1.0063
0.62997	1.00684
0.62997	1.00769
0.63181	1.00838
0.63181	1.00923
0.63181	1.00993
0.63366	1.01088
0.63366	1.01177
0.63366	1.01282
0.6355	1.01386
0.6355	1.01484
0.63734	1.01569
0.63734	1.01666
0.63734	1.0174
0.63918	1.01825
0.63918	1.01917
0.63918	1.01995
0.64102	1.02061
0.64102	1.02083
0.64287	1.01993
0.64287	1.01941
0.64471	1.01916
0.64471	1.01795
0.64471	1.01682
0.64655	1.01628
0.64655	1.01604
0.64655	1.01623
0.64839	1.01666
0.64839	1.01695
0.64839	1.01765
0.65023	1.01851
0.65023	1.0192
0.65208	1.02013
0.65208	1.02077
0.65208	1.02151
0.65208	1.02226
0.65392	1.02322
0.65392	1.0239
0.65392	1.02495
0.65576	1.02593
0.65576	1.02682
0.65576	1.02793
0.6576	1.02888
0.6576	1.02986
0.65944	1.03074
0.65944	1.03156
0.65944	1.03223
0.65944	1.03308
0.66129	1.03393
0.66129	1.03495
0.66313	1.03588
0.66313	1.03706
0.66313	1.03791
0.66497	1.03886
0.66497	1.04013
0.66497	1.04122
0.66681	1.04195
0.66681	1.04259
0.66681	1.04321
0.66865	1.04396
0.66865	1.04473
0.66865	1.04545
0.6705	1.04632
0.6705	1.04745
0.6705	1.04838
0.67234	1.04927
0.67234	1.04989
0.67418	1.0503
0.67418	1.05052
0.67418	1.05024
0.67602	1.04943
0.67602	1.0488
0.67786	1.04809
0.67786	1.04717
0.67971	1.04576
0.67971	1.04235
0.68155	1.0386
0.68155	1.03586
0.68155	1.03388
0.68339	1.03264
0.68339	1.0321
0.68339	1.03168
0.68523	1.03182
0.68523	1.0322
0.68523	1.03278
0.68708	1.03322
0.68708	1.03377
0.68892	1.03473
0.68892	1.03533
0.68892	1.03589
0.68892	1.03656
0.69076	1.03727
0.69076	1.03805
0.69076	1.03876
0.6926	1.03965
0.6926	1.04067
0.6926	1.04132
0.69444	1.04233
0.69444	1.04305
0.69444	1.04373
0.69628	1.04462
0.69628	1.04527
0.69628	1.04588
0.69813	1.04636
0.69813	1.0472
0.69813	1.048
0.69997	1.04873
0.69997	1.04938
0.69997	1.05033
0.70181	1.05103
0.70181	1.05173
0.70365	1.05234
0.70365	1.05289
0.70365	1.05338
0.70365	1.05394
0.7055	1.05457
0.7055	1.0552
0.70734	1.05599
0.70734	1.05665
0.70734	1.0574
0.70918	1.0582
0.70918	1.05896
0.70918	1.05955
0.71102	1.06019
0.71102	1.06088
0.71102	1.06136
0.71286	1.06211
0.71286	1.0626
0.71286	1.06318
0.7147	1.06419
0.7147	1.0648
0.7147	1.06558
0.71655	1.06609
0.71655	1.06667
0.71839	1.06712
0.71839	1.06768
0.71839	1.06847
0.72023	1.06879
0.72023	1.06934
0.72023	1.07003
0.72207	1.07063
0.72207	1.07125
0.72207	1.07199
0.72392	1.07253
0.72392	1.07327
0.72576	1.07403
0.72576	1.07444
0.72576	1.07483
0.7276	1.07531
0.7276	1.07566
0.7276	1.07623
0.72944	1.07669
0.72944	1.07739
0.72944	1.07799
0.73128	1.07852
0.73128	1.079
0.73313	1.07965
0.73313	1.08001
0.73313	1.0808
0.73497	1.08111
0.73497	1.08145
0.73497	1.08183
0.73681	1.08235
0.73681	1.08325
0.73681	1.08369
0.73865	1.08436
0.73865	1.08488
0.74049	1.08535
0.74049	1.0858
0.74049	1.08617
0.74234	1.08657
0.74234	1.0871
0.74234	1.08763
0.74418	1.08813
0.74418	1.08846
0.74418	1.08885
0.74602	1.0896
0.74602	1.09011
0.74786	1.09025
0.74786	1.09059
0.74786	1.09101
0.7497	1.09147
0.7497	1.09189
0.7497	1.09221
0.75155	1.09276
0.75155	1.09321
0.75155	1.09355
0.75339	1.09401
0.75339	1.09448
0.75523	1.09509
0.75523	1.0954
0.75523	1.0956
0.75523	1.09589
0.75707	1.09621
0.75707	1.09648
0.75891	1.09674
0.75891	1.09694
0.75891	1.09733
0.76076	1.09785
0.76076	1.09825
0.7626	1.09867
0.7626	1.09846
0.7626	1.09871
0.76444	1.09917
0.76444	1.09954
0.76444	1.09986
0.76628	1.09994
0.76628	1.10029
0.76628	1.10076
0.76812	1.10111
0.76812	1.10148
0.76997	1.10175
0.76997	1.10191
0.76997	1.10228
0.76997	1.10237
0.77181	1.10248
0.77181	1.10275
0.77365	1.10306
0.77365	1.10349
0.77365	1.10396
0.77549	1.10432
0.77549	1.10469
0.77733	1.10495
0.77733	1.10519
0.77733	1.10519
0.77918	1.10567
0.77918	1.10592
0.77918	1.10617
0.78102	1.10645
0.78102	1.10663
0.78102	1.10684
0.78286	1.10727
0.78286	1.10752
0.7847	1.1078
0.7847	1.10782
0.7847	1.108
0.78654	1.10832
0.78654	1.10848
0.78654	1.10863
0.78839	1.10899
0.78839	1.10898
0.78839	1.10963
0.79023	1.10982
0.79023	1.11029
0.79207	1.1104
0.79207	1.11048
0.79207	1.11072
0.79391	1.11093
0.79391	1.11123
0.79391	1.11136
0.79575	1.11152
0.79575	1.11175
0.79575	1.11199
0.7976	1.11224
0.7976	1.11254
0.79944	1.11249
0.79944	1.11266
0.79944	1.11268
0.80128	1.11295
0.80128	1.11318
0.80128	1.11302
0.80312	1.11339
0.80312	1.11373
0.80312	1.11405
0.80496	1.11422
0.80496	1.11457
0.80681	1.11464
0.80681	1.11489
0.80681	1.11492
0.80865	1.11512
0.80865	1.1152
0.80865	1.11528
0.81049	1.11549
0.81049	1.1157
0.81233	1.11585
0.81233	1.11621
0.81233	1.11643
0.81417	1.11667
0.81417	1.11651
0.81417	1.11657
0.81602	1.11651
0.81602	1.11669
0.81786	1.11676
0.81786	1.11707
0.81786	1.11741
0.8197	1.11761
0.8197	1.11775
0.82154	1.1178
0.82154	1.11792
0.82154	1.11788
0.82154	1.11824
0.82338	1.1183
0.82338	1.1185
0.82523	1.11864
0.82523	1.11881
0.82523	1.11913
0.82707	1.11928
0.82707	1.11938
0.82891	1.11953
0.82891	1.11967
0.82891	1.11974
0.82891	1.11989
0.83075	1.12002
0.83075	1.12002
0.83259	1.12042
0.83259	1.12064
0.83259	1.12091
0.83444	1.12105
0.83444	1.12115
0.83628	1.12126
0.83628	1.12124
0.83628	1.12126
0.83812	1.12142
0.83812	1.12151
0.83812	1.12147
0.83996	1.12169
0.83996	1.122
0.83996	1.12222
0.8418	1.12249
0.8418	1.12279
0.84365	1.12308
0.84365	1.12321
0.84365	1.12302
0.84365	1.123
0.84549	1.12323
0.84549	1.1232
0.84733	1.12338
0.84733	1.1237
0.84733	1.12397
0.84917	1.12439
0.84917	1.12436
0.85101	1.12445
0.85101	1.12424
0.85101	1.12424
0.85101	1.12433
0.85286	1.12456
0.85286	1.12448
0.8547	1.12482
0.8547	1.1251
0.8547	1.12537
0.85654	1.12568
0.85654	1.12605
0.85838	1.12623
0.85838	1.12622
0.85838	1.12611
0.85838	1.12617
0.86023	1.1263
0.86023	1.12665
0.86207	1.12682
0.86207	1.12718
0.86207	1.12756
0.86391	1.12795
0.86391	1.12822
0.86575	1.1284
0.86575	1.12819
0.86575	1.12815
0.86575	1.12817
0.86759	1.12835
0.86759	1.12833
0.86943	1.12862
0.86943	1.12891
0.86943	1.12906
0.87128	1.12947
0.87128	1.12964
0.87312	1.12994
0.87312	1.12979
0.87312	1.12962
0.87312	1.12976
0.87496	1.13001
0.87496	1.13009
0.8768	1.13023
0.8768	1.13039
0.8768	1.13043
0.87865	1.13085
0.87865	1.13105
0.88049	1.13141
0.88049	1.13149
0.88049	1.13134
0.88049	1.13159
0.88233	1.13163
0.88233	1.13168
0.88417	1.13187
0.88417	1.13209
0.88417	1.13236
0.88601	1.13269
0.88601	1.13304
0.88785	1.13296
0.88785	1.13303
0.88785	1.13305
0.88785	1.13317
0.8897	1.13331
0.8897	1.13327
0.89154	1.1335
0.89154	1.13358
0.89154	1.13368
0.89338	1.13376
0.89338	1.13374
0.89522	1.13379
0.89522	1.13396
0.89522	1.13416
0.89522	1.13424
0.89707	1.13421
0.89707	1.13438
0.89891	1.13465
0.89891	1.13494
0.89891	1.1352
0.90075	1.13554
0.90075	1.13595
0.90259	1.13608
0.90259	1.13622
0.90259	1.13627
0.90259	1.13633
0.90443	1.13629
0.90443	1.13625
0.90628	1.13634
0.90628	1.13663
0.90628	1.13689
0.90812	1.13705
0.90812	1.13744
0.90812	1.13758
0.90996	1.13778
0.90996	1.13766
0.90996	1.1379
0.9118	1.13809
0.9118	1.13815
0.9118	1.13846
0.91364	1.13858
0.91364	1.13876
0.91364	1.13895
0.91549	1.13914
0.91549	1.13937
0.91733	1.13951
0.91733	1.13947
0.91733	1.1396
0.91917	1.13964
0.91917	1.13973
0.91917	1.14001
0.92101	1.14029
0.92101	1.14076
0.92101	1.14087
0.92285	1.14128
0.92285	1.14157
0.9247	1.14145
0.9247	1.14162
0.9247	1.14164
0.9247	1.14199
0.92654	1.14225
0.92654	1.14262
0.92838	1.14278
0.92838	1.14289
0.92838	1.14303
0.93022	1.14328
0.93022	1.14363
0.93206	1.14359
0.93206	1.14385
0.93206	1.14393
0.93206	1.14401
0.93391	1.14403
0.93391	1.14406
0.93575	1.14415
0.93575	1.14448
0.93575	1.14478
0.93759	1.14494
0.93759	1.14543
0.93759	1.14581
0.93943	1.14607
0.93943	1.1461
0.93943	1.14599
0.94127	1.1462
0.94127	1.14648
0.94127	1.14659
0.94312	1.14689
0.94312	1.14702
0.94496	1.14747
0.94496	1.14787
0.94496	1.14794
0.9468	1.14807
0.9468	1.1483
0.9468	1.14853
0.94864	1.14863
0.94864	1.14882
0.94864	1.14908
0.95048	1.14938
0.95048	1.14966
0.95048	1.14986
0.95233	1.15021
0.95233	1.15027
0.95417	1.15061
0.95417	1.15078
0.95417	1.15074
0.95601	1.15093
0.95601	1.15115
0.95601	1.1514
0.95785	1.15162
0.95785	1.15187
0.95785	1.15187
0.95969	1.15228
0.95969	1.15264
0.96154	1.15296
0.96154	1.15328
0.96154	1.15345
0.96338	1.15372
0.96338	1.15393
0.96338	1.15401
0.96522	1.15414
0.96522	1.15441
0.96522	1.15498
0.96706	1.15522
0.96706	1.15535
0.9689	1.15538
0.9689	1.15563
0.9689	1.15547
0.97075	1.15575
0.97075	1.15598
0.97075	1.15614
0.97259	1.15611
0.97259	1.15643
0.97259	1.15685
0.97443	1.15708
0.97443	1.15748
0.97627	1.15775
0.97627	1.15769
0.97627	1.15794
0.97811	1.15809
0.97811	1.15831
0.97811	1.1584
0.97996	1.15893
0.97996	1.1589
0.97996	1.15925
0.9818	1.15965
0.9818	1.1598
0.98364	1.15975
0.98364	1.16008
0.98364	1.16018
0.98548	1.1604
0.98548	1.16067
0.98548	1.16062
0.98732	1.16079
0.98732	1.16108
0.98732	1.16148
0.98917	1.16194
0.98917	1.1623
0.99101	1.16254
0.99101	1.16264
0.99101	1.16265
0.99101	1.16272
0.99285	1.16286
0.99285	1.16294
0.99469	1.16349
0.99469	1.16385
0.99469	1.16408
0.99653	1.16458
0.99653	1.16489
0.99838	1.16505
0.99838	1.16518
0.99838	1.16509
0.99838	1.16527
1.00022	1.16529
1.00022	1.16547
1.00206	1.16584
1.00206	1.1661
1.00206	1.16638
1.0039	1.16684
1.0039	1.16704
1.00574	1.16744
1.00574	1.16747
1.00574	1.16756
1.00574	1.16767
1.00759	1.16789
1.00759	1.16803
1.00943	1.16846
1.00943	1.16856
1.00943	1.16874
1.01127	1.16948
1.01127	1.16953
1.01311	1.16991
1.01311	1.17009
1.01311	1.17018
1.01311	1.17014
1.01495	1.17041
1.01495	1.17059
1.0168	1.17095
1.0168	1.17135
1.0168	1.17158
1.01864	1.17203
1.01864	1.17213
1.01864	1.17254
1.02048	1.17292
1.02048	1.17302
1.02048	1.17314
1.02232	1.17339
1.02232	1.17348
1.02232	1.17391
1.02416	1.17436
1.02416	1.17472
1.02601	1.17497
1.02601	1.17517
1.02601	1.17548
1.02785	1.17565
1.02785	1.17561
1.02785	1.17566
1.02969	1.17587
1.02969	1.1759
1.02969	1.17627
1.03153	1.17656
1.03153	1.17695
1.03338	1.17749
1.03338	1.1776
1.03338	1.17792
1.03522	1.17811
1.03522	1.1782
1.03522	1.17832
1.03706	1.17855
1.03706	1.1788
1.03706	1.17919
1.0389	1.17955
1.0389	1.1799
1.04074	1.18006
1.04074	1.18047
1.04074	1.18082
1.04258	1.18115
1.04258	1.1811
1.04258	1.18132
1.04443	1.18126
1.04443	1.18121
1.04443	1.18136
1.04627	1.18209
1.04627	1.18244
1.04627	1.18298
1.04811	1.1832
1.04811	1.18338
1.04995	1.18365
1.04995	1.18364
1.04995	1.18398
1.0518	1.1842
1.0518	1.18441
1.0518	1.18469
1.05364	1.18496
1.05364	1.18516
1.05364	1.18543
1.05548	1.18564
1.05548	1.18601
1.05732	1.18624
1.05732	1.18621
1.05732	1.18613
1.05916	1.18633
1.05916	1.18671
1.05916	1.18685
1.061	1.18712
1.061	1.18747
1.061	1.18787
1.06285	1.18808
1.06285	1.1883
1.06469	1.1886
1.06469	1.18889
1.06469	1.189
1.06653	1.18911
1.06653	1.18927
1.06653	1.18941
1.06837	1.18969
1.06837	1.19021
1.06837	1.19044
1.07022	1.19088
1.07022	1.19093
1.07206	1.19145
1.07206	1.19163
1.07206	1.19171
1.07206	1.19192
1.0739	1.19209
1.0739	1.19234
1.07574	1.19258
1.07574	1.19295
1.07574	1.19341
1.07758	1.19371
1.07758	1.194
1.07943	1.19418
1.07943	1.1943
1.07943	1.19424
1.07943	1.19428
1.08127	1.1946
1.08127	1.1948
1.08311	1.19508
1.08311	1.19518
1.08311	1.19565
1.08495	1.19589
1.08495	1.19616
1.08679	1.19643
1.08679	1.19667
1.08679	1.19687
1.08679	1.19705
1.08864	1.19737
1.08864	1.19767
1.09048	1.19791
1.09048	1.19825
1.09048	1.19853
1.09232	1.19888
1.09232	1.19934
1.09416	1.19948
1.09416	1.19987
1.09416	1.20007
1.09416	1.20011
1.096	1.20063
1.096	1.2009
1.09785	1.20129
1.09785	1.20144
1.09785	1.2014
1.09969	1.20189
1.09969	1.20225
1.10153	1.20268
1.10153	1.20291
1.10153	1.20306
1.10153	1.20313
1.10337	1.20343
1.10337	1.20368
1.10521	1.20399
1.10521	1.20414
1.10521	1.20447
1.10706	1.20487
1.10706	1.20518
1.1089	1.20549
1.1089	1.20546
1.1089	1.20575
1.1089	1.20578
1.11074	1.206
1.11074	1.20626
1.11258	1.20651
1.11258	1.2068
1.11258	1.20735
1.11442	1.20782
1.11442	1.20814
1.11627	1.20841
1.11627	1.20863
1.11627	1.20878
1.11627	1.20882
1.11811	1.209
1.11811	1.20927
1.11995	1.20956
1.11995	1.20993
1.11995	1.2101
1.12179	1.21051
1.12179	1.21067
1.12179	1.21106
1.12363	1.21119
1.12363	1.21138
1.12363	1.2117
1.12548	1.21193
1.12548	1.21205
1.12732	1.2123
1.12732	1.21275
1.12732	1.21308
1.12916	1.21374
1.12916	1.21421
1.12916	1.21438
1.131	1.21423
1.131	1.21435
1.131	1.21469
1.13284	1.21501
1.13284	1.21501
1.13469	1.21522
1.13469	1.21566
1.13469	1.21593
1.13653	1.21619
1.13653	1.21667
1.13653	1.21697
1.13837	1.21712
1.13837	1.21739
1.13837	1.21736
1.14021	1.21737
1.14021	1.21779
1.14021	1.21811
1.14205	1.2185
1.14205	1.21863
1.1439	1.21895
1.1439	1.21922
1.1439	1.21947
1.14574	1.21992
1.14574	1.22012
1.14574	1.2202
1.14758	1.22064
1.14758	1.22091
1.14758	1.22113
1.14942	1.22137
1.14942	1.22186
1.15126	1.22216
1.15126	1.22267
1.15126	1.2229
1.15311	1.22305
1.15311	1.22318
1.15311	1.22337
1.15495	1.22358
1.15495	1.22384
1.15679	1.22412
1.15679	1.22427
1.15679	1.22459
1.15863	1.22496
1.15863	1.22494
1.15863	1.22538
1.16047	1.22553
1.16047	1.22574
1.16047	1.22579
1.16232	1.22613
1.16232	1.22637
1.16416	1.22653
1.16416	1.22686
1.16416	1.22705
1.166	1.22756
1.166	1.22795
1.16784	1.22827
1.16784	1.22836
1.16784	1.22864
1.16784	1.22875
1.16968	1.22911
1.16968	1.22929
1.17153	1.22956
1.17153	1.22972
1.17153	1.23017
1.17337	1.23057
1.17337	1.23087
1.17521	1.23106
1.17521	1.23103
1.17521	1.23138
1.17521	1.23159
1.17705	1.23174
1.17705	1.23205
1.17889	1.23229
1.17889	1.23273
1.17889	1.23306
1.18074	1.23368
1.18074	1.23387
1.18258	1.23418
1.18258	1.23449
1.18258	1.23476
1.18258	1.23502
1.18442	1.23516
1.18442	1.23535
1.18626	1.23557
1.18626	1.23581
1.18626	1.23605
1.1881	1.23624
1.1881	1.23699
1.18995	1.23725
1.18995	1.23743
1.18995	1.23755
1.18995	1.23751
1.19179	1.23768
1.19179	1.23781
1.19363	1.23818
1.19363	1.23858
1.19363	1.23897
1.19547	1.23929
1.19547	1.23965
1.19731	1.23974
1.19731	1.24001
1.19731	1.24027
1.19731	1.24018
1.19916	1.24046
1.19916	1.24072
1.201	1.24099
1.201	1.24127
1.201	1.24176
1.20284	1.24205
1.20284	1.24248
1.20468	1.24303
1.20468	1.24323
1.20468	1.24338
1.20468	1.24355
1.20653	1.24355
1.20653	1.24374
1.20837	1.24422
1.20837	1.2445
1.20837	1.2448
1.21021	1.24529
1.21021	1.24564
1.21021	1.246
1.21205	1.24624
1.21205	1.2463
1.21205	1.24657
1.21389	1.24665
1.21389	1.24713
1.21389	1.2474
1.21573	1.24753
1.21573	1.24776
1.21758	1.2481
1.21758	1.24836
1.21758	1.24867
1.21942	1.24893
1.21942	1.24929
1.21942	1.24958
1.22126	1.24961
1.22126	1.2498
1.22126	1.25014
1.2231	1.25057
1.2231	1.25092
1.22495	1.25132
1.22495	1.2517
1.22495	1.25207
1.22679	1.25263
1.22679	1.25252
1.22679	1.25269
1.22863	1.25303
1.22863	1.25306
1.22863	1.25325
1.23047	1.25371
1.23047	1.25409
1.23047	1.25441
1.23231	1.25458
1.23231	1.25491
1.23416	1.2551
1.23416	1.2554
1.23416	1.25544
1.236	1.25574
1.236	1.25602
1.236	1.25611
1.23784	1.25645
1.23784	1.25669
1.23784	1.25727
1.23968	1.25765
1.23968	1.25793
1.24152	1.25821
1.24152	1.25867
1.24152	1.25897
1.24337	1.259
1.24337	1.25926
1.24337	1.25938
1.24521	1.25962
1.24521	1.25986
1.24521	1.26017
1.24705	1.26058
1.24705	1.26097
1.24889	1.26135
1.24889	1.26141
1.24889	1.26151
1.24889	1.26142
1.25073	1.26207
1.25073	1.26225
1.25258	1.26257
1.25258	1.26302
1.25258	1.26318
1.25442	1.26361
1.25442	1.26386
1.25626	1.26416
1.25626	1.2643
1.25626	1.26454
1.25626	1.26478
1.2581	1.26505
1.2581	1.2654
1.25994	1.26561
1.25994	1.26582
1.25994	1.26592
1.26179	1.26645
1.26179	1.26673
1.26363	1.26708
1.26363	1.26728
1.26363	1.26739
1.26363	1.26784
1.26547	1.26807
1.26547	1.26812
1.26731	1.26847
1.26731	1.26871
1.26731	1.26874
1.26915	1.2691
1.26915	1.26952
1.271	1.26987
1.271	1.26994
1.271	1.27012
1.271	1.2702
1.27284	1.27039
1.27284	1.27066
1.27468	1.27117
1.27468	1.27146
1.27468	1.27187
1.27652	1.27233
1.27652	1.27275
1.27836	1.27303
1.27836	1.27314
1.27836	1.27323
1.27836	1.27336
1.28021	1.27358
1.28021	1.27393
1.28205	1.27422
1.28205	1.27449
1.28205	1.27485
1.28389	1.27527
1.28389	1.27552
1.28573	1.27587
1.28573	1.27596
1.28573	1.27625
1.28573	1.27638
1.28757	1.27639
1.28757	1.27671
1.28942	1.27733
1.28942	1.27733
1.28942	1.27767
1.29126	1.27811
1.29126	1.27827
1.2931	1.27867
1.2931	1.27881
1.2931	1.27883
1.2931	1.27905
1.29494	1.27931
1.29494	1.2795
1.29678	1.27971
1.29678	1.27997
1.29678	1.28031
1.29863	1.28047
1.29863	1.28099
1.30047	1.28138
1.30047	1.28137
1.30047	1.28149
1.30047	1.28179
1.30231	1.28191
1.30231	1.2821
1.30415	1.28257
1.30415	1.28311
1.30415	1.28347
1.30599	1.28385
1.30599	1.28415
1.30784	1.2843
1.30784	1.28451
1.30784	1.28456
1.30784	1.28473
1.30968	1.28485
1.30968	1.28533
1.31152	1.28555
1.31152	1.28585
1.31152	1.28604
1.31336	1.28632
1.31336	1.28657
1.3152	1.28697
1.3152	1.28725
1.3152	1.28744
1.3152	1.2875
1.31705	1.28765
1.31705	1.28811
1.31889	1.28831
1.31889	1.28859
1.31889	1.28907
1.32073	1.28933
1.32073	1.28957
1.32257	1.28959
1.32257	1.28999
1.32257	1.28975
1.32441	1.29005
1.32441	1.29009
1.32441	1.29038
1.32626	1.29085
1.32626	1.29115
1.32626	1.29135
1.3281	1.29161
1.3281	1.29189
[truncated: 1,046,576+ more rows]
