# Supplementary material for: Investigation on the bond-slip behavior of recycled aggregate concrete-filled steel tube with studs
Source: PLoS One. 2025 Jul 1;20(7):e0325279. doi: 10.1371/journal.pone.0325279 (PMC12212574; doi:10.1371/journal.pone.0325279)
Supplement: S1 Data — (ZIP) [file pone.0325279.s001.zip › S1 Data/Fig 17 Data.xlsx]

## Sheet: Specimen GZ1-C60
Specimen GZ1-C60
Reference [59]'s test		This Paper's calculation model		Reference [59]'s calculation model
s/mm	P/kN	s/mm	P/kN	s/mm	P/kN
0	0	0	0	0	0
0.28927	0.7771	3.51	3.65	3.51	3.65
0.46654	0.8864	22.16	4.72	40	3.65
0.46654	0.993	35.3	4.3
0.60836	1.0969	40	4.3
0.60836	1.1981
0.64381	1.2966
0.71472	1.39239
0.71472	1.48549
0.75018	1.57589
0.82109	1.66359
0.82109	1.74858
0.892	1.83088
0.892	1.91047
0.99836	1.98737
1.10473	2.06156
1.282	2.13306
1.35291	2.20185
1.35291	2.26795
1.45927	2.33134
1.45927	2.39203
1.49473	2.45003
1.53018	2.46908
1.53018	2.52161
1.56564	2.59386
1.63655	2.63193
1.81382	2.68653
1.81382	2.72335
1.81382	2.75936
1.88473	2.80201
1.88473	2.82076
1.88473	2.85041
1.9911	2.88854
2.06201	2.89425
2.06201	2.92344
2.20383	2.94215
2.20383	2.9709
2.23928	2.98807
2.45201	3.0093
2.45201	3.04962
2.48746	3.07879
2.52292	3.10943
2.55837	3.12982
2.66474	3.15182
2.70019	3.18197
2.7711	3.19708
2.84201	3.22457
2.87747	3.25459
2.87747	3.28477
2.87747	3.30707
2.98383	3.33918
3.01929	3.36962
3.0902	3.38726
3.12565	3.41333
3.12565	3.44225
3.16111	3.46518
3.19656	3.4894
3.30293	3.51003
3.30293	3.53513
3.37384	3.556
3.40929	3.57029
3.55111	3.58792
3.65747	3.60764
3.76384	3.625
3.90566	3.63646
4.08293	3.64038
4.08293	3.65281
4.36657	3.66073
4.43748	3.67113
4.65021	3.67206
4.72112	3.66796
4.86294	3.67439
5.07567	3.68137
5.21749	3.6783
5.43021	3.68619
5.78476	3.68862
6.13931	3.69496
6.49386	3.69227
6.84841	3.69828
7.20296	3.7067
7.45114	3.70967
7.80569	3.72105
8.16024	3.72981
8.51478	3.74007
8.72751	3.75769
8.94024	3.77519
9.15297	3.79319
9.40115	3.81247
9.72025	3.83365
10.0748	3.85212
10.3584	3.87594
10.5002	3.90031
10.713	3.92119
10.9257	3.9452
11.2448	3.96778
11.493	3.99231
11.6703	4.01704
11.883	4.04166
11.883	4.06542
11.9894	4.09024
12.2375	4.11482
12.3439	4.141
12.5566	4.16664
12.663	4.19209
12.9112	4.2165
12.9112	4.23963
13.0885	4.2627
13.2657	4.28831
13.443	4.3135
13.7266	4.34018
13.9394	4.3663
14.2585	4.39132
14.5776	4.41596
14.8612	4.44016
15.2157	4.4633
15.4994	4.48627
15.8185	4.5069
16.0667	4.52626
16.3858	4.54354
16.5985	4.5644
16.953	4.58192
17.2012	4.59777
17.5203	4.61487
17.8394	4.62692
18.1585	4.64364
18.4421	4.65532
18.7967	4.66942
19.1512	4.67934
19.5058	4.68863
19.8603	4.69738
20.2149	4.70501
20.5694	4.71159
20.924	4.71458
21.2785	4.71685
21.6331	4.71836
21.9876	4.71966
22.3422	4.71975
22.6967	4.71993
23.0513	4.71986
23.4058	4.72002
23.7604	4.71991
24.044	4.7212
24.3631	4.72259
24.5049	4.72241
24.7886	4.72131
25.0367	4.71992
25.3204	4.71834
25.6749	4.71724
26.0295	4.71533
26.384	4.71343
26.7386	4.71005
27.0931	4.70721
27.4477	4.70332
27.8022	4.69763
28.1567	4.69142
28.5113	4.68577
28.8658	4.68122
29.2204	4.67268
29.575	4.66758
29.9295	4.66238
30.284	4.65708
30.6386	4.65168
30.9931	4.64619
31.3477	4.64059
31.7022	4.63489
32.0568	4.6291
32.4113	4.6232
32.7659	4.61721
33.1204	4.61112
33.475	4.60492
33.8295	4.59863
34.1841	4.59224
34.5386	4.58575
34.8932	4.57916
35.2477	4.57247
35.6023	4.56568
35.7086	4.55879
35.815	4.5518
35.9214	--

## Sheet: Specimen GZ1-C70
Specimen GZ1-C60
Reference [59]'s test		This Paper's calculation model		Reference [59]'s calculation model
s/mm	P/kN	s/mm	P/kN	s/mm	P/kN
0	0	0	0	0	0
1.0011	0.99805	5.46	4.17	5.46	4.17
1.03665	1.06227	25.3	5.05	40	4.17
1.10775	1.12615	35.3	4.63
1.1433	1.18971	40	4.63
1.21439	1.25293
1.24994	1.31581
1.24994	1.37837
1.28549	1.44059
1.28549	1.50247
1.42769	1.56403
1.42769	1.62525
1.53434	1.68613
1.53434	1.74669
1.60544	1.80691
1.71208	1.86679
1.78318	1.92635
1.78318	1.98556
1.81873	2.04445
1.99648	2.103
2.03203	2.16122
2.20977	2.21911
2.24532	2.27987
2.24532	2.34068
2.28087	2.39489
2.28087	2.45369
2.31642	2.51867
2.35197	2.57703
2.49417	2.62551
2.49417	2.69147
2.56527	2.73938
2.74301	2.80163
2.74301	2.8549
2.74301	2.91292
2.77856	2.9637
2.88521	3.01227
2.88521	3.06849
2.92076	3.12347
2.92076	3.17875
3.09851	3.2195
3.13405	3.26673
3.1696	3.3136
3.27625	3.36822
3.3118	3.42647
3.48955	3.4709
3.5962	3.51874
3.73839	3.56444
3.77394	3.6108
3.77394	3.64344
3.77394	3.68793
4.20053	3.7269
4.30718	3.76542
4.41383	3.81132
4.48493	3.84885
4.55603	3.87845
4.69822	3.90897
4.69822	3.94315
4.80487	3.97398
4.84042	4.00527
5.01817	4.0167
5.16036	4.04074
5.51586	4.06523
5.65805	4.08052
5.87135	4.10024
6.0491	4.1156
6.40459	4.13425
6.47569	4.15171
6.61788	4.17184
6.83118	4.19465
6.97338	4.2098
7.22222	4.21834
7.39997	4.2298
7.61326	4.2352
7.89766	4.24082
8.03986	4.24621
8.39535	4.25096
8.75084	4.25877
9.10633	4.26067
9.21298	4.26822
9.49738	4.2713
9.63957	4.27899
9.99507	4.28692
10.2439	4.29674
10.5994	4.30909
10.9549	4.32218
11.3104	4.33781
11.4526	4.35567
11.7014	4.37051
12.0569	4.38757
12.128	4.40275
12.448	4.41961
12.6257	4.4363
12.7679	4.4522
12.9101	4.46948
13.1945	4.48749
13.3367	4.5053
13.4434	4.52562
13.6922	4.54557
13.9055	4.56446
14.2254	4.58362
14.4387	4.60398
14.5809	4.62441
14.9009	4.64393
15.0786	4.66298
15.2564	4.68399
15.5407	4.70505
15.754	4.7233
16.0029	4.74215
16.1806	4.7603
16.5006	4.77749
16.785	4.79464
16.9983	4.81033
17.176	4.82495
17.4604	4.83937
17.7804	4.85421
17.9226	4.86758
18.2781	4.88083
18.3847	4.89474
18.7402	4.90809
18.9535	4.91932
19.309	4.92883
19.5578	4.93776
19.9133	4.95018
20.0911	4.96257
20.4465	4.97178
20.8021	4.98077
21.1575	4.98946
21.4419	4.99836
21.6197	5.00558
21.9752	5.01395
22.224	5.02226
22.5795	5.03036
22.8284	5.03759
23.1838	5.04634
23.5393	5.05375
23.8948	5.06125
24.2503	5.0688
24.6058	5.0773
24.9613	5.08434
25.3168	5.08824
25.6723	5.09284
26.0278	5.09623
26.3833	5.10039
26.7388	5.10325
27.0943	5.10508
27.4498	5.10677
27.8053	5.10665
28.1608	5.10613
28.5162	5.10781
28.8717	5.10671
29.1917	5.10495
29.5472	5.10253
29.9027	5.09944
30.2582	5.0957
30.6136	5.0913
30.7914	5.08624
31.1469	5.08051
31.5024	5.07413
31.8579	5.06708
32.2134	5.05938
32.3911	5.05101
32.7466	5.04199
33.1021	5.0323
33.4576	5.02196
33.8131	5.01095
33.9197	4.99929
34.2752	4.98696
34.5241	4.97397
34.6307	4.96033
33.475
33.8295
34.1841
34.5386
34.8932
35.2477
35.6023
35.7086
35.815
35.9214	--

## Sheet: Specimen GZ1-RC60
Specimen GZ1-C60
Reference [59]'s test		This Paper's calculation model		Reference [59]'s calculation model
s/mm	P/kN	s/mm	P/kN	s/mm	P/kN
0	0	0	0	0	0
0.50618	0.83929	5.38	3.67	5.38	3.67
0.50618	0.96901	23.92	4.57	40	3.67
0.57766	1.09481	28.74	4.15
0.6134	1.21671	40	4.15
1.32819	1.3347
1.36393	1.44879
1.43541	1.55897
1.50689	1.66524
1.50689	1.76761
1.68559	1.86607
1.79281	1.96062
1.82855	2.05127
1.86429	2.13801
1.90003	2.22084
1.90003	2.29977
1.93577	2.37479
1.97151	2.44591
2.07873	2.51311
2.07873	2.57641
2.15021	2.63581
2.15021	2.6913
2.40039	2.69779
2.47187	2.73695
2.61482	2.76523
2.72204	2.78233
2.75778	2.7864
2.93648	2.81293
2.97222	2.84467
3.00796	2.86821
3.07944	2.8982
3.2224	2.92069
3.2224	2.94988
3.25814	2.97932
3.25814	3.01035
3.29388	3.04656
3.29388	3.08995
3.29388	3.13212
3.32962	3.17917
3.47258	3.21746
3.54406	3.2542
3.82998	3.29305
4.04441	3.33207
4.15163	3.37428
4.33033	3.40992
4.47329	3.44709
4.68773	3.47723
4.79495	3.51066
5.08087	3.53678
5.33104	3.56675
5.68844	3.58856
6.0101	3.61392
6.22454	3.63288
6.51045	3.66259
6.83211	3.68368
7.18951	3.71069
7.51117	3.72223
7.65413	3.74101
8.01152	3.74513
8.36892	3.74912
8.4404	3.7491
8.72632	3.74882
8.7978	3.74005
9.01224	3.74772
9.04798	3.75185
9.15519	3.75655
9.33389	3.7631
9.36963	3.75617
9.61981	3.76677
9.72703	3.77521
9.83425	3.78731
10.0487	3.8009
10.1916	3.80143
10.3346	3.81661
10.4776	3.83576
10.6563	3.85564
10.7992	3.87501
11.0137	3.88598
11.3711	3.89964
11.6927	3.92364
11.6927	3.94628
11.6927	3.96979
11.6927	3.98457
11.9429	4.00124
11.9429	4.01463
11.9429	4.02262
11.9429	4.02828
11.9429	4.04459
12.0501	4.05685
12.1931	4.07441
12.2288	4.08342
12.3003	4.09412
12.336	4.10091
12.4433	4.11446
12.4433	4.12324
12.5505	4.13387
12.622	4.13655
12.6577	4.14338
12.6577	4.14189
12.6934	4.14748
12.7292	4.15242
12.7649	4.15772
12.8006	4.16616
12.8006	4.18822
12.9079	4.19495
12.9436	4.20399
12.9793	4.21342
12.9793	4.22
13.0151	4.24418
13.0508	4.25382
13.0866	4.26803
13.1223	4.27832
13.1223	4.28726
13.3367	4.31236
13.4797	4.32637
13.5869	4.33959
13.8014	4.34964
13.9443	4.36221
14.0873	4.38674
14.3375	4.41088
14.5161	4.42572
14.5876	4.43877
14.7306	4.44525
14.8378	4.45761
15.1952	4.46907
15.5526	4.47562
15.8028	4.49115
15.8028	4.50742
15.8028	4.51521
15.91	4.52315
16.1244	4.52755
16.3746	4.53176
16.6605	4.5398
16.6963	4.54668
16.9107	4.5459
16.9464	4.54492
17.0537	4.54575
17.1252	4.54467
17.3039	4.54524
17.4111	4.54947
17.4825	4.54845
17.6612	4.5486
17.7685	4.55041
17.84	4.5502
18.0187	4.55023
18.0544	4.55337
18.0544	4.55379
18.376	4.55443
18.4118	4.55796
18.4118	4.55865
18.7334	4.55969
18.7692	4.56181
18.7692	4.56212
19.0908	4.56261
19.1266	4.56434
19.1266	4.56562
19.4482	4.56439
19.484	4.56682
19.484	4.56822
19.8056	4.56963
19.8414	4.57106
19.8414	4.57249
20.163	4.57394
20.1988	4.5754
20.1988	4.57687
20.5204	4.57835
20.5562	4.57985
20.5562	4.58136
20.8778	4.58287
20.9136	4.58441
20.9136	4.58595
21.2352	4.58751
21.271	4.58908
21.271	4.59066
21.5926	4.59225
21.6284	4.59385
21.6284	4.59547
21.95	4.5971
21.9857	--
21.9857	--
22.3074	--
22.3432	--
22.3432	--
22.6648	--
22.7005	--
22.7005	--
23.0222	--
23.058	--
23.058	--
23.3796	--
23.4153	--
23.4153	--
23.737	--
23.7727	--
24.0944	--
24.1301	--
24.4518	--
24.4875	--
24.8092	--
24.8449	--
25.1666	--
25.2023	--
25.524	--
25.5597	--
25.8814	--
25.9171	--
26.2388	--
26.2745	--
26.5962	--
26.6319	--
26.9536	--
26.9893	--
27.311	--
27.3467	--
27.6684	--
27.7041	--
28.0258	--
28.0615	--
28.3832	--
28.4189	--
28.7048	--
28.7048	--
29.0622	--
29.0622	--
	--
