# Supplementary material for: Investigation on the bond-slip behavior of recycled aggregate concrete-filled steel tube with studs
Source: PLoS One. 2025 Jul 1;20(7):e0325279. doi: 10.1371/journal.pone.0325279 (PMC12212574; doi:10.1371/journal.pone.0325279)
Supplement: S1 Data — (ZIP) [file pone.0325279.s001.zip › S1 Data/Fig 7 Data.xlsx]

## Sheet: (a) Series of stud numbers
RACFST-1		RACFST-3		RACFST-5		RACFST-6
s/mm	P/kN	s/mm	P/kN	s/mm	P/kN	s/mm	P/kN
0	0	0	0	0	0	0	0
0	0.09829	6.67E-4	0.20573	0	0.19107	0	0.41247
0.00184	0.19657	0.00133	0.41146	0	0.38213	0	0.82494
0.00184	0.29486	0.002	0.6172	0	0.5732	0	1.2374
0.00368	0.39315	0.00267	0.82293	0.00184	0.76426	0.00184	1.64987
0.00368	0.49143	0.00333	1.02866	0.00184	0.95533	0.00184	2.06234
0.00368	0.58972	0.004	1.23439	0.00369	1.1464	0.00184	2.47481
0.00553	0.68801	0.00467	1.44013	0.00369	1.33746	0.00368	2.88727
0.00553	0.78629	0.00533	1.64586	0.00369	1.52853	0.00368	3.29974
0.00553	0.88458	0.006	1.85159	0.00553	1.7196	0.00368	3.71221
0.00737	0.98287	0.00666	2.05732	0.00553	1.91066	0.00553	4.12468
0.00737	1.08115	0.00733	2.26306	0.00737	2.10173	0.00553	4.53715
0.00737	1.17944	0.008	2.46879	0.00737	2.29279	0.00553	4.94961
0.00921	1.27773	0.00866	2.67452	0.00737	2.48386	0.00737	5.36208
0.00921	1.37601	0.00933	2.88025	0.00921	2.67493	0.00737	5.77455
0.01105	1.4743	0.01	3.08599	0.00921	2.86599	0.00921	6.18702
0.01105	1.57259	0.01066	3.29172	0.00921	3.05706	0.00921	6.59949
0.0129	1.67087	0.01133	3.49745	0.01105	3.24813	0.00921	7.01195
0.0129	1.76916	0.012	3.70318	0.01105	3.43919	0.00921	7.42442
0.0129	1.86745	0.01266	3.90891	0.01289	3.63026	0.01105	7.83689
0.0129	1.96573	0.01333	4.11465	0.01289	3.82132	0.01105	8.24936
0.01474	2.06402	0.014	4.32038	0.01474	4.01239	0.01289	8.66182
0.01474	2.16231	0.01466	4.52611	0.01474	4.20346	0.01289	9.07429
0.01658	2.26059	0.01533	4.73184	0.01474	4.39452	0.01289	9.48676
0.01658	2.35888	0.01599	4.93758	0.01658	4.58559	0.01474	9.89923
0.01842	2.45717	0.01666	5.14331	0.01658	4.77666	0.01474	10.3117
0.01842	2.55545	0.01733	5.34904	0.01842	4.96772	0.01658	10.7242
0.01842	2.65374	0.01799	5.55477	0.01842	5.15879	0.01658	11.1366
0.02026	2.75203	0.01866	5.76051	0.01842	5.34985	0.01658	11.5491
0.02026	2.85031	0.01933	5.96624	0.02026	5.54092	0.01658	11.9616
0.02026	2.9486	0.01999	6.17197	0.02026	5.73199	0.01842	12.374
0.0221	3.04689	0.02066	6.3777	0.02211	5.92305	0.01842	12.7865
0.0221	3.14517	0.02133	6.58343	0.02211	6.11412	0.02026	13.199
0.0221	3.24346	0.02199	6.78917	0.02211	6.30519	0.02026	13.6114
0.02395	3.34175	0.02266	6.9949	0.02395	6.49625	0.02026	14.0239
0.02395	3.44003	0.02332	7.20063	0.02395	6.68732	0.02211	14.4364
0.02579	3.53832	0.02399	7.40636	0.02395	6.87838	0.02211	14.8488
0.02579	3.63661	0.02466	7.6121	0.02579	7.06945	0.02395	15.2613
0.02579	3.73489	0.02532	7.81783	0.02579	7.26052	0.02395	15.6738
0.02763	3.83318	0.02599	8.02356	0.02579	7.45158	0.02395	16.0862
0.02763	3.93147	0.02666	8.22929	0.02763	7.64265	0.02395	16.4987
0.02763	4.02975	0.02732	8.43503	0.02763	7.83372	0.02579	16.9112
0.02947	4.12804	0.02799	8.64076	0.02763	8.02478	0.02579	17.3237
0.02947	4.22633	0.02866	8.84649	0.02947	8.21585	0.02763	17.7361
0.02947	4.32461	0.02932	9.05222	0.02947	8.40691	0.02763	18.1486
0.03131	4.4229	0.02999	9.25796	0.02947	8.59798	0.02763	18.5611
0.03131	4.52119	0.03065	9.46369	0.03131	8.78905	0.02947	18.9735
0.03316	4.61947	0.03132	9.66942	0.03131	8.98011	0.02947	19.386
0.03316	4.71776	0.03199	9.87515	0.03131	9.17118	0.03131	19.7985
0.03316	4.81605	0.03265	10.0809	0.03316	9.36225	0.03131	20.2109
0.035	4.91433	0.03332	10.2866	0.03316	9.55331	0.03131	20.6234
0.035	5.01262	0.03399	10.4924	0.03316	9.74438	0.03131	21.0359
0.035	5.11091	0.03465	10.6981	0.035	9.93544	0.03316	21.4483
0.03684	5.20919	0.03532	10.9038	0.035	10.1265	0.03316	21.8608
0.03684	5.30748	0.03599	11.1096	0.03684	10.3176	0.035	22.2733
0.03684	5.40577	0.03665	11.3153	0.03684	10.5086	0.035	22.6857
0.03868	5.50405	0.03732	11.521	0.03684	10.6997	0.035	23.0982
0.03868	5.60234	0.03799	11.7267	0.03684	10.8908	0.03684	23.5107
0.04052	5.70063	0.03865	11.9325	0.03868	11.0818	0.03684	23.9231
0.04052	5.79891	0.03932	12.1382	0.03868	11.2729	0.03868	24.3356
0.04052	5.8972	0.03998	12.3439	0.04053	11.464	0.03868	24.7481
0.04237	5.99549	0.04065	12.5497	0.04053	11.655	0.03868	25.1605
0.04237	6.09377	0.04132	12.7554	0.04053	11.8461	0.03868	25.573
0.04237	6.19206	0.04198	12.9611	0.04237	12.0372	0.04053	25.9855
0.04421	6.29035	0.04265	13.1669	0.04237	12.2282	0.04053	26.3979
0.04421	6.38863	0.04332	13.3726	0.04421	12.4193	0.04237	26.8104
0.04421	6.48692	0.04398	13.5783	0.04421	12.6104	0.04237	27.2229
0.04605	6.58521	0.04465	13.7841	0.04421	12.8014	0.04237	27.6353
0.04605	6.68349	0.04532	13.9898	0.04421	12.9925	0.04421	28.0478
0.04605	6.78178	0.04598	14.1955	0.04605	13.1836	0.04421	28.4603
0.04789	6.88007	0.04665	14.4013	0.04605	13.3746	0.04605	28.8727
0.04789	6.97835	0.04731	14.607	0.04789	13.5657	0.04605	29.2852
0.04974	7.07664	0.04798	14.8127	0.04789	13.7568	0.04605	29.6977
0.04974	7.17493	0.04865	15.0185	0.04789	13.9478	0.04605	30.1102
0.04974	7.27321	0.04931	15.2242	0.04974	14.1389	0.04789	30.5226
0.05158	7.3715	0.04998	15.4299	0.04974	14.33	0.04789	30.9351
0.05158	7.46979	0.05065	15.6357	0.04974	14.521	0.04974	31.3475
0.05158	7.56807	0.05131	15.8414	0.05158	14.7121	0.04974	31.76
0.05342	7.66636	0.05198	16.0471	0.05158	14.9032	0.04974	32.1725
0.05342	7.76465	0.05265	16.2528	0.05158	15.0942	0.05158	32.585
0.05526	7.86293	0.05331	16.4586	0.05342	15.2853	0.05158	32.9974
0.05526	7.96122	0.05398	16.6643	0.05342	15.4764	0.05342	33.4099
0.05526	8.05951	0.05465	16.87	0.05342	15.6674	0.05342	33.8224
0.0571	8.15779	0.05531	17.0758	0.05526	15.8585	0.05342	34.2348
0.0571	8.25608	0.05598	17.2815	0.05526	16.0496	0.05342	34.6473
0.0571	8.35437	0.05664	17.4872	0.0571	16.2406	0.05526	35.0598
0.05894	8.45265	0.05731	17.693	0.0571	16.4317	0.05526	35.4722
0.05894	8.55094	0.05798	17.8987	0.0571	16.6228	0.0571	35.8847
0.05894	8.64923	0.05864	18.1044	0.05895	16.8138	0.0571	36.2972
0.06079	8.74751	0.05931	18.3102	0.05895	17.0049	0.0571	36.7096
0.06079	8.8458	0.05998	18.5159	0.05895	17.196	0.05895	37.1221
0.06079	8.94409	0.06064	18.7216	0.06079	17.387	0.05895	37.5346
0.06263	9.04237	0.06131	18.9274	0.06079	17.5781	0.06079	37.947
0.06263	9.14066	0.06198	19.1331	0.06079	17.7692	0.06079	38.3595
0.06447	9.23895	0.06264	19.3388	0.06263	17.9602	0.06079	38.772
0.06447	9.33723	0.06331	19.5446	0.06263	18.1513	0.06079	39.1844
0.06447	9.43552	0.06397	19.7503	0.06263	18.3424	0.06263	39.5969
0.06631	9.53381	0.06464	19.956	0.06447	18.5334	0.06263	40.0094
0.06631	9.63209	0.06531	20.1618	0.06447	18.7245	0.06447	40.4218
0.06631	9.73038	0.06597	20.3675	0.06631	18.9156	0.06447	40.8343
0.06816	9.82867	0.06664	20.5732	0.06631	19.1066	0.06447	41.2468
0.06816	9.92695	0.06731	20.779	0.06631	19.2977	0.06631	41.6593
0.07	10.0252	0.06797	20.9847	0.06816	19.4888	0.06631	42.0717
0.07	10.1235	0.06864	21.1904	0.06816	19.6798	0.06631	42.4842
0.07	10.2218	0.06931	21.3962	0.06816	19.8709	0.06816	42.8967
0.07184	10.3201	0.06997	21.6019	0.07	20.0619	0.06816	43.3091
0.07184	10.4184	0.07064	21.8076	0.07	20.253	0.06816	43.7216
0.07184	10.5167	0.07131	22.0134	0.07184	20.4441	0.07	44.1341
0.07368	10.615	0.07197	22.2191	0.07184	20.6351	0.07	44.5465
0.07368	10.7133	0.07264	22.4248	0.07184	20.8262	0.07	44.959
0.07368	10.8115	0.0733	22.6306	0.07368	21.0173	0.07184	45.3715
0.07552	10.9098	0.07397	22.8363	0.07368	21.2083	0.07184	45.7839
0.07552	11.0081	0.07464	23.042	0.07368	21.3994	0.07368	46.1964
0.07552	11.1064	0.0753	23.2477	0.07552	21.5905	0.07368	46.6089
0.07737	11.2047	0.07597	23.4535	0.07552	21.7815	0.07368	47.0213
0.07737	11.303	0.07664	23.6592	0.07552	21.9726	0.07552	47.4338
0.07921	11.4012	0.0773	23.865	0.07737	22.1637	0.07552	47.8463
0.07921	11.4995	0.07797	24.0707	0.07737	22.3547	0.07552	48.2587
0.07921	11.5978	0.07864	24.2764	0.07737	22.5458	0.07737	48.6712
0.08105	11.6961	0.0793	24.4822	0.07921	22.7369	0.07737	49.0837
0.08105	11.7944	0.07997	24.6879	0.07921	22.9279	0.07737	49.4961
0.08105	11.8927	0.08063	24.8936	0.08105	23.119	0.07921	49.9086
0.08289	11.991	0.0813	25.0994	0.08105	23.3101	0.07921	50.3211
0.08289	12.0893	0.08197	25.3051	0.08105	23.5011	0.08105	50.7335
0.08473	12.1875	0.08263	25.5108	0.08105	23.6922	0.08105	51.146
0.08473	12.2858	0.0833	25.7165	0.08289	23.8833	0.08105	51.5585
0.08473	12.3841	0.08397	25.9223	0.08289	24.0743	0.08289	51.971
0.08657	12.4824	0.08463	26.128	0.08473	24.2654	0.08289	52.3834
0.08657	12.5807	0.0853	26.3337	0.08473	24.4565	0.08289	52.7959
0.08657	12.679	0.08597	26.5395	0.08473	24.6475	0.08473	53.2084
0.08842	12.7773	0.08663	26.7452	0.08658	24.8386	0.08473	53.6208
0.08842	12.8756	0.0873	26.9509	0.08658	25.0297	0.08473	54.0333
0.08842	12.9738	0.08797	27.1567	0.08842	25.2207	0.08658	54.4457
0.09026	13.0721	0.08863	27.3624	0.08842	25.4118	0.08658	54.8582
0.09026	13.1704	0.0893	27.5681	0.08842	25.6029	0.08842	55.2707
0.09026	13.2687	0.08996	27.7739	0.08842	25.7939	0.08842	55.6832
0.0921	13.367	0.09063	27.9796	0.09026	25.985	0.08842	56.0956
0.0921	13.4653	0.0913	28.1853	0.09026	26.1761	0.09026	56.5081
0.09394	13.5636	0.09196	28.3911	0.0921	26.3671	0.09026	56.9206
0.09394	13.6618	0.09263	28.5968	0.0921	26.5582	0.09026	57.333
0.09394	13.7601	0.0933	28.8025	0.0921	26.7493	0.0921	57.7455
0.09394	13.8584	0.09396	29.0083	0.09394	26.9403	0.0921	58.158
0.09578	13.9567	0.09463	29.214	0.09394	27.1314	0.0921	58.5704
0.09578	14.055	0.0953	29.4197	0.09394	27.3225	0.09394	58.9829
0.09763	14.1533	0.09596	29.6255	0.09579	27.5135	0.09394	59.3954
0.09763	14.2516	0.09663	29.8312	0.09579	27.7046	0.09579	59.8078
0.09763	14.3498	0.09729	30.0369	0.09579	27.8957	0.09579	60.2203
0.09947	14.4481	0.09796	30.2427	0.09763	28.0867	0.09579	60.6328
0.09947	14.5464	0.09863	30.4484	0.09763	28.2778	0.09763	61.0452
0.10131	14.6447	0.09929	30.6541	0.09763	28.4689	0.09763	61.4577
0.10131	14.743	0.09996	30.8599	0.09947	28.6599	0.09763	61.8702
0.10131	14.8413	0.10063	31.0656	0.09947	28.851	0.09947	62.2826
0.10315	14.9396	0.10129	31.2713	0.09947	29.0421	0.09947	62.6951
0.10315	15.0379	0.10196	31.477	0.10131	29.2331	0.09947	63.1076
0.10315	15.1362	0.10263	31.6828	0.10131	29.4242	0.10131	63.52
0.105	15.2344	0.10329	31.8885	0.10315	29.6153	0.10131	63.9325
0.105	15.3327	0.10396	32.0943	0.10315	29.8063	0.10131	64.345
0.10684	15.431	0.10462	32.3	0.10315	29.9974	0.10315	64.7575
0.10684	15.5293	0.10529	32.5057	0.10315	30.1885	0.10315	65.1699
0.10684	15.6276	0.10596	32.7114	0.105	30.3795	0.105	65.5824
0.10868	15.7259	0.10662	32.9172	0.105	30.5706	0.105	65.9948
0.10868	15.8241	0.10729	33.1229	0.10684	30.7617	0.105	66.4073
0.10868	15.9224	0.10796	33.3286	0.10684	30.9527	0.10684	66.8198
0.11052	16.0207	0.10862	33.5344	0.10684	31.1438	0.10684	67.2322
0.11052	16.119	0.10929	33.7401	0.10868	31.3349	0.10684	67.6447
0.11236	16.2173	0.10996	33.9458	0.10868	31.5259	0.10868	68.0572
0.11236	16.3156	0.11062	34.1516	0.10868	31.717	0.10868	68.4697
0.11236	16.4139	0.11129	34.3573	0.11052	31.9081	0.10868	68.8821
0.11421	16.5122	0.11196	34.563	0.11052	32.0991	0.11052	69.2946
0.11421	16.6105	0.11262	34.7688	0.11052	32.2902	0.11052	69.7071
0.11605	16.7087	0.11329	34.9745	0.11236	32.4813	0.11236	70.1195
0.11605	16.807	0.11395	35.1802	0.11236	32.6723	0.11236	70.532
0.11605	16.9053	0.11462	35.386	0.11236	32.8634	0.11236	70.9445
0.11605	17.0036	0.11529	35.5917	0.11421	33.0545	0.11421	71.3569
0.11789	17.1019	0.11595	35.7974	0.11421	33.2455	0.11421	71.7694
0.11789	17.2002	0.11662	36.0032	0.11605	33.4366	0.11421	72.1819
0.11973	17.2984	0.11729	36.2089	0.11605	33.6277	0.11605	72.5943
0.11973	17.3967	0.11795	36.4146	0.11605	33.8187	0.11605	73.0068
0.11973	17.495	0.11862	36.6204	0.11789	34.0098	0.11605	73.4193
0.12157	17.5933	0.11929	36.8261	0.11789	34.2009	0.11789	73.8317
0.12157	17.6916	0.11995	37.0318	0.11789	34.3919	0.11789	74.2442
0.12157	17.7899	0.12062	37.2375	0.11973	34.583	0.11973	74.6567
0.12342	17.8882	0.12128	37.4433	0.11973	34.7741	0.11973	75.0691
0.12342	17.9865	0.12195	37.649	0.11973	34.9651	0.11973	75.4816
0.12342	18.0847	0.12262	37.8548	0.12157	35.1562	0.12157	75.8941
0.12526	18.183	0.12328	38.0605	0.12157	35.3473	0.12157	76.3066
0.12526	18.2813	0.12395	38.2662	0.12157	35.5383	0.12157	76.719
0.12526	18.3796	0.12462	38.4719	0.12342	35.7294	0.12342	77.1315
0.1271	18.4779	0.12528	38.6777	0.12342	35.9205	0.12342	77.5439
0.1271	18.5762	0.12595	38.8834	0.12526	36.1115	0.12342	77.9564
0.12894	18.6745	0.12662	39.0891	0.12526	36.3026	0.12526	78.3689
0.12894	18.7727	0.12728	39.2949	0.12526	36.4937	0.12526	78.7814
0.12894	18.871	0.12795	39.5006	0.12526	36.6847	0.1271	79.1938
0.13078	18.9693	0.12862	39.7063	0.1271	36.8758	0.1271	79.6063
0.13078	19.0676	0.12928	39.9121	0.1271	37.0669	0.1271	80.0188
0.13078	19.1659	0.12995	40.1178	0.12894	37.2579	0.1271	80.4312
0.13263	19.2642	0.13061	40.3235	0.12894	37.449	0.12894	80.8437
0.13263	19.3625	0.13128	40.5293	0.12894	37.6401	0.12894	81.2562
0.13263	19.4608	0.13195	40.735	0.13078	37.8311	0.13078	81.6686
0.13447	19.559	0.13261	40.9407	0.13078	38.0222	0.13078	82.0811
0.13447	19.6573	0.13328	41.1465	0.13078	38.2133	0.13078	82.4936
0.13447	19.7556	0.13395	41.3522	0.13263	38.4043	0.13263	82.906
0.13631	19.8539	0.13461	41.5579	0.13263	38.5954	0.13263	83.3185
0.13631	19.9522	0.13528	41.7637	0.13263	38.7864	0.13447	83.731
0.13815	20.0505	0.13595	41.9694	0.13263	38.9775	0.13447	84.1434
0.13815	20.1488	0.13661	42.1751	0.13447	39.1686	0.13447	84.5559
0.13815	20.2471	0.13728	42.3809	0.13447	39.3596	0.13447	84.9684
0.13815	20.3453	0.13794	42.5866	0.13631	39.5507	0.13631	85.3808
0.13999	20.4436	0.13861	42.7923	0.13631	39.7418	0.13631	85.7933
0.13999	20.5419	0.13928	42.9981	0.13631	39.9328	0.13815	86.2058
0.14184	20.6402	0.13994	43.2038	0.13815	40.1239	0.13815	86.6182
0.14184	20.7385	0.14061	43.4095	0.13815	40.315	0.13815	87.0307
0.14184	20.8368	0.14128	43.6153	0.13999	40.506	0.13999	87.4432
0.14368	20.9351	0.14194	43.821	0.13999	40.6971	0.13999	87.8556
0.14368	21.0333	0.14261	44.0267	0.13999	40.8882	0.14184	88.2681
0.14552	21.1316	0.14328	44.2325	0.13999	41.0792	0.14184	88.6806
0.14552	21.2299	0.14394	44.4382	0.14184	41.2703	0.14184	89.0931
0.14552	21.3282	0.14461	44.6439	0.14184	41.4614	0.14184	89.5055
0.14552	21.4265	0.14528	44.8496	0.14368	41.6524	0.14368	89.918
0.14736	21.5248	0.14594	45.0554	0.14368	41.8435	0.14368	90.3304
0.14736	21.6231	0.14661	45.2611	0.14368	42.0346	0.14552	90.7429
0.14736	21.7214	0.14727	45.4669	0.14552	42.2256	0.14552	91.1554
0.1492	21.8196	0.14794	45.6726	0.14552	42.4167	0.14552	91.5679
0.1492	21.9179	0.14861	45.8783	0.14552	42.6078	0.14736	91.9803
0.15105	22.0162	0.14927	46.084	0.14736	42.7988	0.14736	92.3928
0.15105	22.1145	0.14994	46.2898	0.14736	42.9899	0.1492	92.8053
0.15105	22.2128	0.15061	46.4955	0.14736	43.181	0.1492	93.2177
0.15289	22.3111	0.15127	46.7012	0.1492	43.372	0.1492	93.6302
0.15289	22.4094	0.15194	46.907	0.1492	43.5631	0.1492	94.0427
0.15289	22.5077	0.15261	47.1127	0.1492	43.7542	0.15105	94.4551
0.15289	22.6059	0.15327	47.3184	0.15105	43.9452	0.15105	94.8676
0.15473	22.7042	0.15394	47.5242	0.15105	44.1363	0.15289	95.2801
0.15473	22.8025	0.1546	47.7299	0.15105	44.3274	0.15289	95.6925
0.15657	22.9008	0.15527	47.9356	0.15289	44.5184	0.15289	96.105
0.15657	22.9991	0.15594	48.1414	0.15289	44.7095	0.15473	96.5175
0.15657	23.0974	0.1566	48.3471	0.15473	44.9006	0.15473	96.9299
0.15841	23.1957	0.15727	48.5528	0.15473	45.0916	0.15657	97.3424
0.15841	23.2939	0.15794	48.7586	0.15473	45.2827	0.15657	97.7549
0.16026	23.3922	0.1586	48.9643	0.15473	45.4738	0.15657	98.1673
0.16026	23.4905	0.15927	49.17	0.15657	45.6648	0.15657	98.5798
0.16026	23.5888	0.15994	49.3758	0.15657	45.8559	0.15841	98.9923
0.16026	23.6871	0.1606	49.5815	0.15841	46.047	0.15841	99.4047
0.1621	23.7854	0.16127	49.7872	0.15841	46.238	0.16026	99.8172
0.1621	23.8837	0.16193	49.993	0.15841	46.4291	0.16026	100.23
0.16394	23.982	0.1626	50.1987	0.16026	46.6202	0.16026	100.642
0.16394	24.0802	0.16327	50.4044	0.16026	46.8112	0.1621	101.055
0.16394	24.1785	0.16393	50.6102	0.16026	47.0023	0.1621	101.467
0.16578	24.2768	0.1646	50.8159	0.1621	47.1934	0.16394	101.88
0.16578	24.3751	0.16527	51.0216	0.1621	47.3844	0.16394	102.292
0.16762	24.4734	0.16593	51.2274	0.1621	47.5755	0.16394	102.704
0.16762	24.5717	0.1666	51.4331	0.16394	47.7666	0.16394	103.117
0.16762	24.67	0.16727	51.6388	0.16394	47.9576	0.16578	103.529
0.16762	24.7682	0.16793	51.8445	0.16394	48.1487	0.16578	103.942
0.16947	24.8665	0.1686	52.0503	0.16578	48.3398	0.16762	104.354
0.16947	24.9648	0.16927	52.256	0.16578	48.5308	0.16762	104.767
0.17131	25.0631	0.16993	52.4618	0.16578	48.7219	0.16762	105.179
0.17131	25.1614	0.1706	52.6675	0.16762	48.913	0.16947	105.592
0.17131	25.2597	0.17126	52.8732	0.16762	49.104	0.16947	106.004
0.17315	25.358	0.17193	53.0789	0.16947	49.2951	0.16947	106.417
0.17315	25.4563	0.1726	53.2847	0.16947	49.4862	0.17131	106.829
0.17499	25.5545	0.17326	53.4904	0.16947	49.6772	0.17131	107.242
0.17499	25.6528	0.17393	53.6961	0.17131	49.8683	0.17131	107.654
0.17499	25.7511	0.1746	53.9019	0.17131	50.0594	0.17315	108.067
0.17499	25.8494	0.17526	54.1076	0.17131	50.2504	0.17315	108.479
0.17683	25.9477	0.17593	54.3133	0.17315	50.4415	0.17499	108.891
0.17683	26.046	0.1766	54.5191	0.17315	50.6326	0.17499	109.304
0.17868	26.1442	0.17726	54.7248	0.17315	50.8236	0.17499	109.716
0.17868	26.2425	0.17793	54.9305	0.17499	51.0147	0.17684	110.129
0.17868	26.3408	0.17859	55.1363	0.17499	51.2058	0.17684	110.541
0.18052	26.4391	0.17926	55.342	0.17684	51.3968	0.17684	110.954
0.18052	26.5374	0.17993	55.5477	0.17684	51.5879	0.17868	111.366
0.18236	26.6357	0.18059	55.7535	0.17684	51.779	0.17868	111.779
0.18236	26.734	0.18126	55.9592	0.17684	51.97	0.17868	112.191
0.18236	26.8323	0.18193	56.1649	0.17868	52.1611	0.18052	112.604
0.18236	26.9306	0.18259	56.3707	0.17868	52.3522	0.18052	113.016
0.1842	27.0288	0.18326	56.5764	0.18052	52.5432	0.18052	113.172
0.1842	27.1271	0.18393	56.7821	0.18052	52.7343	0.18236	113.295
0.18605	27.2254	0.18459	56.9879	0.18052	52.9254	0.18236	113.449
0.18605	27.3237	0.18526	57.1936	0.18236	53.1164	0.1842	113.597
0.18605	27.422	0.18593	57.3993	0.18236	53.3075	0.1842	113.772
0.18789	27.5203	0.18659	57.6051	0.1842	53.4985	0.1842	113.835
0.18789	27.6185	0.18726	57.8108	0.1842	53.6896	0.18604	113.968
0.18973	27.7168	0.18792	58.0165	0.1842	53.8807	0.18604	114.101
0.18973	27.8151	0.18859	58.2223	0.1842	54.0717	0.18604	114.204
0.18973	27.9134	0.18926	58.428	0.18604	54.2628	0.18789	114.337
0.18973	28.0117	0.18992	58.6337	0.18604	54.4539	0.18789	114.446
0.19157	28.11	0.19059	58.8394	0.18789	54.6449	0.18789	114.592
0.19157	28.2083	0.19126	59.0452	0.18789	54.836	0.18973	114.747
0.19341	28.3066	0.19192	59.2509	0.18789	55.0271	0.18973	114.858
0.19341	28.4048	0.19259	59.4567	0.18973	55.2181	0.19157	114.978
0.19341	28.5031	0.19326	59.6624	0.18973	55.4092	0.19157	115.126
0.19525	28.6014	0.19392	59.8681	0.18973	55.6003	0.19157	115.283
0.19525	28.6997	0.19459	60.0738	0.19157	55.7913	0.19341	115.377
0.1971	28.798	0.19525	60.2796	0.19157	55.9824	0.19341	115.452
0.1971	28.8963	0.19592	60.4853	0.19157	56.1735	0.19341	115.585
0.1971	28.9946	0.19659	60.691	0.19341	56.3645	0.19526	115.694
0.19894	29.0928	0.19725	60.8968	0.19341	56.5556	0.19526	115.866
0.19894	29.1911	0.19792	61.1025	0.19341	56.7467	0.19526	115.991
0.19894	29.2894	0.19859	61.3082	0.19526	56.9377	0.1971	116.104
0.20078	29.3877	0.19925	61.514	0.19526	57.1288	0.1971	116.234
0.20078	29.486	0.19992	61.7197	0.1971	57.3199	0.19894	116.341
0.20078	29.5843	0.20059	61.9254	0.1971	57.5109	0.19894	116.462
0.20262	29.6826	0.20125	62.1312	0.1971	57.702	0.19894	116.62
0.20262	29.7809	0.20192	62.3369	0.19894	57.8931	0.20078	116.757
0.20447	29.8791	0.20259	62.5426	0.19894	58.0841	0.20078	116.884
0.20447	29.9774	0.20325	62.7484	0.19894	58.2752	0.20078	117.03
0.20447	30.0757	0.20392	62.9541	0.20078	58.4663	0.20262	117.116
0.20447	30.174	0.20458	63.1598	0.20078	58.6573	0.20262	117.266
0.20631	30.2723	0.20525	63.3656	0.20078	58.8484	0.20262	117.366
0.20631	30.3706	0.20592	63.5713	0.20262	59.0395	0.20446	117.524
0.20631	30.4689	0.20658	63.777	0.20262	59.2305	0.20446	117.653
0.20815	30.5672	0.20725	63.9828	0.20262	59.4216	0.20631	117.784
0.20815	30.6654	0.20792	64.1885	0.20446	59.6127	0.20631	117.938
0.20999	30.7637	0.20858	64.3942	0.20446	59.8037	0.20631	118.063
0.20999	30.862	0.20925	64.6	0.20631	59.9948	0.20815	118.178
0.20999	30.9603	0.20992	64.8057	0.20631	60.1859	0.20815	118.298
0.21183	31.0586	0.21058	65.0114	0.20631	60.3769	0.20815	118.434
0.21183	31.1569	0.21125	65.2172	0.20815	60.568	0.20999	118.591
0.21183	31.2552	0.21191	65.4229	0.20815	60.7591	0.20999	118.693
0.21183	31.3534	0.21258	65.6286	0.20815	60.9501	0.20999	118.699
0.21367	31.4517	0.21325	65.8344	0.20999	61.1412	0.21183	118.853
0.21367	31.55	0.21391	66.0401	0.20999	61.3323	0.21183	118.981
0.21367	31.6483	0.21458	66.2458	0.20999	61.5233	0.21368	119.107
0.21552	31.7466	0.21525	66.4515	0.21183	61.7144	0.21368	119.306
0.21552	31.8449	0.21591	66.6573	0.21183	61.9055	0.21368	119.446
0.21736	31.9432	0.21658	66.863	0.21368	62.0965	0.21552	119.612
0.21736	32.0414	0.21725	67.0687	0.21368	62.2876	0.21552	119.715
0.21736	32.1397	0.21791	67.2745	0.21368	62.4787	0.21552	119.783
0.2192	32.238	0.21858	67.4802	0.21368	62.6697	0.21736	119.888
0.2192	32.3363	0.21925	67.6859	0.21552	62.8608	0.21736	120.014
0.2192	32.4346	0.21991	67.8917	0.21552	63.0519	0.21736	120.161
0.22104	32.5329	0.22058	68.0974	0.21736	63.2429	0.2192	120.267
0.22104	32.6312	0.22124	68.3031	0.21736	63.434	0.2192	120.469
0.22104	32.7295	0.22191	68.5089	0.21736	63.6251	0.22104	120.655
0.22289	32.8278	0.22258	68.7146	0.2192	63.8161	0.22104	120.836
0.22289	32.926	0.22324	68.9203	0.2192	64.0072	0.22104	120.937
0.22289	33.0243	0.22391	69.1261	0.22104	64.1983	0.22289	121.079
0.22473	33.1226	0.22458	69.3318	0.22104	64.3893	0.22289	121.292
0.22473	33.2209	0.22524	69.5375	0.22104	64.5804	0.22289	121.349
0.22657	33.3192	0.22591	69.7433	0.22104	64.7715	0.22473	121.474
0.22657	33.4175	0.22658	69.949	0.22289	64.9625	0.22473	121.549
0.22657	33.5157	0.22724	70.1547	0.22289	65.1536	0.22473	121.7
0.22657	33.614	0.22791	70.3605	0.22473	65.3447	0.22657	121.854
0.22841	33.7123	0.22857	70.5662	0.22473	65.5357	0.22657	121.896
0.22841	33.8106	0.22924	70.7719	0.22473	65.7268	0.22841	122.002
0.23025	33.9089	0.22991	70.9777	0.22657	65.9179	0.22841	122.161
0.23025	34.0072	0.23057	71.1834	0.22657	66.1089	0.22841	122.302
0.23025	34.1055	0.23124	71.3891	0.22841	66.3	0.23025	122.477
0.2321	34.2038	0.23191	71.5948	0.22841	66.4911	0.23025	122.647
0.2321	34.3021	0.23257	71.8006	0.22841	66.6821	0.23025	122.717
0.23394	34.4003	0.23324	72.0063	0.22841	66.8732	0.2321	122.767
0.23394	34.4986	0.23391	72.2121	0.23025	67.0643	0.2321	122.9
0.23394	34.5969	0.23457	72.4178	0.23025	67.2553	0.2321	123.02
0.23394	34.6952	0.23524	72.6235	0.2321	67.4464	0.23394	123.096
0.23578	34.7935	0.2359	72.8293	0.2321	67.6375	0.23394	123.143
0.23578	34.8918	0.23657	73.035	0.2321	67.8285	0.23394	123.34
0.23762	34.99	0.23724	73.2407	0.23394	68.0196	0.23578	123.6
0.23762	35.0883	0.2379	73.4464	0.23394	68.2106	0.23578	123.754
0.23762	35.1866	0.23857	73.6522	0.23394	68.4017	0.23762	123.933
0.23946	35.2849	0.23924	73.8579	0.23578	68.5928	0.23762	124.02
0.23946	35.3832	0.2399	74.0636	0.23578	68.7838	0.23762	124.061
0.24131	35.4815	0.24057	74.2694	0.23578	68.9749	0.23946	124.193
0.24131	35.5798	0.24124	74.4751	0.23762	69.166	0.23946	124.248
0.24131	35.6781	0.2419	74.6808	0.23762	69.357	0.23946	124.426
0.24315	35.7764	0.24257	74.8866	0.23762	69.5481	0.24131	124.631
0.24315	35.8746	0.24324	75.0923	0.23946	69.7392	0.24131	124.799
0.24499	35.9729	0.2439	75.298	0.23946	69.9302	0.24131	124.859
0.24499	36.0712	0.24457	75.5038	0.24131	70.1213	0.24315	125.207
0.24499	36.1695	0.24523	75.7095	0.24131	70.3124	0.24315	125.324
0.24683	36.2678	0.2459	75.9152	0.24131	70.5034	0.24499	125.436
0.24683	36.3661	0.24657	76.121	0.24315	70.6945	0.24499	125.572
0.24867	36.4644	0.24723	76.3267	0.24315	70.8856	0.24499	125.734
0.24867	36.5626	0.2479	76.5324	0.24315	71.0766	0.24683	125.819
0.24867	36.6609	0.24857	76.7382	0.24499	71.2677	0.24683	125.9
0.25052	36.7592	0.24923	76.9439	0.24499	71.4588	0.24683	126.025
0.25052	36.8575	0.2499	77.1496	0.24499	71.6498	0.24867	126.228
0.25236	36.9558	0.25057	77.3554	0.24683	71.8409	0.24867	126.324
0.25236	37.0541	0.25123	77.5611	0.24683	72.032	0.24867	126.499
0.2542	37.1524	0.2519	77.7668	0.24867	72.223	0.25052	126.651
0.2542	37.2507	0.25256	77.9726	0.24867	72.4141	0.25052	126.828
0.2542	37.3489	0.25323	78.1783	0.24867	72.6052	0.25236	126.892
0.25604	37.4472	0.2539	78.384	0.25052	72.7962	0.25236	126.988
0.25604	37.5455	0.25456	78.5897	0.25052	72.8817	0.25236	127.27
0.25604	37.6438	0.25523	78.7955	0.25052	72.943	0.2542	127.417
0.25788	37.7421	0.2559	79.0012	0.25236	72.9824	0.2542	127.505
0.25788	37.8404	0.25656	79.207	0.25236	73.1073	0.2542	127.625
0.25973	37.9387	0.25723	79.4127	0.25236	73.2648	0.25604	127.694
0.25973	38.0369	0.2579	79.6184	0.2542	73.3611	0.25604	127.885
0.25973	38.1352	0.25856	79.8242	0.2542	73.5647	0.25788	128.012
0.26157	38.2335	0.25923	80.0299	0.25604	73.6358	0.25788	128.083
0.26157	38.3318	0.2599	80.2356	0.25604	73.7433	0.25788	128.252
0.26157	38.4301	0.26056	80.4413	0.25604	73.8185	0.25973	128.432
0.26341	38.5284	0.26123	80.6471	0.25788	73.8999	0.25973	128.56
0.26341	38.6267	0.26189	80.8528	0.25788	73.9484	0.25973	128.677
0.26341	38.7249	0.26256	81.0585	0.25788	74.0138	0.26157	128.817
0.26525	38.8232	0.26323	81.2643	0.25973	74.103	0.26157	128.964
0.26525	38.9215	0.26389	81.47	0.25973	74.181	0.26157	129.104
0.26525	39.0198	0.26456	81.6757	0.25973	74.3324	0.26341	129.239
0.26709	39.1181	0.26523	81.8815	0.26157	74.4779	0.26341	129.368
0.26709	39.2164	0.26589	82.0872	0.26157	74.561	0.26525	129.476
0.26709	39.3147	0.26656	82.2929	0.26157	74.7078	0.26525	129.582
0.26894	39.413	0.26723	82.4987	0.26341	74.7892	0.26525	129.736
0.26894	39.5112	0.26789	82.7044	0.26341	74.8714	0.26709	129.827
0.27078	39.6095	0.26856	82.9101	0.26525	74.9457	0.26709	129.992
0.27078	39.7078	0.26922	83.1159	0.26525	75.0093	0.26709	130.165
0.27078	39.8061	0.26989	83.3216	0.26525	75.1075	0.26894	130.289
0.27078	39.9044	0.27056	83.5273	0.26709	75.232	0.26894	130.399
0.27262	40.0027	0.27122	83.7331	0.26709	75.3036	0.27078	130.579
0.27262	40.101	0.27189	83.9388	0.26709	75.4063	0.27078	130.744
0.27262	40.1992	0.27256	84.1445	0.26894	75.4935	0.27078	130.852
0.27446	40.2975	0.27322	84.3503	0.26894	75.6229	0.27262	130.938
0.27446	40.3958	0.27389	84.556	0.26894	75.7245	0.27262	131.084
0.27446	40.4941	0.27456	84.7617	0.27078	75.9014	0.27262	131.193
0.2763	40.5924	0.27522	84.9675	0.27078	76.0568	0.27446	131.368
0.2763	40.6907	0.27589	85.1732	0.27262	76.1664	0.27446	131.533
0.27815	40.789	0.27656	85.3789	0.27262	76.2385	0.27446	131.594
0.27815	40.8873	0.27722	85.5846	0.27262	76.2603	0.2763	131.747
0.27815	40.9855	0.27789	85.7904	0.27446	76.3758	0.2763	131.838
0.27815	41.0838	0.27855	85.9961	0.27446	76.4394	0.27815	131.956
0.27999	41.1821	0.27922	86.2018	0.27446	76.5751	0.27815	132.099
0.27999	41.2804	0.27989	86.4076	0.2763	76.6363	0.27815	132.165
0.28183	41.3787	0.28055	86.6133	0.2763	76.7974	0.27999	132.362
0.28183	41.477	0.28122	86.8191	0.2763	76.9511	0.27999	132.512
0.28183	41.5753	0.28189	87.0248	0.27815	76.9925	0.28183	132.664
0.28367	41.6735	0.28255	87.2305	0.27815	77.1021	0.28183	132.811
0.28367	41.7718	0.28322	87.4362	0.27999	77.2173	0.28183	132.943
0.28367	41.8701	0.28389	87.642	0.27999	77.317	0.28183	133.058
0.28551	41.9684	0.28455	87.8477	0.27999	77.3867	0.28367	133.188
0.28551	42.0667	0.28522	88.0534	0.28183	77.4649	0.28367	133.301
0.28551	42.165	0.28588	88.2592	0.28183	77.5455	0.28551	133.39
0.28736	42.2633	0.28655	88.4649	0.28183	77.6607	0.28551	133.599
0.28736	42.3616	0.28722	88.6706	0.28367	77.7453	0.28551	133.746
0.28736	42.4598	0.28788	88.8764	0.28367	77.8488	0.28736	133.833
0.2892	42.5581	0.28855	89.0821	0.28367	77.9659	0.28736	133.979
0.2892	42.6564	0.28922	89.2878	0.28551	78.1139	0.2892	134.166
0.2892	42.7547	0.28988	89.4936	0.28551	78.2103	0.2892	134.281
0.29104	42.853	0.29055	89.6993	0.28736	78.3067	0.2892	134.405
0.29104	42.9513	0.29122	89.905	0.28736	78.435	0.2892	134.491
0.29288	43.0496	0.29188	90.1108	0.28736	78.6294	0.29104	134.615
0.29288	43.1478	0.29255	90.3165	0.28736	78.6894	0.29104	134.737
0.29288	43.2461	0.29321	90.5222	0.2892	78.758	0.29288	134.81
0.29288	43.3444	0.29388	90.728	0.2892	78.8167	0.29288	135.005
0.29472	43.4427	0.29455	90.9337	0.29104	78.9801	0.29288	135.178
0.29472	43.541	0.29521	91.1394	0.29104	79.11	0.29472	135.334
0.29472	43.6393	0.29588	91.3452	0.29104	79.2023	0.29472	135.51
0.29657	43.7376	0.29655	91.5509	0.29288	79.3228	0.29472	135.672
0.29657	43.8359	0.29721	91.7566	0.29288	79.4423	0.29657	135.769
0.29841	43.9341	0.29788	91.9624	0.29472	79.4824	0.29657	135.889
0.29841	44.0324	0.29855	92.1681	0.29472	79.6165	0.29657	136.038
0.29841	44.1307	0.29921	92.3738	0.29472	79.6516	0.29841	136.148
0.30025	44.229	0.29988	92.5795	0.29472	79.7303	0.29841	136.249
0.30025	44.3273	0.30055	92.7853	0.29657	79.8167	0.30025	136.394
0.30025	44.4256	0.30121	92.991	0.29657	79.9187	0.30025	136.502
0.30209	44.5239	0.30188	93.1967	0.29841	80.0693	0.30025	136.683
0.30209	44.6221	0.30254	93.4025	0.29841	80.1904	0.30209	136.839
0.30209	44.7204	0.30321	93.6082	0.29841	80.3163	0.30209	137.031
0.30393	44.8187	0.30388	93.814	0.30025	80.425	0.30393	137.206
0.30393	44.917	0.30454	94.0197	0.30025	80.4896	0.30393	137.276
0.30578	45.0153	0.30521	94.2254	0.30209	80.6322	0.30393	137.508
0.30578	45.1136	0.30588	94.4311	0.30209	80.7242	0.30393	137.625
0.30578	45.2119	0.30654	94.6369	0.30209	80.936	0.30578	137.715
0.30762	45.3102	0.30721	94.8426	0.30209	81.033	0.30578	137.812
0.30762	45.4084	0.30788	95.0483	0.30393	81.0106	0.30762	137.948
0.30762	45.5067	0.30854	95.2541	0.30393	81.1474	0.30762	138.127
0.30946	45.605	0.30921	95.4598	0.30578	81.2916	0.30762	138.195
0.30946	45.7033	0.30987	95.6655	0.30578	81.2919	0.30946	138.329
0.30946	45.8016	0.31054	95.8713	0.30578	81.4187	0.30946	138.518
0.3113	45.8999	0.31121	96.077	0.30762	81.559	0.30946	138.71
0.3113	45.9982	0.31187	96.2827	0.30762	81.7095	0.3113	138.841
0.31314	46.0964	0.31254	96.4885	0.30946	81.8533	0.3113	138.931
0.31314	46.1947	0.31321	96.6942	0.30946	82.0386	0.3113	139.075
0.31314	46.293	0.31387	96.8999	0.30946	82.1162	0.31314	139.174
0.31499	46.3913	0.31454	97.1057	0.30946	82.2129	0.31314	139.334
0.31499	46.4896	0.31521	97.3114	0.3113	82.3042	0.31314	139.531
0.31499	46.5879	0.31587	97.5171	0.3113	82.3928	0.31499	139.685
0.31683	46.6862	0.31654	97.7229	0.31314	82.4948	0.31499	139.829
0.31683	46.7844	0.31721	97.9286	0.31314	82.6234	0.31683	139.937
0.31867	46.8827	0.31787	98.1343	0.31314	82.7334	0.31683	140.072
0.31867	46.981	0.31854	98.3401	0.31499	82.8759	0.31683	140.235
0.31867	47.0793	0.3192	98.5458	0.31499	82.9189	0.31867	140.406
0.32051	47.1776	0.31987	98.7515	0.31683	83.0511	0.31867	140.53
0.32051	47.2759	0.32054	98.9573	0.31683	83.0708	0.31867	140.67
0.32235	47.3742	0.3212	99.163	0.31683	83.1644	0.32051	140.749
0.32235	47.4725	0.32187	99.3687	0.31683	83.2654	0.32051	140.96
0.32235	47.5707	0.32254	99.5744	0.31867	83.3539	0.32051	141.099
0.3242	47.669	0.3232	99.7802	0.31867	83.5129	0.32235	141.231
0.3242	47.7673	0.32387	99.9859	0.32051	83.6527	0.32235	141.376
0.3242	47.8656	0.32454	100.192	0.32051	83.7823	0.32235	141.531
0.32604	47.9639	0.3252	100.397	0.32051	83.9225	0.3242	141.675
0.32604	48.0622	0.32587	100.603	0.32235	84.0544	0.3242	141.805
0.32788	48.1605	0.32653	100.809	0.32235	84.167	0.32604	141.88
0.32788	48.2587	0.3272	101.015	0.3242	84.2698	0.32604	142.055
0.32788	48.357	0.32787	101.22	0.3242	84.355	0.32604	142.2
0.32972	48.4553	0.32853	101.426	0.3242	84.4513	0.32788	142.377
0.32972	48.5536	0.3292	101.632	0.3242	84.5428	0.32788	142.479
0.32972	48.6519	0.32987	101.838	0.32604	84.6723	0.32788	142.631
0.33156	48.7502	0.33053	102.043	0.32604	84.7768	0.32972	142.767
0.33156	48.8485	0.3312	102.249	0.32788	84.8873	0.32972	142.94
0.33156	48.9468	0.33187	102.455	0.32788	85.0572	0.32972	143.111
0.33341	49.0451	0.33253	102.66	0.32788	85.1853	0.33156	143.227
0.33341	49.1433	0.3332	102.866	0.32972	85.3307	0.33156	143.431
0.33525	49.2416	0.33387	103.072	0.32972	85.43	0.33341	143.571
0.33525	49.3399	0.33453	103.278	0.32972	85.5744	0.33341	143.715
0.33525	49.4382	0.3352	103.483	0.33156	85.6411	0.33341	143.856
0.33709	49.5365	0.33586	103.689	0.33156	85.7488	0.33341	143.992
0.33709	49.6348	0.33653	103.895	0.33156	85.8413	0.33525	144.167
0.33709	49.733	0.3372	104.101	0.33341	86.0039	0.33525	144.314
0.33893	49.8313	0.33786	104.306	0.33341	86.0896	0.33709	144.548
0.33893	49.9296	0.33853	104.512	0.33525	86.1921	0.33709	144.648
0.33893	50.0279	0.3392	104.718	0.33525	86.2938	0.33709	144.835
0.34077	50.1262	0.33986	104.923	0.33525	86.4047	0.33893	144.942
0.34077	50.2245	0.34053	105.129	0.33709	86.5108	0.33893	145.125
0.34077	50.3228	0.3412	105.335	0.33709	86.6461	0.34077	145.221
0.34262	50.4211	0.34186	105.541	0.33709	86.7611	0.34077	145.336
0.34262	50.5194	0.34253	105.746	0.33893	86.8666	0.34077	145.428
0.34446	50.6176	0.34319	105.952	0.33893	86.971	0.34077	145.495
0.34446	50.7159	0.34386	106.158	0.33893	87.0209	0.34262	145.621
0.34446	50.8142	0.34453	106.364	0.34077	87.1641	0.34262	145.744
0.34446	50.9125	0.34519	106.569	0.34077	87.312	0.34446	145.891
0.3463	51.0108	0.34586	106.775	0.34262	87.4483	0.34446	146.056
0.3463	51.1091	0.34653	106.981	0.34262	87.5178	0.34446	146.202
0.34814	51.2073	0.34719	107.187	0.34262	87.6101	0.3463	146.37
0.34814	51.3056	0.34786	107.392	0.34446	87.6867	0.3463	146.495
0.34814	51.4039	0.34853	107.598	0.34446	87.7979	0.34814	146.647
0.34998	51.5022	0.34919	107.804	0.34446	87.8994	0.34814	146.714
0.34998	51.6005	0.34986	108.009	0.3463	88.0837	0.34814	146.864
0.34998	51.6988	0.35053	108.215	0.3463	88.1538	0.34814	146.983
0.35183	51.7971	0.35119	108.421	0.3463	88.2397	0.34999	147.117
0.35183	51.8954	0.35186	108.627	0.34814	88.3564	0.34999	147.248
0.35183	51.9937	0.35252	108.832	0.34814	88.4057	0.35183	147.377
0.35367	52.0919	0.35319	109.038	0.34814	88.505	0.35183	147.505
0.35367	52.1902	0.35386	109.244	0.34999	88.697	0.35183	147.654
0.35367	52.2885	0.35452	109.45	0.34999	88.8594	0.35367	147.798
0.35551	52.3868	0.35519	109.655	0.35183	88.9539	0.35367	147.975
0.35551	52.4851	0.35586	109.861	0.35183	89.0236	0.35551	148.125
0.35735	52.5834	0.35652	110.067	0.35183	89.1421	0.35551	148.287
0.35735	52.6816	0.35719	110.273	0.35367	89.2379	0.35551	148.39
0.35735	52.7799	0.35786	110.478	0.35367	89.3317	0.35551	148.524
0.35919	52.8782	0.35852	110.684	0.35367	89.4938	0.35735	148.647
0.35919	52.9765	0.35919	110.89	0.35551	89.6151	0.35735	148.813
0.35919	53.0748	0.35985	111.095	0.35551	89.702	0.35919	148.912
0.36104	53.1731	0.36052	111.301	0.35551	89.8234	0.35919	149.097
0.36104	53.2714	0.36119	111.507	0.35735	89.9241	0.35919	149.297
0.36104	53.3697	0.36185	111.713	0.35735	90.0773	0.36104	149.43
0.36288	53.468	0.36252	111.918	0.35919	90.2204	0.36104	149.551
0.36288	53.5662	0.36319	112.124	0.35919	90.3809	0.36104	149.709
0.36472	53.6645	0.36385	112.33	0.35919	90.4875	0.36288	149.872
0.36472	53.7628	0.36452	112.536	0.36104	90.5914	0.36288	150.042
0.36472	53.8611	0.36519	112.741	0.36104	90.7097	0.36288	150.113
0.36656	53.9594	0.36585	112.947	0.36104	90.8771	0.36472	150.267
0.36656	54.0577	0.36652	113.153	0.36288	91.0222	0.36472	150.423
0.36656	54.1559	0.36718	113.359	0.36288	91.1037	0.36472	150.601
0.3684	54.2542	0.36785	113.564	0.36288	91.1904	0.36656	150.744
0.3684	54.3525	0.36852	113.77	0.36472	91.2857	0.36656	150.866
0.37025	54.4508	0.36918	113.976	0.36472	91.4405	0.36841	151.106
0.37025	54.5491	0.36985	114.181	0.36656	91.5947	0.36841	151.206
0.37209	54.6474	0.37052	114.387	0.36656	91.7635	0.36841	151.371
0.37209	54.7457	0.37118	114.593	0.36656	91.8966	0.37025	151.547
0.37209	54.844	0.37185	114.799	0.36841	91.9845	0.37025	151.529
0.37393	54.9423	0.37252	115.004	0.36841	92.1047	0.37025	151.707
0.37393	55.0405	0.37318	115.21	0.36841	92.1916	0.37209	151.868
0.37393	55.1388	0.37385	115.416	0.37025	92.3089	0.37209	152.085
0.37577	55.2371	0.37452	115.622	0.37025	92.4154	0.37209	152.24
0.37577	55.3354	0.37518	115.827	0.37025	92.5706	0.37393	152.427
0.37762	55.4337	0.37585	116.033	0.37209	92.7117	0.37393	152.605
0.37762	55.532	0.37651	116.239	0.37209	92.7729	0.37393	152.776
0.37762	55.6302	0.37718	116.445	0.37393	92.966	0.37577	152.907
0.37946	55.7285	0.37785	116.65	0.37393	93.0791	0.37577	153.167
0.37946	55.8268	0.37851	116.856	0.37393	93.2639	0.37761	153.348
0.3813	55.9251	0.37918	117.062	0.37577	93.3214	0.37761	153.452
0.3813	56.0234	0.37985	117.267	0.37577	93.4067	0.37761	153.513
0.3813	56.1217	0.38051	117.473	0.37577	93.4927	0.37761	153.758
0.3813	56.22	0.38118	117.679	0.37762	93.6229	0.37946	153.985
0.38314	56.3183	0.38185	117.885	0.37762	93.732	0.37946	154.1
0.38314	56.4166	0.38251	118.09	0.37762	93.879	0.3813	154.323
0.38498	56.5148	0.38318	118.296	0.37946	93.9611	0.3813	154.547
0.38498	56.6131	0.38384	118.502	0.37946	94.1592	0.3813	154.679
0.38498	56.7114	0.38451	118.708	0.3813	94.197	0.38314	154.848
0.38683	56.8097	0.38518	118.913	0.3813	94.3707	0.38314	155.008
0.38683	56.908	0.38584	119.119	0.3813	94.4747	0.38498	155.164
0.38683	57.0063	0.38651	119.325	0.38314	94.5723	0.38498	155.279
0.38867	57.1046	0.38718	119.53	0.38314	94.6893	0.38498	155.403
0.38867	57.2028	0.38784	119.736	0.38314	94.8555	0.38498	155.553
0.38867	57.3011	0.38851	119.942	0.38498	94.9275	0.38683	155.702
0.39051	57.3994	0.38918	120.148	0.38498	95.0998	0.38683	155.844
0.39051	57.4977	0.38984	120.353	0.38498	95.1998	0.38867	156.016
0.39051	57.596	0.39051	120.559	0.38683	95.2997	0.38867	156.203
0.39235	57.6943	0.39118	120.765	0.38683	95.44	0.38867	156.447
0.39235	57.7926	0.39184	120.971	0.38683	95.5475	0.39051	156.633
0.39419	57.8909	0.39251	121.176	0.38867	95.6208	0.39051	156.895
0.39419	57.9891	0.39317	121.382	0.38867	95.7908	0.39235	157.041
0.39419	58.0874	0.39384	121.588	0.39051	95.9773	0.39235	157.202
0.39603	58.1857	0.39451	121.794	0.39051	96.062	0.39235	157.366
0.39603	58.284	0.39517	121.999	0.39051	96.2657	0.39235	157.52
0.39603	58.3823	0.39584	122.205	0.39235	96.29	0.39419	157.674
0.39788	58.4806	0.39651	122.411	0.39235	96.3324	0.39419	157.821
0.39788	58.5789	0.39717	122.616	0.39235	96.4794	0.39419	157.937
0.39972	58.6771	0.39784	122.822	0.39419	96.614	0.39604	158.104
0.39972	58.7754	0.39851	123.028	0.39419	96.6981	0.39604	158.313
0.40156	58.8737	0.39917	123.234	0.39419	96.8757	0.39788	158.505
0.40156	58.972	0.39984	123.439	0.39604	96.9913	0.39788	158.729
0.4034	59.0703	0.4005	123.645	0.39604	97.1875	0.39788	158.966
0.4034	59.1686	0.40117	123.851	0.39788	97.3126	0.39972	159.099
0.4034	59.2669	0.40184	124.057	0.39788	97.4466	0.39972	159.225
0.4034	59.3651	0.4025	124.262	0.39788	97.5003	0.39972	159.339
0.40525	59.4634	0.40317	124.468	0.39972	97.6433	0.40156	159.447
0.40525	59.5617	0.40384	124.674	0.39972	97.744	0.40156	159.591
0.40709	59.66	0.4045	124.88	0.39972	97.8507	0.40156	159.717
0.40709	59.7583	0.40517	125.085	0.40156	98.037	0.4034	159.92
0.40893	59.8566	0.40584	125.291	0.40156	98.1508	0.4034	160.073
0.40893	59.9549	0.4065	125.497	0.40156	98.3347	0.40525	160.165
0.41077	60.0532	0.40717	125.702	0.4034	98.4834	0.40525	160.374
0.41077	60.1514	0.40784	125.908	0.4034	98.5881	0.40525	160.566
0.41077	60.2497	0.4085	126.114	0.40525	98.7647	0.40709	160.74
0.41261	60.348	0.40917	126.32	0.40525	98.8176	0.40709	160.909
0.41261	60.4463	0.40983	126.525	0.40525	98.9563	0.40709	161.055
0.41261	60.5446	0.4105	126.731	0.40709	99.0387	0.40893	161.135
0.41446	60.6429	0.41117	126.937	0.40709	99.1603	0.40893	161.292
0.41446	60.7412	0.41183	127.143	0.40709	99.2999	0.40893	161.38
0.41446	60.8394	0.4125	127.348	0.40893	99.4455	0.41077	161.614
0.4163	60.9377	0.41317	127.554	0.40893	99.5225	0.41077	161.871
0.4163	61.036	0.41383	127.76	0.40893	99.6338	0.41077	162.1
0.41814	61.1343	0.4145	127.966	0.41077	99.7576	0.41261	162.309
0.41814	61.2326	0.41517	128.171	0.41077	99.9421	0.41261	162.556
0.41814	61.3309	0.41583	128.377	0.41261	100.101	0.41446	162.688
0.41814	61.4292	0.4165	128.583	0.41261	100.208	0.41446	162.788
0.41998	61.5275	0.41716	128.788	0.41261	100.331	0.41446	162.884
0.41998	61.6257	0.41783	128.994	0.41446	100.464	0.41446	163.076
0.41998	61.724	0.4185	129.2	0.41446	100.575	0.4163	163.318
0.42182	61.8223	0.41916	129.406	0.41446	100.71	0.4163	163.514
0.42182	61.9206	0.41983	129.611	0.4163	100.799	0.41814	163.692
0.42367	62.0189	0.4205	129.817	0.4163	100.946	0.41814	163.824
0.42367	62.1172	0.42116	130.023	0.4163	101.095	0.41814	163.963
0.42367	62.2155	0.42183	130.229	0.41814	101.225	0.41998	164.187
0.42551	62.3137	0.4225	130.434	0.41814	101.359	0.41998	164.385
0.42551	62.412	0.42316	130.64	0.41998	101.531	0.42182	164.589
0.42551	62.5103	0.42383	130.846	0.41998	101.606	0.42182	164.711
0.42735	62.6086	0.42449	131.052	0.41998	101.721	0.42182	164.911
0.42735	62.7069	0.42516	131.257	0.41998	101.852	0.42182	165.086
0.42735	62.8052	0.42583	131.463	0.42182	101.989	0.42367	165.27
0.42919	62.9035	0.42649	131.669	0.42182	102.171	0.42367	165.459
0.42919	63.0018	0.42716	131.874	0.42367	102.281	0.42551	165.67
0.43103	63.1	0.42783	132.08	0.42367	102.433	0.42551	165.848
0.43103	63.1983	0.42849	132.286	0.42367	102.532	0.42551	165.995
0.43103	63.2966	0.42916	132.492	0.42551	102.683	0.42735	166.126
0.43288	63.3949	0.42983	132.697	0.42551	102.833	0.42735	166.303
0.43288	63.4932	0.43049	132.903	0.42735	102.88	0.42919	166.538
0.43288	63.5915	0.43116	133.109	0.42735	103.096	0.42919	166.714
0.43472	63.6898	0.43183	133.315	0.42735	103.238	0.42919	166.936
0.43472	63.788	0.43249	133.52	0.42735	103.387	0.42919	167.079
0.43472	63.8863	0.43316	133.726	0.42919	103.485	0.43103	167.267
0.43656	63.9846	0.43382	133.932	0.42919	103.541	0.43103	167.357
0.43656	64.0829	0.43449	134.137	0.43103	103.71	0.43288	167.604
0.4384	64.1812	0.43516	134.343	0.43103	103.844	0.43288	167.785
0.4384	64.2795	0.43582	134.549	0.43103	103.973	0.43288	167.998
0.44024	64.3778	0.43649	134.755	0.43288	104.178	0.43472	168.122
0.44024	64.4761	0.43716	134.96	0.43288	104.321	0.43472	168.351
0.44024	64.5743	0.43782	135.166	0.43472	104.46	0.43656	168.522
0.44209	64.6726	0.43849	135.372	0.43472	104.551	0.43656	168.716
0.44209	64.7709	0.43916	135.578	0.43472	104.665	0.43656	168.872
0.44209	64.8692	0.43982	135.783	0.43472	104.8	0.43656	168.898
0.44393	64.9675	0.44049	135.989	0.43656	104.913	0.4384	169.062
0.44393	65.0658	0.44115	136.195	0.43656	105.094	0.4384	169.253
0.44393	65.1641	0.44182	136.401	0.4384	105.225	0.44024	169.348
0.44577	65.2623	0.44249	136.606	0.4384	105.384	0.44024	169.555
0.44577	65.3606	0.44315	136.812	0.4384	105.469	0.44024	169.806
0.44761	65.4589	0.44382	137.018	0.44024	105.647	0.44209	169.987
0.44761	65.5572	0.44449	137.223	0.44024	105.787	0.44209	170.255
0.44761	65.6555	0.44515	137.429	0.44209	105.9	0.44393	170.435
0.44761	65.7538	0.44582	137.635	0.44209	105.991	0.44393	170.579
0.44945	65.8521	0.44649	137.841	0.44209	106.144	0.44393	170.76
0.44945	65.9504	0.44715	138.046	0.44209	106.309	0.44393	170.765
0.44945	66.0486	0.44782	138.252	0.44393	106.428	0.44577	171.029
0.4513	66.1469	0.44849	138.458	0.44393	106.542	0.44577	171.27
0.4513	66.2452	0.44915	138.664	0.44577	106.714	0.44761	171.517
0.4513	66.3435	0.44982	138.869	0.44577	106.85	0.44761	171.731
0.45314	66.4418	0.45048	139.075	0.44577	106.973	0.44761	171.971
0.45314	66.5401	0.45115	139.281	0.44761	107.096	0.44945	172.184
0.45314	66.6384	0.45182	139.487	0.44761	107.211	0.44945	172.353
0.45498	66.7366	0.45248	139.692	0.44945	107.362	0.44945	172.501
0.45498	66.8349	0.45315	139.898	0.44945	107.565	0.4513	172.635
0.45498	66.9332	0.45382	140.104	0.44945	107.712	0.4513	172.657
0.45682	67.0315	0.45448	140.309	0.44945	107.787	0.4513	172.892
0.45682	67.1298	0.45515	140.515	0.4513	107.962	0.45314	173.181
0.45682	67.2281	0.45582	140.721	0.4513	108.131	0.45314	173.308
0.45866	67.3264	0.45648	140.927	0.45314	108.26	0.45498	173.471
0.45866	67.4246	0.45715	141.132	0.45314	108.39	0.45498	173.629
0.45866	67.5229	0.45781	141.338	0.45314	108.579	0.45498	173.815
0.4605	67.6212	0.45848	141.544	0.45498	108.704	0.45682	174.011
0.4605	67.7195	0.45915	141.75	0.45498	108.824	0.45682	174.197
0.46235	67.8178	0.45981	141.955	0.45682	108.991	0.45682	174.348
0.46235	67.9161	0.46048	142.161	0.45682	109.119	0.45866	174.571
0.46235	68.0144	0.46115	142.367	0.45682	109.234	0.45866	174.767
0.46235	68.1127	0.46181	142.573	0.45682	109.356	0.45866	174.86
0.46419	68.2109	0.46248	142.778	0.45866	109.467	0.46051	175.052
0.46419	68.3092	0.46315	142.984	0.45866	109.692	0.46051	175.158
0.46603	68.4075	0.46381	143.19	0.46051	109.803	0.46051	175.334
0.46603	68.5058	0.46448	143.395	0.46051	109.946	0.46235	175.576
0.46603	68.6041	0.46515	143.601	0.46051	110.126	0.46235	175.749
0.46787	68.7024	0.46581	143.807	0.46235	110.345	0.46419	175.967
0.46787	68.8007	0.46648	144.013	0.46235	110.509	0.46419	176.213
0.46972	68.8989	0.46714	144.218	0.46235	110.593	0.46419	176.36
0.46972	68.9972	0.46781	144.424	0.46419	110.669	0.46603	176.534
0.46972	69.0955	0.46848	144.63	0.46419	110.767	0.46603	176.737
0.46972	69.1938	0.46914	144.836	0.46419	110.932	0.46603	176.914
0.47156	69.2921	0.46981	145.041	0.46603	111.09	0.46787	177.011
0.47156	69.3904	0.47048	145.247	0.46603	111.222	0.46787	177.181
0.4734	69.4887	0.47114	145.453	0.46603	111.355	0.46787	177.384
0.4734	69.587	0.47181	145.659	0.46787	111.507	0.46972	177.61
0.4734	69.6852	0.47248	145.864	0.46787	111.606	0.46972	177.802
0.47524	69.7835	0.47314	146.07	0.46972	111.752	0.47156	178.01
0.47524	69.8818	0.47381	146.276	0.46972	111.993	0.47156	178.207
0.47708	69.9801	0.47447	146.481	0.46972	112.126	0.47156	178.426
0.47708	70.0784	0.47514	146.687	0.47156	112.268	0.4734	178.635
0.47708	70.1767	0.47581	146.893	0.47156	112.411	0.4734	178.787
0.47893	70.275	0.47647	147.099	0.47156	112.557	0.4734	178.91
0.47893	70.3732	0.47714	147.304	0.4734	112.706	0.47524	179.129
0.48077	70.4715	0.47781	147.51	0.4734	112.817	0.47524	179.348
0.48077	70.5698	0.47847	147.716	0.4734	112.92	0.47524	179.552
0.48077	70.6681	0.47914	147.922	0.47524	113.119	0.47708	179.742
0.48261	70.7664	0.47981	148.127	0.47524	113.272	0.47708	179.913
0.48261	70.8647	0.48047	148.333	0.47708	113.422	0.47893	180.119
0.48445	70.963	0.48114	148.539	0.47708	113.571	0.47893	180.35
0.48445	71.0613	0.4818	148.744	0.47708	113.691	0.47893	180.54
0.48445	71.1595	0.48247	148.95	0.47893	113.834	0.48077	180.721
0.48629	71.2578	0.48314	149.156	0.47893	113.98	0.48077	180.888
0.48629	71.3561	0.4838	149.362	0.47893	114.116	0.48077	181.05
0.48814	71.4544	0.48447	149.567	0.48077	114.267	0.48261	181.195
0.48814	71.5527	0.48514	149.773	0.48077	114.428	0.48261	181.393
0.48998	71.651	0.4858	149.979	0.48077	114.58	0.48261	181.588
0.48998	71.7493	0.48647	150.185	0.48261	114.73	0.48445	181.782
0.48998	71.8475	0.48714	150.39	0.48261	114.909	0.48445	181.956
0.49182	71.9458	0.4878	150.596	0.48445	115.044	0.48629	182.097
0.49182	72.0441	0.48847	150.802	0.48445	115.149	0.48629	182.359
0.49182	72.1424	0.48914	151.008	0.48445	115.292	0.48629	182.534
0.49366	72.2407	0.4898	151.213	0.48629	115.455	0.48814	182.67
0.49366	72.339	0.49047	151.419	0.48629	115.573	0.48814	182.894
0.4955	72.4373	0.49113	151.625	0.48629	115.723	0.48814	183.068
0.4955	72.5356	0.4918	151.83	0.48814	115.869	0.48998	183.265
0.4955	72.6338	0.49247	152.036	0.48814	116.032	0.48998	183.408
0.49735	72.7321	0.49313	152.242	0.48814	116.172	0.48998	183.594
0.49735	72.8304	0.4938	152.448	0.48998	116.271	0.49182	183.758
0.49735	72.9287	0.49447	152.653	0.48998	116.414	0.49182	183.946
0.49919	73.027	0.49513	152.859	0.49182	116.559	0.49366	184.175
0.49919	73.1253	0.4958	153.065	0.49182	116.675	0.49366	184.419
0.49919	73.2236	0.49647	153.271	0.49182	116.822	0.49366	184.59
0.50103	73.3218	0.49713	153.476	0.49366	116.971	0.4955	184.775
0.50103	73.4201	0.4978	153.682	0.49366	117.104	0.4955	184.945
0.50103	73.5184	0.49846	153.888	0.49366	117.204	0.4955	185.142
0.50287	73.6167	0.49913	154.094	0.4955	117.378	0.49735	185.331
0.50287	73.715	0.4998	154.299	0.4955	117.507	0.49735	185.501
0.50287	73.8133	0.50103	154.45	0.4955	117.672	0.49735	185.686
0.50471	73.9116	0.50103	154.605	0.49735	117.866	0.49919	185.812
0.50471	74.0099	0.50287	154.73	0.49735	118.044	0.49919	186.009
0.50471	74.1081	0.50287	154.847	0.49735	118.209	0.50103	186.223
0.50656	74.2064	0.50471	154.991	0.49919	118.336	0.50103	186.468
0.50656	74.3047	0.50471	155.066	0.49919	118.443	0.50103	186.693
0.50656	74.403	0.50471	155.187	0.50103	118.6	0.50287	186.86
0.5084	74.5013	0.50471	155.284	0.50103	118.758	0.50287	187.143
0.5084	74.5996	0.50656	155.448	0.50103	118.924	0.50287	187.258
0.5084	74.6979	0.50656	155.538	0.50287	119.045	0.50471	187.423
0.51024	74.7961	0.5084	155.667	0.50287	119.226	0.50471	187.664
0.51024	74.8944	0.5084	155.783	0.50287	119.367	0.50471	187.811
0.51024	74.9927	0.5084	155.919	0.50472	119.489	0.50656	188.024
0.51208	75.091	0.51024	156.049	0.50472	119.637	0.50656	188.247
0.51208	75.1893	0.51024	156.238	0.50472	119.78	0.50656	188.408
0.51393	75.2876	0.51024	156.387	0.50656	119.942	0.5084	188.611
0.51393	75.3859	0.51208	156.474	0.50656	120.063	0.5084	188.883
0.51393	75.4842	0.51208	156.6	0.5084	120.215	0.51024	189.069
0.51393	75.5824	0.51208	156.711	0.5084	120.316	0.51024	189.236
0.51577	75.6807	0.51392	156.812	0.5084	120.445	0.51024	189.459
0.51577	75.779	0.51392	156.897	0.51024	120.617	0.51208	189.612
0.51761	75.8773	0.51392	157.003	0.51024	120.759	0.51208	189.76
0.51761	75.9756	0.51577	157.191	0.51024	120.866	0.51208	189.989
0.51761	76.0739	0.51577	157.291	0.51208	121.042	0.51392	190.182
0.51945	76.1722	0.51577	157.403	0.51208	121.186	0.51392	190.316
0.51945	76.2704	0.51761	157.559	0.51208	121.377	0.51392	190.56
0.52129	76.3687	0.51761	157.72	0.51392	121.537	0.51577	190.832
0.52129	76.467	0.51945	157.86	0.51392	121.697	0.51577	191.025
0.52129	76.5653	0.51945	157.93	0.51577	121.852	0.51761	191.224
0.52129	76.6636	0.51945	158.014	0.51577	121.995	0.51761	191.325
0.52313	76.7619	0.51945	158.141	0.51577	122.152	0.51761	191.557
0.52313	76.8602	0.52129	158.316	0.51761	122.265	0.51761	191.745
0.52498	76.9585	0.52129	158.436	0.51761	122.384	0.51945	192.025
0.52498	77.0567	0.52313	158.572	0.51761	122.497	0.51945	192.167
0.52498	77.155	0.52313	158.785	0.51945	122.659	0.52129	192.353
0.52682	77.2533	0.52313	158.91	0.51945	122.854	0.52129	192.511
0.52682	77.3516	0.52498	159.007	0.51945	123.013	0.52129	192.747
0.52682	77.4499	0.52498	159.127	0.52129	123.152	0.52314	192.924
0.52866	77.5482	0.52682	159.207	0.52129	123.351	0.52314	193.164
0.52866	77.6465	0.52682	159.339	0.52314	123.503	0.52498	193.305
0.52866	77.7447	0.52682	159.446	0.52314	123.624	0.52498	193.456
0.5305	77.843	0.52866	159.568	0.52314	123.791	0.52498	193.645
0.5305	77.9413	0.52866	159.714	0.52498	123.91	0.52498	193.837
0.5305	78.0396	0.52866	159.89	0.52498	124.039	0.52682	194.039
0.53234	78.1379	0.5305	160.027	0.52498	124.204	0.52682	194.24
0.53234	78.2362	0.5305	160.132	0.52682	124.382	0.52866	194.355
0.53234	78.3345	0.5305	160.305	0.52682	124.484	0.52866	194.619
0.53419	78.4328	0.53234	160.424	0.52682	124.624	0.52866	194.891
0.53419	78.531	0.53234	160.576	0.52866	124.789	0.5305	195.047
0.53419	78.6293	0.53419	160.694	0.52866	124.933	0.5305	195.333
0.53603	78.7276	0.53419	160.818	0.5305	125.063	0.53234	195.519
0.53603	78.8259	0.53419	160.912	0.5305	125.193	0.53234	195.694
0.53603	78.9242	0.53603	161.012	0.5305	125.281	0.53234	195.849
0.53603	79.0225	0.53603	161.154	0.53234	125.397	0.53234	196.034
0.53787	79.1208	0.53603	161.282	0.53234	125.511	0.53419	196.245
0.53787	79.219	0.53787	161.434	0.53234	125.729	0.53419	196.435
0.53971	79.3173	0.53787	161.544	0.53419	125.844	0.53419	196.687
0.53971	79.4156	0.53971	161.644	0.53419	125.927	0.53603	196.87
0.53971	79.5139	0.53971	161.749	0.53603	126.05	0.53603	197.079
0.54155	79.6122	0.53971	161.893	0.53603	126.297	0.53787	197.218
0.54155	79.7105	0.54155	162.023	0.53603	126.395	0.53787	197.409
0.54155	79.8088	0.54155	162.152	0.53787	126.518	0.53787	197.7
0.5434	79.9071	0.54155	162.24	0.53787	126.632	0.53971	197.856
0.5434	80.0054	0.5434	162.324	0.53787	126.763	0.53971	198.048
0.5434	80.1036	0.5434	162.474	0.53971	126.891	0.53971	198.244
0.54524	80.2019	0.5434	162.629	0.53971	127.016	0.54156	198.476
0.54524	80.3002	0.54524	162.791	0.53971	127.131	0.54156	198.707
0.54524	80.3985	0.54524	162.932	0.54156	127.253	0.54156	198.919
0.54708	80.4968	0.54524	163.049	0.54156	127.358	0.5434	199.123
0.54708	80.5951	0.54708	163.217	0.5434	127.572	0.5434	199.295
0.54708	80.6933	0.54708	163.342	0.5434	127.729	0.54524	199.47
0.54892	80.7916	0.54892	163.479	0.5434	127.926	0.54524	199.744
0.54892	80.8899	0.54892	163.562	0.54524	128.135	0.54524	199.966
0.55077	80.9882	0.54892	163.598	0.54524	128.197	0.54708	200.158
0.55077	81.0865	0.54892	163.718	0.54524	128.32	0.54708	200.341
0.55077	81.1848	0.55076	163.84	0.54708	128.473	0.54708	200.478
0.55077	81.2831	0.55076	163.971	0.54708	128.646	0.54892	200.655
0.55261	81.3814	0.55261	164.08	0.54708	128.859	0.54892	200.969
0.55261	81.4797	0.55261	164.238	0.54892	128.952	0.54892	201.143
0.55445	81.5779	0.55261	164.331	0.54892	129.131	0.55076	201.314
0.55445	81.6762	0.55445	164.53	0.55077	129.251	0.55076	201.56
0.55445	81.7745	0.55445	164.662	0.55077	129.385	0.55261	201.883
0.55629	81.8728	0.55629	164.825	0.55077	129.51	0.55261	202.052
0.55629	81.9711	0.55629	164.929	0.55261	129.712	0.55261	202.24
0.55629	82.0694	0.55629	165.026	0.55261	129.817	0.55445	202.435
0.55813	82.1676	0.55629	165.136	0.55261	129.994	0.55445	202.623
0.55813	82.2659	0.55813	165.27	0.55445	130.061	0.55445	202.782
0.55813	82.3642	0.55813	165.416	0.55445	130.152	0.55629	202.95
0.55997	82.4625	0.55813	165.536	0.55445	130.333	0.55629	203.178
0.55997	82.5608	0.55998	165.668	0.55629	130.409	0.55629	203.39
0.55997	82.6591	0.55998	165.827	0.55629	130.618	0.55813	203.621
0.56182	82.7574	0.55998	165.959	0.55813	130.785	0.55813	203.812
0.56182	82.8557	0.56182	166.118	0.55813	130.921	0.55813	203.988
0.56182	82.954	0.56182	166.304	0.55813	131.1	0.55998	204.167
0.56366	83.0522	0.56366	166.495	0.55998	131.317	0.55998	204.407
0.56366	83.1505	0.56366	166.598	0.55998	131.469	0.56182	204.586
0.5655	83.2488	0.56366	166.71	0.55998	131.61	0.56182	204.792
0.5655	83.3471	0.56366	166.825	0.56182	131.749	0.56182	205.016
0.5655	83.4454	0.5655	166.978	0.56182	131.899	0.56366	205.177
0.5655	83.5437	0.5655	167.06	0.56182	132.005	0.56366	205.269
0.56734	83.6419	0.56734	167.22	0.56366	132.168	0.56366	205.524
0.56734	83.7402	0.56734	167.327	0.56366	132.292	0.5655	205.791
0.56919	83.8385	0.56734	167.488	0.5655	132.5	0.5655	206.047
0.56919	83.9368	0.56918	167.644	0.5655	132.704	0.5655	206.28
0.56919	84.0351	0.56918	167.836	0.5655	132.825	0.56734	206.463
0.57103	84.1334	0.56918	168.002	0.56734	132.969	0.56734	206.697
0.57103	84.2317	0.57103	168.129	0.56734	133.062	0.56919	206.921
0.57103	84.33	0.57103	168.253	0.56734	133.187	0.56919	207.068
0.57287	84.4283	0.57103	168.42	0.56919	133.273	0.56919	207.244
0.57287	84.5265	0.57287	168.528	0.56919	133.4	0.57103	207.511
0.57287	84.6248	0.57287	168.635	0.56919	133.53	0.57103	207.767
0.57471	84.7231	0.57287	168.823	0.57103	133.665	0.57103	207.931
0.57471	84.8214	0.57471	168.944	0.57103	133.82	0.57287	208.157
0.57471	84.9197	0.57471	169.092	0.57287	133.987	0.57287	208.309
0.57655	85.018	0.57471	169.225	0.57287	134.172	0.57287	208.441
0.57655	85.1162	0.57655	169.338	0.57287	134.343	0.57471	208.728
0.57655	85.2145	0.57655	169.523	0.57471	134.506	0.57471	208.942
0.5784	85.3128	0.5784	169.7	0.57471	134.598	0.57655	209.116
0.5784	85.4111	0.5784	169.854	0.57471	134.723	0.57655	209.224
0.58024	85.5094	0.5784	170.018	0.57655	134.798	0.57655	209.507
0.58024	85.6077	0.5784	170.153	0.57655	134.916	0.57655	209.718
0.58024	85.706	0.58024	170.285	0.57655	135.073	0.5784	209.955
0.58024	85.8043	0.58024	170.422	0.5784	135.17	0.5784	210.097
0.58208	85.9026	0.58208	170.583	0.5784	135.422	0.58024	210.264
0.58208	86.0008	0.58208	170.79	0.58024	135.572	0.58024	210.519
0.58392	86.0991	0.58208	170.967	0.58024	135.662	0.58024	210.725
0.58392	86.1974	0.58392	171.134	0.58024	135.773	0.58208	210.997
0.58392	86.2957	0.58392	171.227	0.58208	135.973	0.58208	211.168
0.58576	86.394	0.58392	171.382	0.58208	136.151	0.58392	211.459
0.58576	86.4923	0.58576	171.527	0.58208	136.262	0.58392	211.627
0.58576	86.5905	0.58576	171.659	0.58392	136.362	0.58392	211.812
0.58761	86.6888	0.58576	171.79	0.58392	136.488	0.58392	212.072
0.58761	86.7871	0.5876	172.005	0.58576	136.704	0.58576	212.208
0.58761	86.8854	0.5876	172.168	0.58576	136.833	0.58576	212.384
0.58945	86.9837	0.5876	172.299	0.58576	136.976	0.58761	212.668
0.58945	87.082	0.58945	172.505	0.58761	137.137	0.58761	212.892
0.58945	87.1803	0.58945	172.671	0.58761	137.261	0.58761	213.115
0.59129	87.2786	0.58945	172.867	0.58945	137.414	0.58945	213.341
0.59129	87.3769	0.59129	173.025	0.58945	137.571	0.58945	213.526
0.59313	87.4751	0.59129	173.14	0.58945	137.65	0.59129	213.734
0.59313	87.5734	0.59313	173.329	0.58945	137.727	0.59129	213.946
0.59313	87.6717	0.59313	173.477	0.59129	137.838	0.59129	214.154
0.59497	87.77	0.59313	173.676	0.59129	137.958	0.59129	214.294
0.59497	87.8683	0.59313	173.81	0.59313	138.058	0.59313	214.492
0.59497	87.9777	0.59497	174.007	0.59313	138.245	0.59313	214.737
0.59681	88.1007	0.59497	174.159	0.59313	138.392	0.59497	214.915
0.59681	88.2656	0.59682	174.26	0.59497	138.55	0.59497	215.15
0.59681	88.3554	0.59682	174.463	0.59497	138.667	0.59497	215.412
0.59866	88.486	0.59682	174.623	0.59682	138.784	0.59682	215.576
0.59866	88.662	0.59866	174.855	0.59682	138.958	0.59682	215.806
0.6005	88.7797	0.59866	175.005	0.59682	139.031	0.59866	216.091
0.6005	88.9877	0.59866	175.13	0.59682	139.229	0.59866	216.293
0.6005	89.1544	0.6005	175.273	0.59866	139.441	0.59866	216.456
0.60234	89.2496	0.6005	175.422	0.59866	139.584	0.59866	216.579
0.60234	89.3729	0.6005	175.575	0.6005	139.676	0.6005	216.757
0.60234	89.5524	0.60234	175.789	0.6005	139.782	0.6005	216.945
0.60418	89.6853	0.60234	175.935	0.6005	139.899	0.60234	217.158
0.60418	89.793	0.60234	176.128	0.60234	140.002	0.60234	217.395
0.60418	89.9077	0.60418	176.269	0.60234	140.135	0.60234	217.673
0.60603	90.0369	0.60418	176.444	0.60418	140.281	0.60418	217.853
0.60603	90.2737	0.60603	176.647	0.60418	140.353	0.60418	217.986
0.60787	90.417	0.60603	176.804	0.60418	140.586	0.60603	218.247
0.60787	90.576	0.60787	176.992	0.60603	140.67	0.60603	218.485
0.60787	90.6826	0.60787	177.125	0.60603	140.786	0.60603	218.701
0.60971	90.8462	0.60787	177.307	0.60603	140.86	0.60603	218.887
0.60971	90.9055	0.60787	177.459	0.60787	140.933	0.60787	219.118
0.60971	91.0602	0.60971	177.579	0.60787	141.065	0.60787	219.34
0.61155	91.1384	0.60971	177.731	0.60971	141.242	0.60971	219.528
0.61155	91.2579	0.61155	177.91	0.60971	141.343	0.60971	219.773
0.61155	91.3885	0.61155	178.048	0.60971	141.533	0.60971	220.017
0.61339	91.5578	0.61339	178.196	0.61155	141.712	0.61155	220.227
0.61339	91.7085	0.61339	178.336	0.61155	141.816	0.61155	220.464
0.61524	91.7984	0.61339	178.47	0.61155	141.919	0.61339	220.69
0.61524	91.9646	0.61524	178.593	0.61339	142.077	0.61339	220.878
0.61524	92.1428	0.61524	178.733	0.61339	142.169	0.61339	221.082
0.61708	92.3057	0.61524	178.865	0.61524	142.343	0.61339	221.271
0.61708	92.4526	0.61708	178.992	0.61524	142.448	0.61524	221.482
0.61708	92.5215	0.61708	179.162	0.61524	142.626	0.61524	221.683
0.61892	92.7096	0.61892	179.283	0.61708	142.726	0.61708	221.897
0.61892	92.7842	0.61892	179.416	0.61708	142.857	0.61708	222.113
0.61892	93.0263	0.61892	179.557	0.61892	142.93	0.61708	222.308
0.62076	93.1786	0.62076	179.756	0.61892	143.061	0.61892	222.553
0.62076	93.3368	0.62076	179.941	0.61892	143.226	0.61892	222.737
0.62076	93.468	0.6226	180.098	0.62076	143.31	0.61892	222.981
0.6226	93.5645	0.6226	180.264	0.62076	143.395	0.62076	223.172
0.6226	93.6856	0.6226	180.364	0.62076	143.551	0.62076	223.395
0.62445	93.7866	0.6226	180.453	0.6226	143.683	0.62076	223.611
0.62445	93.9352	0.62445	180.597	0.6226	143.814	0.6226	223.765
0.62445	94.1132	0.62445	180.669	0.62445	144.022	0.6226	224.004
0.62445	94.1955	0.62629	180.836	0.62445	144.146	0.6226	224.242
0.62629	94.3033	0.62629	181.016	0.62445	144.245	0.62445	224.434
0.62629	94.4785	0.62813	181.145	0.62629	144.357	0.62445	224.687
0.62813	94.6956	0.62813	181.319	0.62629	144.465	0.62629	224.954
0.62813	94.8747	0.62813	181.441	0.62629	144.549	0.62629	225.192
0.62813	95.0248	0.62997	181.599	0.62813	144.6	0.62629	225.347
0.62997	95.1552	0.62997	181.741	0.62813	144.694	0.62813	225.566
0.62997	95.4225	0.62997	181.833	0.62997	144.823	0.62813	225.814
0.63181	95.4753	0.63181	181.988	0.62997	144.976	0.62813	225.996
0.63181	95.5971	0.63181	182.118	0.62997	145.151	0.62997	226.161
0.63181	95.7372	0.63366	182.24	0.63181	145.177	0.62997	226.406
0.63366	95.8404	0.63366	182.375	0.63181	145.357	0.62997	226.577
0.63366	95.9675	0.6355	182.499	0.63366	145.428	0.63181	226.755
0.63366	96.1595	0.6355	182.625	0.63366	145.509	0.63181	226.979
0.6355	96.3184	0.63734	182.76	0.63366	145.579	0.63366	227.241
0.6355	96.4621	0.63734	182.881	0.6355	145.705	0.63366	227.496
0.63734	96.5322	0.63734	182.918	0.6355	145.802	0.63366	227.687
0.63734	96.6612	0.63918	182.999	0.6355	145.974	0.6355	227.858
0.63734	96.8393	0.63918	183.145	0.63734	146.08	0.6355	228.052
0.63918	96.9395	0.63918	183.296	0.63734	146.186	0.6355	228.216
0.63918	97.0887	0.64102	183.391	0.63918	146.263	0.63734	228.429
0.63918	97.171	0.64102	183.457	0.63918	146.379	0.63734	228.662
0.63918	97.2726	0.64102	183.576	0.63918	146.494	0.63734	228.879
0.64102	97.4388	0.64287	183.712	0.64102	146.509	0.63918	229.132
0.64102	97.5727	0.64287	183.808	0.64102	146.649	0.63918	229.388
0.64287	97.7291	0.64471	183.87	0.64102	146.81	0.64102	229.521
0.64287	97.9482	0.64471	183.975	0.64287	146.818	0.64102	229.777
0.64287	98.1479	0.64471	184.039	0.64287	146.985	0.64102	230.022
0.64471	98.3069	0.64471	184.215	0.64471	147.145	0.64287	230.279
0.64471	98.4362	0.64655	184.328	0.64471	147.312	0.64287	230.494
0.64471	98.6075	0.64655	184.471	0.64471	147.364	0.64287	230.566
0.64655	98.7169	0.64839	184.585	0.64655	147.409	0.64471	230.843
0.64655	98.8566	0.64839	184.662	0.64655	147.579	0.64471	231.02
0.64655	98.9727	0.64839	184.764	0.64839	147.58	0.64471	231.247
0.64839	99.1585	0.65023	184.907	0.64839	147.688	0.64655	231.425
0.64839	99.3215	0.65023	185.014	0.64839	147.745	0.64655	231.648
0.64839	99.4443	0.65208	185.205	0.65023	147.89	0.64655	231.93
0.65023	99.6182	0.65208	185.323	0.65023	148.002	0.64839	232.281
0.65023	99.7689	0.65208	185.411	0.65208	148.141	0.64839	232.531
0.65023	99.9681	0.65208	185.508	0.65208	148.279	0.65023	232.725
0.65208	100.111	0.65392	185.616	0.65208	148.356	0.65023	233.006
0.65208	100.239	0.65392	185.771	0.65392	148.51	0.65023	233.174
0.65392	100.384	0.65576	185.829	0.65392	148.552	0.65208	233.329
0.65392	100.549	0.65576	186.015	0.65392	148.682	0.65208	233.522
0.65392	100.738	0.65576	186.142	0.65576	148.692	0.65208	233.804
0.65392	100.857	0.6576	186.27	0.65576	148.802	0.65392	234.048
0.65576	100.979	0.6576	186.397	0.65576	148.846	0.65392	234.228
0.65576	101.143	0.6576	186.553	0.6576	148.937	0.65392	234.48
0.6576	101.329	0.65944	186.695	0.6576	149.06	0.65576	234.72
0.6576	101.497	0.65944	186.814	0.6576	149.143	0.65576	234.899
0.6576	101.718	0.65944	186.921	0.65944	149.126	0.6576	235.065
0.65944	101.884	0.65944	187.064	0.65944	149.24	0.6576	235.26
0.65944	102.064	0.66129	187.226	0.65944	149.407	0.6576	235.488
0.65944	102.331	0.66129	187.333	0.66129	149.524	0.65944	235.684
0.66129	102.476	0.66313	187.493	0.66129	149.714	0.65944	235.84
0.66129	102.675	0.66313	187.644	0.66313	149.822	0.65944	236.028
0.66129	102.839	0.66313	187.753	0.66313	149.905	0.66129	236.227
0.66313	102.916	0.66497	187.927	0.66313	150.014	0.66129	236.43
0.66313	103.107	0.66497	188.069	0.66313	150.126	0.66129	236.572
0.66313	103.315	0.66497	188.23	0.66497	150.21	0.66313	236.816
0.66497	103.488	0.66681	188.332	0.66497	150.36	0.66313	237.023
0.66497	103.687	0.66681	188.47	0.66497	150.437	0.66497	237.237
0.66681	103.885	0.66681	188.62	0.66681	150.573	0.66497	237.421
0.66681	104.048	0.66865	188.797	0.66681	150.701	0.66497	237.59
0.66681	104.211	0.66865	188.871	0.66681	150.831	0.66497	237.81
0.66865	104.399	0.6705	189.022	0.66865	150.938	0.66681	237.99
0.66865	104.611	0.6705	189.182	0.66865	151.096	0.66681	238.191
0.66865	104.803	0.6705	189.357	0.6705	151.317	0.66865	238.434
0.66865	104.956	0.67234	189.495	0.6705	151.323	0.66865	238.67
0.6705	105.213	0.67234	189.601	0.6705	151.45	0.66865	238.923
0.6705	105.336	0.67418	189.757	0.6705	151.542	0.6705	239.125
0.67234	105.486	0.67418	189.87	0.67234	151.689	0.6705	239.361
0.67234	105.622	0.67418	190.02	0.67234	151.884	0.67234	239.6
0.67234	105.838	0.67418	190.128	0.67234	152.027	0.67234	239.779
0.67418	105.995	0.67602	190.251	0.67418	152.186	0.67234	240.002
0.67418	106.25	0.67602	190.412	0.67418	152.361	0.67234	240.235
0.67418	106.424	0.67786	190.537	0.67418	152.493	0.67418	240.409
0.67602	106.63	0.67786	190.712	0.67602	152.62	0.67418	240.566
0.67602	106.825	0.67971	190.853	0.67602	152.79	0.67602	240.803
0.67602	106.973	0.67971	190.952	0.67787	152.928	0.67602	241.029
0.67786	107.156	0.68155	191.112	0.67787	153.067	0.67602	241.373
0.67786	107.282	0.68155	191.172	0.67787	153.162	0.67786	241.557
0.67786	107.455	0.68155	191.257	0.67787	153.207	0.67786	241.768
0.67971	107.619	0.68339	191.341	0.67971	153.367	0.67971	241.998
0.67971	107.841	0.68339	191.499	0.67971	153.462	0.67971	242.221
0.67971	108.073	0.68339	191.611	0.67971	153.572	0.67971	242.338
0.68155	108.239	0.68523	191.73	0.68155	153.759	0.67971	242.557
0.68155	108.455	0.68523	191.886	0.68155	153.956	0.68155	242.757
0.68339	108.719	0.68707	191.991	0.68339	154.063	0.68155	242.965
0.68339	108.915	0.68707	192.124	0.68339	154.206	0.68339	243.132
0.68339	109.064	0.68707	192.203	0.68339	154.341	0.68339	243.378
0.68339	109.221	0.68892	192.325	0.68523	154.48	0.68339	243.648
0.68523	109.432	0.68892	192.431	0.68523	154.759	0.68523	243.925
0.68523	109.626	0.68892	192.513	0.68523	154.791	0.68523	244.229
0.68708	109.944	0.69076	192.635	0.68523	154.902	0.68707	244.393
0.68708	110.106	0.69076	192.8	0.68707	155.046	0.68707	244.635
0.68708	110.317	0.6926	192.945	0.68707	155.154	0.68707	244.865
0.68892	110.542	0.6926	193.016	0.68892	155.286	0.68707	245.064
0.68892	110.767	0.6926	193.139	0.68892	155.521	0.68892	245.231
0.68892	111.016	0.69444	193.295	0.68892	155.68	0.68892	245.424
0.69076	111.222	0.69444	193.36	0.69076	155.857	0.69076	245.681
0.69076	111.343	0.69628	193.5	0.69076	155.985	0.69076	245.887
0.69076	111.561	0.69628	193.59	0.6926	156.17	0.69076	246.168
0.6926	111.749	0.69628	193.667	0.6926	156.247	0.6926	246.382
0.6926	111.94	0.69628	193.776	0.6926	156.378	0.6926	246.54
0.6926	112.17	0.69813	193.845	0.6926	156.549	0.69444	246.769
0.69444	112.411	0.69813	193.926	0.69444	156.697	0.69444	246.97
0.69444	112.689	0.69813	194.055	0.69444	156.791	0.69444	247.133
0.69628	112.944	0.69997	194.206	0.69629	157.018	0.69444	247.342
0.69628	113.123	0.69997	194.305	0.69629	157.17	0.69629	247.537
0.69628	113.331	0.70181	194.402	0.69629	157.334	0.69629	247.777
0.69813	113.59	0.70181	194.527	0.69813	157.478	0.69813	248.031
0.69813	113.688	0.70181	194.662	0.69813	157.721	0.69813	248.261
0.69813	113.87	0.70365	194.807	0.69813	157.9	0.69813	248.559
0.69997	114.082	0.70365	194.933	0.69997	158.009	0.69997	248.784
0.69997	114.319	0.70365	195.026	0.69997	158.16	0.69997	249.067
0.69997	114.488	0.70365	195.151	0.69997	158.292	0.70181	249.275
0.70181	114.78	0.70549	195.299	0.70181	158.449	0.70181	249.479
0.70181	115.01	0.70549	195.451	0.70181	158.65	0.70181	249.709
0.70181	115.221	0.70734	195.56	0.70181	158.781	0.70181	249.924
0.70365	115.424	0.70734	195.693	0.70365	158.946	0.70365	250.136
0.70365	115.577	0.70734	195.851	0.70365	159.071	0.70365	250.325
0.7055	115.736	0.70918	195.989	0.70549	159.272	0.70549	250.493
0.7055	115.953	0.70918	196.109	0.70549	159.433	0.70549	250.752
0.7055	116.166	0.70918	196.23	0.70549	159.617	0.70549	250.976
0.7055	116.329	0.71102	196.328	0.70734	159.7	0.70734	251.238
0.70734	116.518	0.71102	196.44	0.70734	159.867	0.70734	251.44
0.70734	116.823	0.71102	196.549	0.70734	160.014	0.70734	251.688
0.70918	116.996	0.71286	196.667	0.70918	160.148	0.70918	251.952
0.70918	117.25	0.71286	196.85	0.70918	160.313	0.70918	252.119
0.70918	117.448	0.71286	196.965	0.70918	160.501	0.70918	252.32
0.71102	117.669	0.7147	197.087	0.71102	160.669	0.71102	252.51
0.71102	117.906	0.7147	197.207	0.71102	160.778	0.71102	252.704
0.71286	118.036	0.7147	197.343	0.71102	160.966	0.71102	252.95
0.71286	118.292	0.71655	197.487	0.71286	161.157	0.71286	253.206
0.71286	118.49	0.71655	197.675	0.71286	161.314	0.71286	253.401
0.71286	118.667	0.71839	197.82	0.71471	161.47	0.71471	253.598
0.7147	118.911	0.71839	197.939	0.71471	161.685	0.71471	253.809
0.7147	119.112	0.71839	198.04	0.71471	161.777	0.71471	253.973
0.71655	119.356	0.71839	198.165	0.71471	161.865	0.71655	254.278
0.71655	119.506	0.72023	198.281	0.71655	162.001	0.71655	254.39
0.71655	119.74	0.72023	198.416	0.71655	162.149	0.71655	254.608
0.71839	119.941	0.72207	198.591	0.71839	162.273	0.71839	254.853
0.71839	120.174	0.72207	198.713	0.71839	162.448	0.71839	255.078
0.72023	120.361	0.72207	198.956	0.71839	162.547	0.71839	255.238
0.72023	120.571	0.72391	199.087	0.72023	162.706	0.72023	255.476
0.72023	120.771	0.72391	199.246	0.72023	162.803	0.72023	255.703
0.72023	120.905	0.72576	199.39	0.72207	163.061	0.72207	255.928
0.72207	121.131	0.72576	199.51	0.72207	163.183	0.72207	256.145
0.72207	121.372	0.72576	199.593	0.72207	163.399	0.72207	256.253
0.72392	121.58	0.72576	199.739	0.72207	163.56	0.72392	256.464
0.72392	121.872	0.7276	199.876	0.72392	163.757	0.72392	256.801
0.72392	122.143	0.7276	200.008	0.72392	163.881	0.72392	257.02
0.72576	122.284	0.72944	200.11	0.72576	164.022	0.72576	257.174
0.72576	122.502	0.72944	200.261	0.72576	164.137	0.72576	257.408
0.72576	122.699	0.72944	200.418	0.72576	164.301	0.72576	257.607
0.7276	122.918	0.73128	200.578	0.7276	164.529	0.7276	257.778
0.7276	123.132	0.73128	200.708	0.7276	164.661	0.7276	258.043
0.7276	123.384	0.73128	200.839	0.72944	164.768	0.72944	258.231
0.72944	123.558	0.73313	200.989	0.72944	164.859	0.72944	258.512
0.72944	123.773	0.73313	201.135	0.72944	165.023	0.72944	258.732
0.72944	123.968	0.73313	201.257	0.72944	165.162	0.73128	258.904
0.73128	124.202	0.73497	201.375	0.73128	165.321	0.73128	259.075
0.73128	124.45	0.73497	201.52	0.73128	165.446	0.73128	259.291
0.73312	124.616	0.73497	201.657	0.73313	165.653	0.73313	259.456
0.73312	124.802	0.73681	201.832	0.73313	165.867	0.73313	259.628
0.73312	125.017	0.73681	201.936	0.73313	166.026	0.73313	259.86
0.73497	125.251	0.73681	202.081	0.73497	166.17	0.73497	260.077
0.73497	125.505	0.73865	202.279	0.73497	166.345	0.73497	260.335
0.73497	125.657	0.73865	202.449	0.73497	166.481	0.73681	260.553
0.73681	125.915	0.74049	202.575	0.73681	166.73	0.73681	260.799
0.73681	126.082	0.74049	202.663	0.73681	166.793	0.73681	261.029
0.73681	126.146	0.74049	202.792	0.73681	166.897	0.73865	261.311
0.73865	126.38	0.74233	202.934	0.73865	167.043	0.73865	261.492
0.73865	126.605	0.74233	203.013	0.73865	167.213	0.73865	261.655
0.74049	126.854	0.74233	203.186	0.73865	167.364	0.74049	261.922
0.74049	127.117	0.74418	203.341	0.74049	167.525	0.74049	262.11
0.74049	127.371	0.74418	203.487	0.74049	167.738	0.74049	262.315
0.74234	127.599	0.74602	203.647	0.74234	167.826	0.74234	262.512
0.74234	127.805	0.74602	203.819	0.74234	167.972	0.74234	262.707
0.74234	127.977	0.74602	203.938	0.74234	168.145	0.74234	262.987
0.74418	128.21	0.74786	204.104	0.74418	168.309	0.74418	263.221
0.74418	128.452	0.74786	204.265	0.74418	168.498	0.74418	263.464
0.74418	128.739	0.74786	204.358	0.74418	168.647	0.74602	263.705
0.74602	128.906	0.7497	204.524	0.74602	168.87	0.74602	263.931
0.74602	129.124	0.7497	204.667	0.74602	168.999	0.74602	264.118
0.74602	129.314	0.7497	204.789	0.74602	169.172	0.74602	264.362
0.74786	129.55	0.75155	204.946	0.74786	169.287	0.74786	264.58
0.74786	129.781	0.75155	205.09	0.74786	169.416	0.74786	264.792
0.7497	129.981	0.75339	205.223	0.7497	169.592	0.7497	264.975
0.7497	130.223	0.75339	205.345	0.7497	169.651	0.7497	265.206
0.7497	130.426	0.75339	205.464	0.7497	169.917	0.7497	265.481
0.7497	130.662	0.75523	205.595	0.75155	170.026	0.75155	265.796
0.75155	130.897	0.75523	205.729	0.75155	170.222	0.75155	266.034
0.75155	131.066	0.75523	205.821	0.75155	170.4	0.75339	266.22
0.75339	131.258	0.75707	205.936	0.75339	170.466	0.75339	266.486
0.75339	131.531	0.75707	206.103	0.75339	170.594	0.75339	266.691
0.75339	131.698	0.75707	206.262	0.75339	170.761	0.75339	266.915
0.75523	131.974	0.75891	206.424	0.75523	170.89	0.75523	267.148
0.75523	132.215	0.75891	206.551	0.75523	171.026	0.75523	267.334
0.75707	132.411	0.76076	206.682	0.75707	171.167	0.75707	267.581
0.75707	132.7	0.76076	206.857	0.75707	171.379	0.75707	267.74
0.75707	132.87	0.76076	206.97	0.75707	171.574	0.75707	267.97
0.75707	133.042	0.7626	207.057	0.75891	171.734	0.75891	268.206
0.75891	133.217	0.7626	207.151	0.75891	171.793	0.75891	268.445
0.75891	133.409	0.7626	207.32	0.75891	172.003	0.76076	268.699
0.76075	133.609	0.76444	207.409	0.76076	172.244	0.76076	268.895
0.76075	133.806	0.76444	207.509	0.76076	172.439	0.76076	269.106
0.76075	134.035	0.76444	207.667	0.76076	172.565	0.76076	269.267
0.7626	134.303	0.76628	207.798	0.7626	172.746	0.7626	269.468
0.7626	134.592	0.76628	207.97	0.7626	172.909	0.7626	269.669
0.7626	134.831	0.76628	208.155	0.7626	173.032	0.76444	269.888
0.76444	134.998	0.76812	208.331	0.76444	173.26	0.76444	270.114
0.76444	135.321	0.76812	208.492	0.76444	173.418	0.76444	270.375
0.76444	135.515	0.76997	208.636	0.76628	173.543	0.76628	270.598
0.76628	135.668	0.76997	208.732	0.76628	173.612	0.76628	270.827
0.76628	136.026	0.76997	208.834	0.76628	173.81	0.76812	271.065
0.76628	136.208	0.77181	208.969	0.76812	173.978	0.76812	271.298
0.76812	136.466	0.77181	209.068	0.76812	174.084	0.76812	271.437
0.76812	136.628	0.77181	209.283	0.76812	174.201	0.76812	271.634
0.76997	136.802	0.77365	209.388	0.76997	174.37	0.76997	271.828
0.76997	137.032	0.77365	209.5	0.76997	174.537	0.76997	272.045
0.76997	137.233	0.77365	209.653	0.76997	174.7	0.77181	272.348
0.77181	137.488	0.77549	209.778	0.77181	174.883	0.77181	272.552
0.77181	137.742	0.77549	209.926	0.77181	175.05	0.77181	272.814
0.77181	137.913	0.77733	210.098	0.77365	175.239	0.77365	273.049
0.77365	138.073	0.77733	210.238	0.77365	175.435	0.77365	273.265
0.77365	138.359	0.77733	210.357	0.77365	175.574	0.77549	273.425
0.77365	138.593	0.77733	210.479	0.77365	175.649	0.77549	273.668
0.77549	138.795	0.77918	210.651	0.77549	175.827	0.77549	273.826
0.77549	139.062	0.77918	210.792	0.77549	175.947	0.77549	274.01
0.77733	139.327	0.78102	210.916	0.77733	176.165	0.77733	274.275
0.77733	139.585	0.78102	211.118	0.77733	176.328	0.77733	274.461
0.77733	139.781	0.78102	211.297	0.77733	176.495	0.77918	274.738
0.77918	139.972	0.78286	211.444	0.77918	176.683	0.77918	274.916
0.77918	140.179	0.78286	211.592	0.77918	176.928	0.77918	275.144
0.77918	140.371	0.78286	211.763	0.78102	177.033	0.78102	275.36
0.78102	140.448	0.7847	211.91	0.78102	177.24	0.78102	275.55
0.78102	140.741	0.7847	212.049	0.78102	177.394	0.78286	275.848
0.78102	140.996	0.7847	212.171	0.78102	177.523	0.78286	276.086
0.78286	141.257	0.78654	212.347	0.78286	177.717	0.78286	276.35
0.78286	141.501	0.78654	212.522	0.78286	177.835	0.78286	276.556
0.7847	141.745	0.78654	212.64	0.7847	178.019	0.7847	276.745
0.7847	142.032	0.78839	212.846	0.7847	178.162	0.7847	276.95
0.7847	142.261	0.78839	212.973	0.7847	178.375	0.78654	277.163
0.78654	142.494	0.78839	213.115	0.78654	178.548	0.78654	277.358
0.78654	142.724	0.79023	213.274	0.78654	178.706	0.78654	277.594
0.78654	142.908	0.79023	213.423	0.78654	178.901	0.78839	277.718
0.78839	143.125	0.79207	213.53	0.78839	179.042	0.78839	278.017
0.78839	143.349	0.79207	213.684	0.78839	179.192	0.79023	278.228
0.78839	143.585	0.79207	213.854	0.78839	179.332	0.79023	278.361
0.79023	143.813	0.79391	213.98	0.79023	179.517	0.79023	278.548
0.79023	143.972	0.79391	214.134	0.79023	179.559	0.79023	278.727
0.79207	144.25	0.79391	214.248	0.79023	179.769	0.79207	279.007
0.79207	144.522	0.79575	214.399	0.79207	179.888	0.79207	279.234
0.79207	144.786	0.79575	214.573	0.79207	180.006	0.79391	279.461
0.79391	144.96	0.7976	214.727	0.79391	180.251	0.79391	279.666
0.79391	145.183	0.7976	214.858	0.79391	180.496	0.79391	279.88
0.79391	145.417	0.79944	214.977	0.79391	180.67	0.79575	280.244
0.79575	145.582	0.79944	215.108	0.79575	180.865	0.79575	280.458
0.79575	145.848	0.79944	215.225	0.79575	181.019	0.7976	280.701
0.79575	146.045	0.80128	215.366	0.79575	181.135	0.7976	280.873
0.7976	146.291	0.80128	215.522	0.7976	181.324	0.7976	281.063
0.7976	146.509	0.80312	215.629	0.7976	181.458	0.7976	281.282
0.7976	146.783	0.80312	215.781	0.7976	181.602	0.79944	281.492
0.79944	147.049	0.80312	215.908	0.79944	181.764	0.79944	281.632
0.79944	147.26	0.80496	216.03	0.79944	181.895	0.80128	281.845
0.80128	147.477	0.80496	216.187	0.79944	182.087	0.80128	282.112
0.80128	147.674	0.80681	216.241	0.80128	182.287	0.80128	282.389
0.80128	147.936	0.80681	216.31	0.80128	182.442	0.80312	282.57
0.80128	148.076	0.80681	216.391	0.80312	182.636	0.80312	282.761
0.80312	148.342	0.80865	216.535	0.80312	182.802	0.80496	283.007
0.80312	148.546	0.80865	216.616	0.80312	182.958	0.80496	283.206
0.80496	148.84	0.80865	216.729	0.80496	183.13	0.80496	283.391
0.80496	149.108	0.81049	216.873	0.80496	183.302	0.80496	283.532
0.80496	149.403	0.81049	216.988	0.80496	183.45	0.80681	283.754
0.80681	149.67	0.81233	217.147	0.80681	183.67	0.80681	283.966
0.80681	149.891	0.81233	217.246	0.80681	183.821	0.80865	284.195
0.80865	150.132	0.81233	217.364	0.80681	184.032	0.80865	284.399
0.80865	150.361	0.81417	217.437	0.80865	184.19	0.80865	284.66
0.80865	150.527	0.81417	217.539	0.80865	184.366	0.81049	284.905
0.80865	150.738	0.81417	217.631	0.81049	184.537	0.81049	285.106
0.81049	150.973	0.81602	217.673	0.81049	184.684	0.81233	285.326
0.81049	151.199	0.81602	217.814	0.81049	184.804	0.81233	285.526
0.81233	151.421	0.81602	217.926	0.81049	185.008	0.81233	285.723
0.81233	151.617	0.81786	218.039	0.81233	185.216	0.81233	285.899
0.81233	151.857	0.81786	218.191	0.81233	185.313	0.81417	286.114
0.81417	152.134	0.81786	218.316	0.81417	185.508	0.81417	286.37
0.81417	152.409	0.8197	218.42	0.81417	185.781	0.81417	286.595
0.81602	152.66	0.8197	218.583	0.81417	185.956	0.81602	286.808
0.81602	152.92	0.8197	218.724	0.81602	186.11	0.81602	287.027
0.81602	153.051	0.82154	218.848	0.81602	186.225	0.81786	287.21
0.81602	153.265	0.82154	218.967	0.81786	186.445	0.81786	287.539
0.81786	153.416	0.82154	219.102	0.81786	186.684	0.81786	287.735
0.81786	153.74	0.82154	219.217	0.81786	186.822	0.8197	287.917
0.8197	153.989	0.82338	219.345	0.81786	187.017	0.8197	288.136
0.8197	154.283	0.82338	219.499	0.8197	187.125	0.8197	288.286
0.8197	154.558	0.82338	219.629	0.8197	187.272	0.82154	288.466
0.82154	154.75	0.82523	219.734	0.82154	187.46	0.82154	288.698
0.82154	154.976	0.82523	219.94	0.82154	187.633	0.82154	288.903
0.82338	155.308	0.82707	220.123	0.82154	187.793	0.82338	289.077
0.82338	155.562	0.82707	220.295	0.82338	187.991	0.82338	289.27
0.82338	155.698	0.82707	220.466	0.82338	188.171	0.82523	289.535
0.82338	155.916	0.82891	220.615	0.82523	188.361	0.82523	289.692
0.82523	156.14	0.82891	220.707	0.82523	188.503	0.82523	289.983
0.82523	156.448	0.82891	220.815	0.82523	188.684	0.82707	290.202
0.82707	156.757	0.83075	220.95	0.82523	188.814	0.82707	290.39
0.82707	157.014	0.83075	221.066	0.82707	189.005	0.82707	290.652
0.82707	157.217	0.83075	221.217	0.82707	189.12	0.82891	290.862
0.82891	157.419	0.83259	221.338	0.82891	189.275	0.82891	291.123
0.82891	157.652	0.83259	221.534	0.82891	189.432	0.82891	291.26
0.83075	157.954	0.83444	221.643	0.82891	189.64	0.83075	291.418
0.83075	158.117	0.83444	221.749	0.83075	189.845	0.83075	291.582
0.83075	158.334	0.83628	221.9	0.83075	190.037	0.83259	291.853
0.83075	158.557	0.83628	221.988	0.83259	190.241	0.83259	292.064
0.83259	158.864	0.83628	222.071	0.83259	190.397	0.83259	292.308
0.83259	159.075	0.83628	222.189	0.83259	190.511	0.83444	292.543
0.83444	159.35	0.83812	222.266	0.83444	190.639	0.83444	292.782
0.83444	159.601	0.83812	222.354	0.83444	190.803	0.83444	292.96
0.83444	159.825	0.83996	222.491	0.83444	191.009	0.83628	293.15
0.83628	160.048	0.83996	222.603	0.83628	191.097	0.83628	293.394
0.83628	160.336	0.83996	222.728	0.83628	191.315	0.83628	293.543
0.83812	160.634	0.8418	222.87	0.83812	191.51	0.83812	293.808
0.83812	160.879	0.8418	222.927	0.83812	191.707	0.83812	294.025
0.83812	161.098	0.84365	223.007	0.83812	191.882	0.83996	294.168
0.83812	161.253	0.84365	223.068	0.83996	192.069	0.83996	294.42
0.83996	161.522	0.84365	223.172	0.83996	192.209	0.83996	294.619
0.83996	161.802	0.84549	223.306	0.83996	192.372	0.8418	294.77
0.8418	162.044	0.84549	223.354	0.8418	192.528	0.8418	294.988
0.8418	162.203	0.84733	223.472	0.8418	192.623	0.8418	295.191
0.8418	162.438	0.84733	223.49	0.8418	192.755	0.84365	295.349
0.84365	162.727	0.84733	223.557	0.84365	192.904	0.84365	295.568
0.84365	162.971	0.84917	223.662	0.84365	193.099	0.84365	295.839
0.84549	163.274	0.84917	223.75	0.84549	193.226	0.84549	296.083
0.84549	163.573	0.84917	223.89	0.84549	193.366	0.84549	296.316
0.84549	163.753	0.85101	223.942	0.84549	193.571	0.84733	296.486
0.84549	163.966	0.85101	224.018	0.84733	193.773	0.84733	296.702
0.84733	164.18	0.85101	224.107	0.84733	193.921	0.84733	296.978
0.84733	164.445	0.85286	224.224	0.84733	194.088	0.84917	297.199
0.84917	164.727	0.85286	224.301	0.84917	194.196	0.84917	297.494
0.84917	164.988	0.85286	224.383	0.84917	194.371	0.84917	297.657
0.84917	165.193	0.8547	224.505	0.85102	194.528	0.85102	297.843
0.85101	165.44	0.8547	224.623	0.85102	194.666	0.85102	298.029
0.85101	165.715	0.8547	224.747	0.85102	194.857	0.85102	298.236
0.85101	165.979	0.85654	224.869	0.85286	195.04	0.85286	298.495
0.85286	166.243	0.85654	224.926	0.85286	195.206	0.85286	298.696
0.85286	166.461	0.85654	225.04	0.8547	195.384	0.8547	298.901
0.85286	166.667	0.85838	225.121	0.8547	195.602	0.8547	299.115
0.8547	166.93	0.85838	225.25	0.8547	195.706	0.8547	299.311
0.8547	167.144	0.85838	225.372	0.8547	195.811	0.85654	299.542
0.8547	167.417	0.86022	225.502	0.85654	195.953	0.85654	299.695
0.85654	167.666	0.86022	225.676	0.85654	196.083	0.85654	299.953
0.85654	167.912	0.86022	225.793	0.85838	196.288	0.85838	300.169
0.85838	168.197	0.86207	225.909	0.85838	196.446	0.85838	300.346
0.85838	168.497	0.86207	226.025	0.85838	196.606	0.85838	300.575
0.85838	168.841	0.86207	226.163	0.86022	196.772	0.86022	300.78
0.86023	169.062	0.86391	226.303	0.86022	196.87	0.86022	300.949
0.86023	169.252	0.86391	226.474	0.86207	197.057	0.86207	301.187
0.86023	169.402	0.86391	226.636	0.86207	197.214	0.86207	301.414
0.86207	169.68	0.86575	226.795	0.86207	197.347	0.86207	301.649
0.86207	169.913	0.86575	226.899	0.86207	197.468	0.86391	301.951
0.86207	170.086	0.86575	227.045	0.86391	197.622	0.86391	302.116
0.86391	170.36	0.86575	227.182	0.86391	197.754	0.86391	302.249
0.86391	170.705	0.86759	227.399	0.86575	197.832	0.86575	302.481
0.86575	170.964	0.86759	227.582	0.86575	198.054	0.86575	302.669
0.86575	171.207	0.86759	227.764	0.86575	198.214	0.86575	302.908
0.86575	171.413	0.86943	227.946	0.86759	198.396	0.86759	303.101
0.86759	171.733	0.86943	228.115	0.86759	198.558	0.86759	303.302
0.86759	171.942	0.86943	228.321	0.86944	198.7	0.86759	303.491
0.86759	172.191	0.87128	228.501	0.86944	198.861	0.86944	303.791
0.86943	172.44	0.87128	228.653	0.86944	199.001	0.86944	303.998
0.86943	172.678	0.87128	228.758	0.86944	199.155	0.87128	304.23
0.86943	172.862	0.87312	228.96	0.87128	199.37	0.87128	304.429
0.87128	172.753	0.87312	229.136	0.87128	199.491	0.87128	304.632
0.87128	172.141	0.87312	229.283	0.87312	199.677	0.87312	304.846
0.87128	171.705	0.87496	229.421	0.87312	199.795	0.87312	304.992
0.87312	171.564	0.87496	229.595	0.87312	199.977	0.87312	305.299
0.87312	171.666	0.87496	229.781	0.87496	200.133	0.87496	305.502
0.87312	171.831	0.8768	229.979	0.87496	200.332	0.87496	305.741
0.87312	172.045	0.8768	230.154	0.8768	200.465	0.87496	305.914
0.87496	172.303	0.8768	230.36	0.8768	200.61	0.8768	306.081
0.87496	172.652	0.87864	230.538	0.8768	200.805	0.8768	306.277
0.8768	172.994	0.87864	230.754	0.8768	200.886	0.87864	306.529
0.8768	173.298	0.88049	230.888	0.87864	201.024	0.87864	306.731
0.8768	173.613	0.88049	231.04	0.87864	201.164	0.87864	306.882
0.87865	173.929	0.88049	231.289	0.88049	201.37	0.87864	307.128
0.87865	174.203	0.88049	231.414	0.88049	201.506	0.88049	307.478
0.88049	174.564	0.88233	231.584	0.88049	201.674	0.88049	307.693
0.88049	174.862	0.88233	231.795	0.88233	201.826	0.88233	307.891
0.88049	175.109	0.88233	232.023	0.88233	202.045	0.88233	308.077
0.88233	175.491	0.88417	232.259	0.88233	202.167	0.88233	308.242
0.88233	175.744	0.88417	232.412	0.88417	202.317	0.88417	308.476
0.88233	176.081	0.88601	232.583	0.88417	202.531	0.88417	308.741
0.88417	176.377	0.88601	232.788	0.88417	202.667	0.88601	308.963
0.88417	176.675	0.88601	232.966	0.88601	202.861	0.88601	309.177
0.88601	177.004	0.88786	233.096	0.88601	203.016	0.88601	309.355
0.88601	177.292	0.88786	233.313	0.88601	203.161	0.88601	309.514
0.88601	177.529	0.88786	233.487	0.88786	203.359	0.88786	309.739
0.88786	177.763	0.8897	233.686	0.88786	203.477	0.88786	309.898
0.88786	178.072	0.8897	233.88	0.8897	203.63	0.8897	310.161
0.88786	178.299	0.8897	234.067	0.8897	203.778	0.8897	310.348
0.8897	178.554	0.89154	234.25	0.8897	203.929	0.8897	310.577
0.8897	178.787	0.89154	234.466	0.89154	204.108	0.89154	310.827
0.8897	179.079	0.89338	234.635	0.89154	204.19	0.89154	311.096
0.89154	179.336	0.89338	234.809	0.89154	204.338	0.89338	311.314
0.89154	179.582	0.89338	235.002	0.89338	204.477	0.89338	311.523
0.89338	179.89	0.89522	235.179	0.89338	204.647	0.89338	311.677
0.89338	180.115	0.89522	235.347	0.89338	204.771	0.89338	311.882
0.89338	180.4	0.89522	235.534	0.89522	204.869	0.89522	312.063
0.89522	180.667	0.89706	235.668	0.89522	205.094	0.89522	312.346
0.89522	180.899	0.89706	235.826	0.89522	205.286	0.89707	312.531
0.89522	181.199	0.89706	236.053	0.89707	205.429	0.89707	312.774
0.89706	181.475	0.89891	236.245	0.89707	205.541	0.89707	312.997
0.89706	181.69	0.89891	236.439	0.89891	205.732	0.89891	313.221
0.89891	182	0.90075	236.658	0.89891	205.808	0.89891	313.48
0.89891	182.156	0.90075	236.876	0.89891	205.963	0.90075	313.722
0.89891	182.429	0.90075	237.077	0.89891	206.146	0.90075	313.921
0.90075	182.818	0.90259	237.272	0.90075	206.298	0.90075	314.09
0.90075	183.048	0.90259	237.415	0.90075	206.452	0.90075	314.325
0.90075	183.28	0.90259	237.589	0.90259	206.615	0.90259	314.554
0.90259	183.559	0.90443	237.716	0.90259	206.814	0.90259	314.772
0.90259	183.752	0.90443	237.886	0.90259	206.914	0.90443	315.012
0.90259	184.029	0.90443	238.086	0.90443	207.076	0.90443	315.166
0.90443	184.25	0.90628	238.287	0.90443	207.231	0.90443	315.432
0.90443	184.475	0.90628	238.483	0.90443	207.465	0.90628	315.687
0.90443	184.737	0.90628	238.717	0.90628	207.614	0.90628	315.869
0.90628	184.976	0.90812	238.898	0.90628	207.754	0.90812	316.106
0.90628	185.243	0.90812	239.083	0.90628	207.974	0.90812	316.298
0.90812	185.572	0.90996	239.282	0.90812	208.113	0.90812	316.452
0.90812	185.862	0.90996	239.459	0.90812	208.241	0.90812	316.658
0.90812	186.141	0.90996	239.664	0.90812	208.442	0.90996	316.869
0.90996	186.365	0.90996	239.8	0.90996	208.619	0.90996	317.143
0.90996	186.634	0.9118	239.958	0.90996	208.821	0.9118	317.328
0.90996	186.896	0.9118	240.124	0.90996	208.971	0.9118	317.557
0.9118	187.077	0.91364	240.343	0.9118	209.212	0.9118	317.792
0.9118	187.313	0.91364	240.492	0.9118	209.397	0.91364	318.022
0.9118	187.547	0.91364	240.686	0.91364	209.564	0.91364	318.271
0.91364	187.838	0.91548	240.867	0.91364	209.704	0.91364	318.515
0.91364	188.111	0.91548	241.058	0.91364	209.868	0.91549	318.677
0.91549	188.44	0.91733	241.234	0.91364	209.959	0.91549	318.871
0.91549	188.755	0.91733	241.39	0.91549	210.196	0.91549	319.079
0.91549	188.943	0.91733	241.56	0.91549	210.397	0.91733	319.242
0.91733	189.257	0.91917	241.764	0.91733	210.528	0.91733	319.465
0.91733	189.461	0.91917	241.987	0.91733	210.745	0.91733	319.7
0.91733	189.679	0.91917	242.145	0.91733	210.998	0.91917	319.856
0.91917	189.906	0.92101	242.332	0.91917	211.182	0.91917	320.059
0.91917	190.162	0.92101	242.494	0.91917	211.373	0.92101	320.348
0.91917	190.4	0.92285	242.721	0.92101	211.522	0.92101	320.567
0.92101	190.716	0.92285	242.917	0.92101	211.689	0.92101	320.839
0.92101	190.944	0.92285	243.071	0.92101	211.789	0.92285	321.063
0.92285	191.202	0.9247	243.231	0.92101	211.973	0.92285	321.213
0.92285	191.517	0.9247	243.438	0.92285	212.196	0.92285	321.385
0.92285	191.787	0.9247	243.603	0.92285	212.388	0.9247	321.527
0.9247	192.085	0.92654	243.743	0.9247	212.59	0.9247	321.728
0.9247	192.346	0.92654	243.876	0.9247	212.809	0.9247	321.979
0.9247	192.583	0.92654	244.111	0.9247	213.03	0.92654	322.194
0.92654	192.827	0.92838	244.323	0.92654	213.207	0.92654	322.416
0.92654	193.045	0.92838	244.463	0.92654	213.454	0.92838	322.707
0.92654	193.338	0.93022	244.642	0.92654	213.611	0.92838	322.962
0.92838	193.58	0.93022	244.847	0.92838	213.804	0.92838	323.233
0.92838	193.822	0.93022	244.96	0.92838	213.963	0.93022	323.377
0.93022	194.081	0.93206	245.143	0.92838	214.149	0.93022	323.591
0.93022	194.343	0.93206	245.248	0.93022	214.282	0.93022	323.841
0.93022	194.613	0.93206	245.362	0.93022	214.452	0.93206	324.017
0.93206	194.873	0.93391	245.519	0.93022	214.703	0.93206	324.197
0.93206	195.136	0.93391	245.619	0.93206	214.921	0.93206	324.383
0.93206	195.431	0.93575	245.813	0.93206	215.101	0.93391	324.622
0.93391	195.637	0.93575	245.932	0.93391	215.258	0.93391	324.824
0.93391	195.817	0.93575	246.084	0.93391	215.483	0.93575	325.077
0.93391	196.111	0.93759	246.263	0.93391	215.637	0.93575	325.315
0.93575	196.388	0.93759	246.47	0.93575	215.942	0.93575	325.481
0.93575	196.662	0.93943	246.587	0.93575	216.093	0.93759	325.743
0.93759	196.945	0.93943	246.761	0.93575	216.221	0.93759	325.906
0.93759	197.248	0.93943	246.878	0.93759	216.364	0.93759	326.102
0.93759	197.486	0.93943	247.014	0.93759	216.52	0.93943	326.3
0.93943	197.726	0.94127	247.147	0.93759	216.742	0.93943	326.478
0.93943	198.039	0.94127	247.256	0.93943	216.946	0.93943	326.688
0.93943	198.233	0.94312	247.443	0.93943	217.144	0.94127	326.902
0.94127	198.551	0.94312	247.588	0.93943	217.358	0.94127	327.208
0.94127	198.824	0.94312	247.769	0.94127	217.547	0.94127	327.438
0.94127	199.072	0.94496	247.985	0.94127	217.852	0.94312	327.65
0.94312	199.34	0.94496	248.154	0.94312	217.999	0.94312	327.91
0.94312	199.569	0.9468	248.338	0.94312	218.151	0.94496	328.077
0.94312	199.883	0.9468	248.442	0.94312	218.291	0.94496	328.32
0.94496	200.171	0.9468	248.612	0.94496	218.456	0.94496	328.482
0.94496	200.4	0.9468	248.738	0.94496	218.631	0.9468	328.638
0.9468	200.591	0.94864	248.865	0.94496	218.804	0.9468	328.833
0.9468	200.845	0.94864	249.031	0.9468	218.997	0.9468	329.088
0.9468	201.142	0.94864	249.169	0.9468	219.17	0.94864	329.254
0.9468	201.328	0.95048	249.36	0.9468	219.456	0.94864	329.463
0.94864	201.618	0.95048	249.536	0.94864	219.69	0.94864	329.647
0.94864	201.866	0.95233	249.759	0.94864	219.887	0.95048	329.888
0.95048	202.065	0.95233	249.892	0.95048	220.06	0.95048	330.094
0.95048	202.367	0.95233	250.041	0.95048	220.249	0.95233	330.264
0.95048	202.656	0.95417	250.19	0.95048	220.401	0.95233	330.44
0.95233	202.917	0.95417	250.325	0.95048	220.577	0.95233	330.636
0.95233	203.236	0.95417	250.473	0.95233	220.775	0.95233	330.839
0.95417	203.489	0.95601	250.649	0.95233	220.987	0.95417	331.06
0.95417	203.768	0.95601	250.813	0.95417	221.095	0.95417	331.286
0.95417	203.973	0.95601	250.992	0.95417	221.299	0.95601	331.544
0.95417	204.187	0.95785	251.21	0.95417	221.422	0.95601	331.768
0.95601	204.464	0.95785	251.368	0.95601	221.635	0.95601	331.965
0.95601	204.808	0.95785	251.493	0.95601	221.838	0.95785	332.173
0.95785	204.987	0.95969	251.635	0.95785	222.021	0.95785	332.371
0.95785	205.285	0.95969	251.809	0.95785	222.179	0.95969	332.631
0.95785	205.516	0.96154	251.956	0.95785	222.384	0.95969	332.796
0.95969	205.765	0.96154	252.078	0.95785	222.542	0.95969	332.957
0.95969	206.075	0.96154	252.166	0.95969	222.701	0.95969	333.194
0.96153	206.344	0.96338	252.293	0.95969	222.91	0.96154	333.39
0.96153	206.637	0.96338	252.42	0.96154	223.047	0.96154	333.581
0.96153	206.809	0.96338	252.597	0.96154	223.323	0.96338	333.757
0.96153	207.072	0.96522	252.748	0.96154	223.518	0.96338	333.855
0.96338	207.345	0.96522	252.858	0.96338	223.768	0.96338	334.028
0.96338	207.588	0.96522	252.992	0.96338	223.942	0.96522	334.192
0.96522	207.879	0.96706	253.179	0.96522	224.145	0.96522	334.246
0.96522	208.138	0.96706	253.288	0.96522	224.366	0.96706	334.277
0.96522	208.444	0.9689	253.392	0.96522	224.488	0.96706	334.266
0.96706	208.725	0.9689	253.53	0.96522	224.677	0.96706	334.262
0.96706	209.055	0.9689	253.639	0.96706	224.776	0.9689	334.212
0.9689	209.291	0.9689	253.757	0.96706	224.996	0.9689	334.14
0.9689	209.489	0.97075	253.868	0.9689	225.271	0.9689	334.179
0.9689	209.801	0.97075	253.989	0.9689	225.495	0.97075	334.269
0.9689	210.004	0.97259	254.157	0.9689	225.735	0.97075	334.218
0.97075	210.202	0.97259	254.279	0.97075	225.913	0.97259	334.236
0.97075	210.439	0.97259	254.444	0.97075	226.079	0.97259	334.26
0.97259	210.77	0.97443	254.624	0.97259	226.236	0.97259	334.356
0.97259	211.087	0.97443	254.83	0.97259	226.352	0.97443	334.344
0.97259	211.423	0.97627	254.99	0.97259	226.554	0.97443	334.363
0.97443	211.751	0.97627	255.119	0.97259	226.703	0.97443	334.444
0.97443	211.99	0.97627	255.222	0.97443	226.935	0.97627	334.586
0.97627	212.297	0.97627	255.325	0.97443	227.113	0.97627	334.704
0.97627	212.598	0.97811	255.51	0.97627	227.308	0.97627	334.834
0.97627	212.83	0.97811	255.655	0.97627	227.454	0.97811	334.969
0.97627	212.998	0.97996	255.842	0.97627	227.741	0.97811	335.089
0.97811	213.332	0.97996	256.016	0.97811	227.955	0.97996	335.277
0.97811	213.537	0.97996	256.231	0.97811	228.107	0.97996	335.469
0.97996	213.81	0.9818	256.421	0.97811	228.282	0.97996	335.583
0.97996	214.101	0.9818	256.566	0.97996	228.411	0.9818	335.739
0.97996	214.354	0.98364	256.747	0.97996	228.58	0.9818	335.794
0.9818	214.667	0.98364	256.89	0.97996	228.693	0.9818	335.93
0.9818	214.976	0.98364	257.02	0.9818	228.868	0.98364	336.1
0.9818	215.265	0.98364	257.198	0.9818	229.075	0.98364	336.177
0.98364	215.482	0.98548	257.251	0.9818	229.288	0.98364	336.339
0.98364	215.797	0.98548	257.41	0.98364	229.541	0.98548	336.509
0.98364	216.022	0.98732	257.614	0.98364	229.705	0.98548	336.709
0.98548	216.261	0.98732	257.795	0.98548	229.938	0.98548	336.86
0.98548	216.589	0.98732	257.984	0.98548	230.079	0.98732	337.002
0.98732	216.862	0.98917	258.172	0.98548	230.245	0.98732	337.191
0.98732	217.003	0.98917	258.37	0.98732	230.5	0.98917	337.333
0.98732	217.379	0.99101	258.515	0.98732	230.658	0.98917	337.536
0.98917	217.682	0.99101	258.641	0.98732	230.804	0.98917	337.676
0.98917	217.917	0.99101	258.752	0.98917	230.963	0.98917	337.757
0.98917	218.163	0.99101	258.903	0.98917	231.192	0.99101	337.817
0.99101	218.533	0.99285	259.048	0.98917	231.37	0.99101	337.999
0.99101	218.739	0.99285	259.199	0.99101	231.54	0.99285	338.119
0.99101	219.05	0.99469	259.377	0.99101	231.722	0.99285	338.243
0.99285	219.226	0.99469	259.58	0.99101	231.852	0.99285	338.445
0.99285	219.541	0.99469	259.727	0.99285	232.082	0.99469	338.607
0.99285	219.839	0.99653	259.881	0.99285	232.296	0.99469	338.768
0.99469	220.082	0.99653	260.077	0.99469	232.469	0.99653	338.94
0.99469	220.371	0.99838	260.211	0.99469	232.671	0.99653	339.068
0.99653	220.661	0.99838	260.335	0.99469	232.834	0.99653	339.187
0.99653	220.895	0.99838	260.434	0.99653	232.989	0.99653	339.333
0.99838	221.075	1.00022	260.587	0.99653	233.165	0.99838	339.389
0.99838	221.219	1.00022	260.73	0.99653	233.317	0.99838	339.517
0.99838	221.387	1.00022	260.885	0.99838	233.485	1.00022	339.639
0.99838	221.595	1.00206	261.06	0.99838	233.719	1.00022	339.764
1.00022	221.727	1.00206	261.196	0.99838	233.991	1.00022	339.919
1.00022	221.91	1.0039	261.372	1.00022	234.126	1.00206	340.087
1.00206	222.172	1.0039	261.51	1.00022	234.338	1.00206	340.275
1.00206	222.424	1.0039	261.64	1.00206	234.535	1.0039	340.446
1.00206	222.69	1.00574	261.783	1.00206	234.729	1.0039	340.636
1.0039	222.981	1.00574	261.933	1.00206	234.871	1.0039	340.76
1.0039	223.25	1.00574	262.096	1.0039	235.067	1.0039	340.823
1.00574	223.52	1.00759	262.234	1.0039	235.238	1.00574	340.96
1.00574	223.812	1.00759	262.324	1.0039	235.431	1.00574	341.075
1.00574	224.043	1.00943	262.436	1.00574	235.671	1.00759	341.221
1.00574	224.255	1.00943	262.544	1.00574	235.82	1.00759	341.307
1.00759	224.601	1.00943	262.698	1.00574	236.033	1.00759	341.491
1.00759	224.819	1.01127	262.851	1.00759	236.199	1.00943	341.666
1.00943	225.012	1.01127	263.02	1.00759	236.396	1.00943	341.837
1.00943	225.256	1.01311	263.2	1.00943	236.588	1.01127	342.021
1.00943	225.542	1.01311	263.342	1.00943	236.784	1.01127	342.133
1.01127	225.834	1.01311	263.462	1.00943	237.045	1.01127	342.259
1.01127	226.125	1.01495	263.581	1.00943	237.147	1.01127	342.38
1.01127	226.431	1.01495	263.689	1.01127	237.34	1.01311	342.587
1.01311	226.683	1.01495	263.782	1.01127	237.503	1.01311	342.692
1.01311	226.933	1.0168	263.914	1.01311	237.685	1.01495	342.787
1.01311	227.205	1.0168	264.053	1.01311	237.852	1.01495	342.885
1.01496	227.445	1.01864	264.226	1.01311	238.048	1.01495	343.078
1.01496	227.734	1.01864	264.357	1.01495	238.288	1.0168	343.272
1.01496	228.026	1.02048	264.435	1.01495	238.478	1.0168	343.387
1.0168	228.282	1.02048	264.529	1.0168	238.676	1.01864	343.559
1.0168	228.546	1.02048	264.616	1.0168	238.835	1.01864	343.699
1.01864	228.847	1.02048	264.737	1.0168	238.954	1.01864	343.796
1.01864	229.155	1.02232	264.834	1.0168	239.156	1.01864	343.814
1.01864	229.451	1.02232	264.928	1.01864	239.413	1.02048	344.004
1.02048	229.753	1.02416	265.058	1.01864	239.595	1.02048	344.175
1.02048	229.953	1.02416	265.224	1.02048	239.745	1.02232	344.378
1.02048	230.216	1.02416	265.344	1.02048	239.869	1.02232	344.508
1.02232	230.408	1.02601	265.46	1.02048	240.109	1.02232	344.555
1.02232	230.665	1.02601	265.547	1.02232	240.316	1.02417	344.759
1.02232	230.953	1.02785	265.7	1.02232	240.494	1.02417	344.964
1.02416	231.22	1.02785	265.807	1.02232	240.723	1.02601	345.116
1.02416	231.49	1.02785	265.877	1.02417	240.876	1.02601	345.229
1.02601	231.763	1.02969	265.972	1.02417	241.081	1.02601	345.37
1.02601	232.065	1.02969	266.056	1.02417	241.238	1.02601	345.493
1.02601	232.355	1.02969	266.19	1.02601	241.41	1.02785	345.602
1.02785	232.682	1.03153	266.265	1.02601	241.521	1.02785	345.677
1.02785	232.946	1.03153	266.328	1.02601	241.709	1.02969	345.891
1.02785	233.154	1.03337	266.476	1.02785	241.93	1.02969	346.014
1.02969	233.44	1.03337	266.626	1.02785	242.175	1.02969	346.16
1.02969	233.718	1.03337	266.764	1.02969	242.316	1.03153	346.402
1.02969	233.998	1.03522	266.885	1.02969	242.589	1.03153	346.55
1.03153	234.239	1.03522	266.971	1.02969	242.762	1.03337	346.685
1.03153	234.482	1.03522	267.032	1.03153	242.977	1.03337	346.828
1.03338	234.765	1.03706	267.183	1.03153	243.297	1.03337	346.948
1.03338	235.058	1.03706	267.311	1.03153	243.424	1.03337	347.033
1.03338	235.395	1.03706	267.394	1.03337	243.522	1.03522	347.116
1.03522	235.661	1.0389	267.511	1.03337	243.647	1.03522	347.271
1.03522	235.907	1.0389	267.644	1.03337	243.9	1.03706	347.412
1.03522	236.153	1.04074	267.788	1.03522	244.127	1.03706	347.51
1.03706	236.414	1.04074	267.93	1.03522	244.304	1.03706	347.716
1.03706	236.616	1.04074	268.001	1.03706	244.524	1.0389	347.874
1.03706	236.953	1.04258	268.149	1.03706	244.668	1.0389	348.011
1.0389	237.211	1.04258	268.259	1.03706	244.89	1.0389	348.228
1.0389	237.451	1.04258	268.285	1.0389	245.088	1.04074	348.354
1.04074	237.743	1.04443	268.418	1.0389	245.246	1.04074	348.491
1.04074	238.072	1.04443	268.551	1.0389	245.395	1.04074	348.587
1.04074	238.348	1.04443	268.671	1.04074	245.618	1.04259	348.664
1.04258	238.625	1.04627	268.721	1.04074	245.745	1.04259	348.792
1.04258	238.923	1.04627	268.887	1.04074	245.958	1.04259	348.925
1.04258	239.107	1.04811	269.03	1.04259	246.229	1.04443	349.09
1.04443	239.344	1.04811	269.08	1.04259	246.361	1.04443	349.293
1.04443	239.614	1.04811	269.216	1.04443	246.568	1.04627	349.448
1.04443	239.893	1.04995	269.379	1.04443	246.774	1.04627	349.575
1.04627	240.204	1.04995	269.447	1.04443	246.913	1.04627	349.747
1.04627	240.454	1.04995	269.537	1.04627	247.188	1.04811	349.847
1.04627	240.705	1.05179	269.649	1.04627	247.343	1.04811	349.968
1.04811	241.03	1.05179	269.746	1.04627	247.471	1.04811	350.112
1.04811	241.342	1.05179	269.87	1.04811	247.625	1.04995	350.253
1.04995	241.687	1.05364	270.023	1.04811	247.805	1.04995	350.342
1.04995	241.961	1.05364	270.122	1.04811	247.984	1.04995	350.46
1.04995	242.221	1.05548	270.282	1.04995	248.223	1.05179	350.608
1.04995	242.485	1.05548	270.427	1.04995	248.402	1.05179	350.804
1.0518	242.741	1.05548	270.517	1.0518	248.601	1.05364	350.997
1.0518	243.018	1.05732	270.558	1.0518	248.758	1.05364	351.103
1.05364	243.319	1.05732	270.671	1.0518	248.923	1.05364	351.257
1.05364	243.508	1.05732	270.761	1.05364	249.178	1.05548	351.362
1.05364	243.844	1.05916	270.869	1.05364	249.26	1.05548	351.504
1.05548	244.184	1.05916	270.95	1.05364	249.449	1.05548	351.605
1.05548	244.482	1.06101	271.046	1.05548	249.593	1.05732	351.746
1.05732	244.766	1.06101	271.162	1.05548	249.703	1.05732	351.868
1.05732	245.028	1.06101	271.278	1.05548	249.912	1.05732	351.95
1.05732	245.305	1.06285	271.411	1.05732	250.088	1.05916	352.139
1.05732	245.604	1.06285	271.517	1.05732	250.381	1.05916	352.298
1.05916	245.83	1.06469	271.624	1.05916	250.566	1.06101	352.502
1.05916	246.143	1.06469	271.661	1.05916	250.795	1.06101	352.693
1.06101	246.364	1.06469	271.698	1.05916	250.956	1.06101	352.857
1.06101	246.66	1.06653	271.801	1.06101	251.064	1.06285	352.937
1.06101	246.947	1.06653	271.874	1.06101	251.248	1.06285	353.025
1.06285	247.151	1.06653	271.989	1.06101	251.452	1.06285	353.225
1.06285	247.332	1.06837	272.047	1.06285	251.655	1.06469	353.381
1.06469	247.458	1.06837	272.131	1.06285	251.865	1.06469	353.466
1.06469	247.565	1.07021	272.211	1.06285	251.97	1.06469	353.61
1.06469	247.688	1.07021	272.333	1.06469	252.095	1.06653	353.721
1.06469	247.777	1.07021	272.422	1.06469	252.313	1.06653	353.91
1.06653	247.971	1.07206	272.461	1.06653	252.547	1.06837	354.056
1.06653	248.218	1.07206	272.526	1.06653	252.763	1.06837	354.245
1.06837	248.477	1.07206	272.6	1.06653	252.938	1.06837	354.428
1.06837	248.678	1.0739	272.697	1.06837	253.015	1.07022	354.541
1.06837	248.923	1.0739	272.764	1.06837	253.209	1.07022	354.655
1.07022	249.175	1.0739	272.893	1.06837	253.373	1.07022	354.803
1.07022	249.482	1.07574	273.02	1.07022	253.55	1.07206	354.855
1.07206	249.736	1.07574	273.109	1.07022	253.708	1.07206	355.018
1.07206	249.966	1.07758	273.263	1.07022	253.872	1.07206	355.12
1.07206	250.094	1.07758	273.33	1.07206	254.032	1.0739	355.311
1.07206	250.347	1.07758	273.418	1.07206	254.253	1.0739	355.516
1.0739	250.634	1.07943	273.505	1.0739	254.442	1.07574	355.706
1.0739	250.896	1.07943	273.552	1.0739	254.651	1.07574	355.849
1.07574	251.147	1.07943	273.676	1.0739	254.813	1.07574	355.974
1.07574	251.377	1.08127	273.817	1.07574	255.049	1.07758	356.097
1.07574	251.689	1.08127	273.842	1.07574	255.206	1.07758	356.189
1.07758	252	1.08127	273.931	1.07574	255.388	1.07758	356.236
1.07758	252.231	1.08311	274.071	1.07758	255.565	1.07943	356.362
1.07943	252.477	1.08311	274.201	1.07758	255.623	1.07943	356.5
1.07943	252.769	1.08311	274.309	1.07758	255.832	1.07943	356.625
1.07943	253.009	1.08495	274.381	1.07943	256.016	1.08127	356.708
1.07943	253.298	1.08495	274.534	1.07943	256.189	1.08127	356.931
1.08127	253.506	1.08679	274.608	1.08127	256.369	1.08311	357.1
1.08127	253.792	1.08679	274.735	1.08127	256.534	1.08311	357.289
1.08311	254.072	1.08679	274.761	1.08127	256.715	1.08311	357.42
1.08311	254.291	1.08679	274.863	1.08311	256.983	1.08495	357.53
1.08311	254.56	1.08863	274.982	1.08311	257.13	1.08495	357.64
1.08495	254.821	1.08863	275.076	1.08311	257.237	1.08495	357.719
1.08495	255.139	1.08863	275.186	1.08495	257.458	1.08679	357.873
1.08679	255.461	1.09048	275.327	1.08495	257.648	1.08679	358
1.08679	255.755	1.09048	275.454	1.08495	257.805	1.08679	358.136
1.08679	256.03	1.09048	275.513	1.08679	257.992	1.08864	358.27
1.08679	256.222	1.09232	275.633	1.08679	258.218	1.08864	358.409
1.08864	256.473	1.09232	275.689	1.08864	258.409	1.09048	358.642
1.08864	256.713	1.09416	275.85	1.08864	258.572	1.09048	358.862
1.09048	256.953	1.09416	275.984	1.08864	258.699	1.09048	358.939
1.09048	257.304	1.09416	276.17	1.09048	258.891	1.09232	359.095
1.09048	257.659	1.09416	276.29	1.09048	259.042	1.09232	359.191
1.09232	257.906	1.096	276.397	1.09048	259.228	1.09232	359.327
1.09232	258.226	1.096	276.498	1.09232	259.401	1.09416	359.477
1.09416	258.474	1.09785	276.56	1.09232	259.523	1.09416	359.621
1.09416	258.76	1.09785	276.711	1.09232	259.71	1.09416	359.712
1.09416	259.023	1.09785	276.868	1.09416	259.895	1.096	359.909
1.09416	259.424	1.09969	276.995	1.09416	260.02	1.096	360.078
1.096	259.644	1.09969	277.155	1.096	260.154	1.09785	360.258
1.096	259.927	1.09969	277.297	1.096	260.3	1.09785	360.431
1.09785	260.106	1.10153	277.423	1.096	260.528	1.09785	360.634
1.09785	260.459	1.10153	277.498	1.09785	260.693	1.09969	360.743
1.09785	260.719	1.10153	277.618	1.09785	260.926	1.09969	360.953
1.09969	261.026	1.10337	277.731	1.09785	261.075	1.09969	361.027
1.09969	261.331	1.10337	277.793	1.09969	261.207	1.10153	361.083
1.10153	261.621	1.10337	277.908	1.09969	261.397	1.10153	361.197
1.10153	261.829	1.10521	278.059	1.09969	261.585	1.10153	361.295
1.10153	261.993	1.10521	278.158	1.10153	261.759	1.10337	361.4
1.10153	262.246	1.10521	278.283	1.10153	261.921	1.10337	361.599
1.10337	262.541	1.10706	278.443	1.10337	262.125	1.10521	361.821
1.10337	262.792	1.10706	278.586	1.10337	262.32	1.10521	361.995
1.10521	263.051	1.1089	278.656	1.10337	262.442	1.10521	362.102
1.10521	263.31	1.1089	278.762	1.10521	262.577	1.10706	362.168
1.10521	263.633	1.1089	278.852	1.10521	262.729	1.10706	362.181
1.10706	263.898	1.1089	278.91	1.10521	262.917	1.10706	362.303
1.10706	264.171	1.11074	279.051	1.10706	263.096	1.1089	362.292
1.10706	264.381	1.11074	279.2	1.10706	263.356	1.1089	362.498
1.1089	264.655	1.11258	279.336	1.10706	263.494	1.1089	362.657
1.1089	264.91	1.11258	279.5	1.1089	263.661	1.11074	362.831
1.1089	265.142	1.11258	279.649	1.1089	263.857	1.11074	363.037
1.11074	265.393	1.11442	279.803	1.11074	264.053	1.11074	363.289
1.11074	265.714	1.11442	279.896	1.11074	264.235	1.11258	363.459
1.11074	265.985	1.11627	279.994	1.11074	264.392	1.11258	363.639
1.11258	266.281	1.11627	280.083	1.11258	264.582	1.11442	363.744
1.11258	266.59	1.11627	280.18	1.11258	264.652	1.11442	363.846
1.11442	266.806	1.11627	280.324	1.11258	264.826	1.11442	363.934
1.11442	267.096	1.11811	280.431	1.11442	265.012	1.11627	363.99
1.11442	267.386	1.11811	280.498	1.11442	265.174	1.11627	364.143
1.11627	267.626	1.11811	280.594	1.11442	265.335	1.11627	364.294
1.11627	267.835	1.11995	280.734	1.11627	265.47	1.11811	364.451
1.11627	268.078	1.11995	280.861	1.11627	265.682	1.11811	364.576
1.11811	268.336	1.12179	280.973	1.11811	265.882	1.11811	364.727
1.11811	268.661	1.12179	281.145	1.11811	266.11	1.11995	364.965
1.11811	268.918	1.12179	281.271	1.11811	266.259	1.11995	365.106
1.11995	269.206	1.12363	281.389	1.11995	266.428	1.12179	365.229
1.11995	269.514	1.12363	281.493	1.11995	266.588	1.12179	365.271
1.12179	269.823	1.12363	281.535	1.11995	266.66	1.12179	365.356
1.12179	270.143	1.12548	281.666	1.12179	266.902	1.12363	365.475
1.12179	270.4	1.12548	281.785	1.12179	267.088	1.12363	365.562
1.12363	270.648	1.12548	281.878	1.12179	267.164	1.12363	365.705
1.12363	270.922	1.12732	281.995	1.12363	267.337	1.12548	365.833
1.12363	271.176	1.12732	282.145	1.12363	267.532	1.12548	366.02
1.12548	271.306	1.12916	282.267	1.12548	267.693	1.12548	366.204
1.12548	271.536	1.12916	282.369	1.12548	267.895	1.12732	366.421
1.12548	271.803	1.12916	282.529	1.12548	268.038	1.12732	366.6
1.12732	272.1	1.131	282.632	1.12732	268.185	1.12916	366.745
1.12732	272.354	1.131	282.751	1.12732	268.353	1.12916	366.761
1.12916	272.627	1.131	282.798	1.12732	268.453	1.12916	366.891
1.12916	273.013	1.13284	282.856	1.12916	268.673	1.12916	367.086
1.12916	273.168	1.13284	282.963	1.12916	268.802	1.131	367.154
1.131	273.439	1.13284	283.092	1.12916	268.923	1.131	367.366
1.131	273.711	1.13469	283.192	1.131	269.069	1.13284	367.487
1.131	273.984	1.13469	283.339	1.131	269.237	1.13284	367.648
1.13284	274.201	1.13469	283.441	1.13284	269.379	1.13284	367.832
1.13284	274.41	1.13653	283.544	1.13284	269.61	1.13469	367.981
1.13284	274.69	1.13653	283.689	1.13284	269.749	1.13469	368.083
1.13469	275.024	1.13837	283.806	1.13469	269.973	1.13653	368.299
1.13469	275.279	1.13837	283.909	1.13469	270.117	1.13653	368.405
1.13469	275.464	1.13837	284.021	1.13469	270.235	1.13653	368.493
1.13653	275.83	1.13837	284.15	1.13653	270.407	1.13653	368.613
1.13653	276.133	1.14021	284.211	1.13653	270.548	1.13837	368.72
1.13837	276.387	1.14021	284.401	1.13653	270.708	1.13837	368.869
1.13837	276.695	1.14205	284.531	1.13837	270.921	1.14021	369.058
1.13837	276.841	1.14205	284.613	1.13837	270.992	1.14021	369.221
1.14021	277.042	1.14205	284.724	1.14021	271.18	1.14021	369.362
1.14021	277.273	1.1439	284.843	1.14021	271.442	1.14205	369.463
1.14021	277.518	1.1439	284.99	1.14021	271.607	1.14205	369.628
1.14205	277.803	1.14574	285.126	1.14205	271.768	1.1439	369.821
1.14205	278.073	1.14574	285.237	1.14205	271.979	1.1439	369.998
1.14205	278.314	1.14574	285.34	1.14205	272.165	1.1439	370.146
1.1439	278.527	1.14574	285.455	1.1439	272.281	1.14574	370.248
1.1439	278.811	1.14758	285.545	1.1439	272.459	1.14574	370.375
1.14574	279.183	1.14758	285.719	1.1439	272.6	1.14574	370.508
1.14574	279.436	1.14758	285.852	1.14574	272.718	1.14758	370.62
1.14574	279.721	1.14942	286.018	1.14574	272.887	1.14758	370.75
1.14574	279.875	1.14942	286.117	1.14758	273.126	1.14758	370.939
1.14758	280.173	1.15126	286.298	1.14758	273.304	1.14942	371.101
1.14758	280.403	1.15126	286.452	1.14758	273.48	1.14942	371.23
1.14942	280.656	1.15126	286.563	1.14942	273.644	1.15126	371.403
1.14942	280.88	1.15311	286.651	1.14942	273.756	1.15126	371.576
1.14942	281.132	1.15311	286.751	1.14942	273.971	1.15126	371.634
1.15126	281.419	1.15311	286.82	1.15126	274.041	1.15311	371.743
1.15126	281.686	1.15495	286.934	1.15126	274.177	1.15311	371.864
1.15311	281.965	1.15495	287.065	1.15126	274.31	1.15311	371.984
1.15311	282.186	1.15495	287.149	1.15311	274.479	1.15495	372.132
1.15311	282.514	1.15679	287.303	1.15311	274.687	1.15495	372.267
1.15311	282.692	1.15679	287.48	1.15311	274.966	1.15495	372.419
1.15495	282.881	1.15863	287.613	1.15495	275.131	1.15679	372.565
1.15495	283.15	1.15863	287.686	1.15495	275.334	1.15679	372.719
1.15679	283.426	1.15863	287.846	1.15679	275.44	1.15863	372.884
1.15679	283.66	1.16047	287.937	1.15679	275.609	1.15863	372.976
1.15679	283.866	1.16047	288.004	1.15679	275.717	1.15863	373.073
1.15863	284.098	1.16047	288.114	1.15863	275.951	1.15863	373.164
1.15863	284.403	1.16232	288.247	1.15863	276.11	1.16047	373.348
1.16047	284.695	1.16232	288.386	1.15863	276.219	1.16047	373.503
1.16047	284.95	1.16232	288.494	1.16047	276.418	1.16232	373.616
1.16047	285.213	1.16416	288.569	1.16047	276.558	1.16232	373.789
1.16047	285.438	1.16416	288.727	1.16047	276.679	1.16232	373.855
1.16232	285.669	1.166	288.848	1.16232	276.876	1.16416	374.1
1.16232	285.947	1.166	288.958	1.16232	277.041	1.16416	374.245
1.16416	286.151	1.166	289.064	1.16416	277.252	1.166	374.364
1.16416	286.52	1.16784	289.194	1.16416	277.384	1.166	374.476
1.16416	286.715	1.16784	289.335	1.16416	277.527	1.166	374.54
1.166	286.946	1.16784	289.42	1.166	277.654	1.166	374.663
1.166	287.205	1.16968	289.486	1.166	277.804	1.16784	374.818
1.16784	287.471	1.16968	289.574	1.166	277.998	1.16784	374.96
1.16784	287.736	1.16968	289.698	1.16784	278.17	1.16968	375.149
1.16784	287.972	1.17153	289.831	1.16784	278.297	1.16968	375.354
1.16784	288.131	1.17153	289.907	1.16784	278.472	1.16968	375.494
1.16968	288.386	1.17337	290.022	1.16968	278.683	1.17153	375.707
1.16968	288.655	1.17337	290.201	1.16968	278.809	1.17153	375.953
1.17153	288.91	1.17337	290.308	1.17153	279.027	1.17337	376.045
1.17153	289.189	1.17521	290.389	1.17153	279.27	1.17337	376.091
1.17153	289.502	1.17521	290.487	1.17153	279.438	1.17337	376.15
1.17337	289.823	1.17521	290.581	1.17337	279.562	1.17337	376.24
1.17337	290.087	1.17705	290.685	1.17337	279.662	1.17521	376.313
1.17337	290.309	1.17705	290.777	1.17337	279.86	1.17521	376.467
1.17521	290.588	1.17705	290.906	1.17521	279.96	1.17705	376.585
1.17521	290.855	1.17889	291.042	1.17521	280.09	1.17705	376.766
1.17521	291.053	1.17889	291.15	1.17521	280.232	1.17705	376.93
1.17705	291.246	1.18074	291.231	1.17705	280.43	1.17889	377.135
1.17705	291.433	1.18074	291.325	1.17705	280.604	1.17889	377.253
1.17705	291.721	1.18074	291.403	1.1789	280.804	1.18074	377.392
1.17889	291.98	1.18258	291.492	1.1789	280.96	1.18074	377.514
1.17889	292.183	1.18258	291.606	1.1789	281.064	1.18074	377.628
1.18074	292.497	1.18258	291.706	1.18074	281.232	1.18074	377.741
1.18074	292.715	1.18442	291.808	1.18074	281.411	1.18258	377.871
1.18074	292.997	1.18442	291.949	1.18074	281.551	1.18258	378.002
1.18258	293.279	1.18442	292.087	1.18258	281.635	1.18442	378.072
1.18258	293.486	1.18626	292.144	1.18258	281.893	1.18442	378.257
1.18258	293.683	1.18626	292.291	1.18258	282.12	1.18442	378.433
1.18442	293.956	1.18626	292.399	1.18442	282.305	1.18626	378.622
1.18442	294.216	1.1881	292.504	1.18442	282.449	1.18626	378.805
1.18442	294.389	1.1881	292.626	1.18626	282.667	1.1881	378.91
1.18626	294.624	1.18995	292.718	1.18626	282.784	1.1881	379.046
1.18626	294.879	1.18995	292.789	1.18626	282.927	1.1881	379.163
1.18811	295.195	1.18995	292.869	1.1881	283.114	1.1881	379.265
1.18811	295.496	1.19179	292.971	1.1881	283.242	1.18995	379.32
1.18811	295.713	1.19179	293.071	1.1881	283.385	1.18995	379.464
1.18995	295.914	1.19179	293.159	1.18995	283.55	1.19179	379.597
1.18995	296.159	1.19363	293.3	1.18995	283.738	1.19179	379.801
1.18995	296.456	1.19363	293.448	1.18995	283.884	1.19179	380.017
1.19179	296.668	1.19547	293.582	1.19179	284.072	1.19363	380.165
1.19179	296.898	1.19547	293.669	1.19179	284.227	1.19363	380.294
1.19179	297.109	1.19547	293.807	1.19363	284.358	1.19547	380.452
1.19363	297.382	1.19731	293.849	1.19363	284.481	1.19547	380.522
1.19363	297.668	1.19731	293.947	1.19363	284.591	1.19547	380.608
1.19547	297.903	1.19731	294.002	1.19547	284.758	1.19547	380.736
1.19547	298.164	1.19916	294.123	1.19547	284.911	1.19732	380.825
1.19547	298.426	1.19916	294.233	1.19547	285.109	1.19732	380.988
1.19731	298.686	1.201	294.347	1.19732	285.293	1.19916	381.113
1.19731	298.971	1.201	294.436	1.19732	285.487	1.19916	381.239
1.19731	299.167	1.201	294.563	1.19732	285.631	1.19916	381.405
1.19916	299.435	1.20284	294.662	1.19916	285.834	1.201	381.597
1.19916	299.66	1.20284	294.745	1.19916	285.929	1.201	381.79
1.19916	299.936	1.20468	294.836	1.201	286.11	1.20284	381.91
1.201	300.182	1.20468	294.913	1.201	286.261	1.20284	382.035
1.201	300.448	1.20468	295.036	1.201	286.384	1.20284	382.094
1.20284	300.702	1.20468	295.143	1.20284	286.506	1.20284	382.213
1.20284	300.932	1.20652	295.211	1.20284	286.652	1.20468	382.321
1.20284	301.195	1.20652	295.243	1.20284	286.763	1.20468	382.433
1.20468	301.412	1.20837	295.312	1.20468	286.947	1.20468	382.587
1.20468	301.635	1.20837	295.376	1.20468	287.116	1.20652	382.742
1.20468	301.901	1.20837	295.519	1.20468	287.3	1.20652	382.911
1.20653	302.188	1.21021	295.591	1.20652	287.472	1.20837	383.075
1.20653	302.446	1.21021	295.656	1.20652	287.614	1.20837	383.228
1.20653	302.683	1.21205	295.755	1.20837	287.753	1.20837	383.324
1.20837	302.989	1.21205	295.817	1.20837	287.867	1.21021	383.498
1.20837	303.205	1.21205	295.842	1.20837	288.033	1.21021	383.605
1.21021	303.473	1.21389	295.953	1.21021	288.163	1.21021	383.681
1.21021	303.811	1.21389	296.079	1.21021	288.292	1.21205	383.746
1.21021	304.064	1.21573	296.178	1.21021	288.472	1.21205	383.92
1.21205	304.31	1.21573	296.288	1.21205	288.709	1.21205	384.068
1.21205	304.51	1.21573	296.384	1.21205	288.783	1.21389	384.256
1.21205	304.708	1.21758	296.468	1.21205	288.928	1.21389	384.423
1.21389	304.965	1.21758	296.537	1.21389	289.111	1.21574	384.649
1.21389	305.202	1.21942	296.627	1.21389	289.313	1.21574	384.808
1.21389	305.437	1.21942	296.638	1.21574	289.441	1.21574	384.964
1.21573	305.643	1.21942	296.68	1.21574	289.631	1.21758	385.114
1.21573	305.938	1.22126	296.712	1.21574	289.776	1.21758	385.236
1.21573	306.236	1.22126	296.779	1.21758	289.906	1.21758	385.335
1.21758	306.557	1.2231	296.836	1.21758	290.048	1.21942	385.433
1.21758	306.835	1.2231	296.951	1.21758	290.128	1.21942	385.574
1.21942	307.064	1.22494	297.005	1.21942	290.262	1.21942	385.699
1.21942	307.282	1.22494	297.045	1.21942	290.412	1.22126	385.836
1.21942	307.541	1.22494	297.121	1.21942	290.558	1.22126	385.985
1.22126	307.779	1.22679	297.167	1.22126	290.722	1.2231	386.199
1.22126	308.003	1.22679	297.179	1.22126	290.852	1.2231	386.361
1.22126	308.234	1.22679	297.253	1.2231	291.023	1.2231	386.543
1.2231	308.52	1.22863	297.303	1.2231	291.15	1.22495	386.68
1.2231	308.801	1.22863	297.359	1.2231	291.361	1.22495	386.772
1.2231	309.032	1.22863	297.397	1.22495	291.49	1.22495	386.876
1.22495	309.343	1.23047	297.453	1.22495	291.618	1.22679	386.996
1.22495	309.582	1.23047	297.546	1.22495	291.764	1.22679	387.102
1.22679	309.813	1.23047	297.605	1.22679	291.963	1.22679	387.28
1.22679	310.08	1.23231	297.678	1.22679	292.101	1.22863	387.448
1.22679	310.29	1.23231	297.725	1.22679	292.239	1.22863	387.611
1.22679	310.508	1.23231	297.827	1.22863	292.312	1.23047	387.806
1.22863	310.751	1.23416	297.884	1.22863	292.535	1.23047	387.946
1.22863	311.006	1.23416	298.017	1.23047	292.635	1.23047	388.062
1.23047	311.251	1.23416	298.117	1.23047	292.721	1.23231	388.289
1.23047	311.51	1.236	298.169	1.23047	292.917	1.23231	388.371
1.23047	311.783	1.236	298.271	1.23231	293.015	1.23231	388.446
1.23231	312.084	1.236	298.343	1.23231	293.116	1.23416	388.491
1.23231	312.407	1.23784	298.456	1.23231	293.261	1.23416	388.635
1.23416	312.667	1.23784	298.526	1.23416	293.287	1.23416	388.782
1.23416	312.804	1.23784	298.635	1.23416	293.34	1.236	388.868
1.23416	313.03	1.23968	298.738	1.23416	293.483	1.236	389.004
1.23416	313.306	1.23968	298.829	1.236	293.556	1.23784	389.219
1.236	313.581	1.23968	298.945	1.236	293.571	1.23784	389.298
1.236	313.887	1.24152	299.009	1.23784	293.62	1.23784	389.448
1.23784	314.117	1.24152	299.105	1.23784	293.776	1.23968	389.579
1.23784	314.349	1.24152	299.142	1.23784	293.762	1.23968	389.737
1.23784	314.548	1.24336	299.25	1.23968	293.78	1.23968	389.781
1.23968	314.806	1.24336	299.277	1.23968	293.815	1.24152	389.972
1.23968	315.113	1.24336	299.368	1.23968	293.814	1.24152	390.116
1.24152	315.397	1.24521	299.51	1.24152	293.892	1.24152	390.155
1.24152	315.632	1.24521	299.632	1.24152	293.985	1.24337	390.252
1.24152	315.908	1.24521	299.755	1.24152	294.117	1.24337	390.401
1.24152	316.098	1.24705	299.849	1.24337	294.33	1.24521	390.6
1.24337	316.333	1.24705	299.929	1.24337	294.332	1.24521	390.783
1.24337	316.569	1.24889	300.014	1.24521	294.495	1.24521	390.879
1.24521	316.833	1.24889	300.142	1.24521	294.6	1.24705	391.1
1.24521	317.104	1.24889	300.178	1.24521	294.669	1.24705	391.278
1.24521	317.364	1.24889	300.272	1.24705	294.751	1.24705	391.409
1.24705	317.667	1.25073	300.309	1.24705	294.927	1.24889	391.508
1.24705	317.862	1.25073	300.418	1.24705	294.97	1.24889	391.629
1.24889	318.106	1.25073	300.52	1.24889	295.048	1.24889	391.723
1.24889	318.411	1.25258	300.651	1.24889	295.197	1.25073	391.864
1.24889	318.686	1.25258	300.716	1.24889	295.336	1.25073	391.972
1.24889	318.878	1.25442	300.788	1.25073	295.555	1.25073	392.18
1.25073	319.14	1.25442	300.877	1.25073	295.607	1.25258	392.353
1.25073	319.379	1.25442	300.96	1.25258	295.769	1.25258	392.462
1.25258	319.659	1.25626	301.035	1.25258	295.909	1.25442	392.621
1.25258	319.885	1.25626	301.078	1.25258	295.975	1.25442	392.778
1.25258	320.195	1.25626	301.184	1.25258	296.071	1.25442	392.835
1.25442	320.536	1.2581	301.266	1.25442	296.208	1.25626	392.953
1.25442	320.817	1.2581	301.363	1.25442	296.318	1.25626	392.995
1.25626	320.943	1.2581	301.449	1.25626	296.4	1.25626	393.093
1.25626	321.15	1.25994	301.544	1.25626	296.523	1.2581	393.246
1.25626	321.358	1.25994	301.613	1.25626	296.682	1.2581	393.434
1.25626	321.612	1.25994	301.698	1.2581	296.81	1.2581	393.625
1.2581	321.937	1.26179	301.792	1.2581	296.923	1.25994	393.922
1.2581	322.127	1.26179	301.883	1.25994	297.078	1.25994	394.058
1.25994	322.37	1.26363	302.031	1.25994	297.225	1.26179	394.153
1.25994	322.62	1.26363	302.127	1.25994	297.304	1.26179	394.244
1.25994	322.9	1.26363	302.183	1.25994	297.371	1.26179	394.348
1.26179	323.15	1.26363	302.207	1.26179	297.535	1.26363	394.455
1.26179	323.409	1.26547	302.317	1.26179	297.693	1.26363	394.596
1.26363	323.656	1.26547	302.406	1.26363	297.782	1.26363	394.68
1.26363	323.86	1.26547	302.523	1.26363	297.902	1.26547	394.927
1.26363	324.11	1.26731	302.669	1.26363	298.028	1.26547	395.04
1.26363	324.28	1.26731	302.767	1.26547	298.187	1.26547	395.17
1.26547	324.457	1.26915	302.843	1.26547	298.397	1.26731	395.326
1.26547	324.696	1.26915	302.915	1.26731	298.577	1.26731	395.431
1.26731	325.001	1.26915	303.041	1.26731	298.635	1.26915	395.573
1.26731	325.276	1.271	303.195	1.26731	298.722	1.26915	395.661
1.26731	325.613	1.271	303.227	1.26731	298.793	1.26915	395.729
1.26915	325.878	1.271	303.285	1.26915	298.888	1.26915	395.852
1.26915	326.156	1.271	303.333	1.26915	298.962	1.271	395.98
1.271	326.397	1.27284	303.399	1.271	299.177	1.271	396.089
1.271	326.632	1.27284	303.49	1.271	299.314	1.27284	396.224
1.271	326.846	1.27468	303.628	1.271	299.388	1.27284	396.383
1.271	326.983	1.27468	303.78	1.27284	299.557	1.27284	396.5
1.27284	327.259	1.27468	303.884	1.27284	299.642	1.27468	396.69
1.27284	327.491	1.27652	303.947	1.27284	299.741	1.27468	396.814
1.27468	327.742	1.27652	304.1	1.27468	299.82	1.27652	396.962
1.27468	328.002	1.27836	304.239	1.27468	299.826	1.27652	397.073
1.27468	328.245	1.27836	304.26	1.27468	299.969	1.27652	397.007
1.27652	328.57	1.27836	304.308	1.27652	300.14	1.27652	397.064
1.27652	328.782	1.27836	304.404	1.27652	300.342	1.27836	397.231
1.27836	329.016	1.28021	304.479	1.27836	300.443	1.27836	397.401
1.27836	329.271	1.28021	304.547	1.27836	300.57	1.28021	397.562
1.27836	329.511	1.28021	304.672	1.27836	300.625	1.28021	397.775
1.27836	329.764	1.28205	304.786	1.28021	300.769	1.28021	397.922
1.28021	329.989	1.28205	304.849	1.28021	300.908	1.28205	398.125
1.28021	330.212	1.28389	304.936	1.28021	301.027	1.28205	398.272
1.28205	330.451	1.28389	305.038	1.28205	301.155	1.28389	398.394
1.28205	330.735	1.28389	305.184	1.28205	301.318	1.28389	398.536
1.28205	330.992	1.28573	305.235	1.28205	301.392	1.28389	398.657
1.28389	331.298	1.28573	305.28	1.28389	301.463	1.28389	398.784
1.28389	331.565	1.28573	305.435	1.28389	301.504	1.28573	398.889
1.28573	331.788	1.28757	305.495	1.28573	301.639	1.28573	399.017
1.28573	332.012	1.28757	305.558	1.28573	301.783	1.28757	399.17
1.28573	332.204	1.28757	305.623	1.28573	301.993	1.28757	399.303
1.28573	332.408	1.28942	305.664	1.28757	302.105	1.28757	399.349
1.28757	332.608	1.28942	305.757	1.28757	302.252	1.28942	399.498
1.28757	332.93	1.29126	305.899	1.28757	302.39	1.28942	399.638
1.28942	333.159	1.29126	306.017	1.28942	302.509	1.29126	399.772
1.28942	333.305	1.29126	306.169	1.28942	302.694	1.29126	399.942
1.28942	333.539	1.2931	306.221	1.28942	302.762	1.29126	400.081
1.29126	333.857	1.2931	306.291	1.29126	302.744	1.29126	400.057
1.29126	334.097	1.2931	306.343	1.29126	302.861	1.2931	400.21
1.2931	334.369	1.29494	306.422	1.2931	303.007	1.2931	400.29
1.2931	334.589	1.29494	306.496	1.2931	303.162	1.29494	400.477
1.2931	334.786	1.29494	306.594	1.2931	303.269	1.29494	400.651
1.2931	334.927	1.29678	306.691	1.29494	303.425	1.29494	400.843
1.29494	335.202	1.29678	306.789	1.29494	303.5	1.29678	401.025
1.29494	335.481	1.29678	306.873	1.29678	303.629	1.29678	401.121
1.29678	335.715	1.29863	306.998	1.29678	303.741	1.29863	401.238
1.29678	336.022	1.29863	307.103	1.29678	303.898	1.29863	401.396
1.29678	336.256	1.30047	307.154	1.29678	304.019	1.29863	401.531
1.29863	336.528	1.30047	307.244	1.29863	304.17	1.29863	401.66
1.29863	336.8	1.30047	307.314	1.29863	304.226	1.30047	401.758
1.30047	337.021	1.30047	307.362	1.30047	304.374	1.30047	401.891
1.30047	337.276	1.30231	307.433	1.30047	304.457	1.30231	402.042
1.30047	337.4	1.30231	307.559	1.30047	304.558	1.30231	402.163
1.30047	337.628	1.30415	307.688	1.30231	304.719	1.30231	402.342
1.30231	337.823	1.30415	307.765	1.30231	304.784	1.30415	402.489
1.30231	338.04	1.30415	307.878	1.30231	304.843	1.30415	402.662
1.30415	338.329	1.30599	307.98	1.30415	305.048	1.30599	402.809
1.30415	338.561	1.30599	308.023	1.30415	305.173	1.30599	402.882
1.30415	338.808	1.30784	308.127	1.30415	305.234	1.30599	402.96
1.30599	339.094	1.30784	308.197	1.30599	305.359	1.30599	403.115
1.30599	339.407	1.30784	308.268	1.30599	305.436	1.30784	403.235
1.30784	339.621	1.30784	308.384	1.30784	305.628	1.30784	403.364
1.30784	339.881	1.30968	308.487	1.30784	305.745	1.30968	403.474
1.30784	340.056	1.30968	308.647	1.30784	305.877	1.30968	403.651
1.30784	340.225	1.31152	308.674	1.30968	306.035	1.30968	403.643
1.30968	340.409	1.31152	308.733	1.30968	306.086	1.31152	403.827
1.30968	340.715	1.31152	308.825	1.30968	306.185	1.31152	403.981
1.31152	340.884	1.31336	308.925	1.31152	306.247	1.31336	404.186
1.31152	341.186	1.31336	309.026	1.31152	306.375	1.31336	404.277
1.31152	341.5	1.31336	309.121	1.31152	306.49	1.31336	404.464
1.31336	341.724	1.3152	309.238	1.31336	306.613	1.31336	404.524
1.31336	341.949	1.3152	309.286	1.31336	306.736	1.3152	404.611
1.3152	342.178	1.3152	309.312	1.3152	306.849	1.3152	404.744
1.3152	342.421	1.31705	309.394	1.3152	306.938	1.31705	404.877
1.3152	342.575	1.31705	309.447	1.3152	307.05	1.31705	405.007
1.3152	342.788	1.31705	309.559	1.31705	307.161	1.31705	405.104
1.31705	343.004	1.31889	309.667	1.31705	307.302	1.31889	405.237
1.31705	343.239	1.31889	309.794	1.31705	307.38	1.31889	405.381
1.31889	343.452	1.32073	309.87	1.31889	307.467	1.32073	405.49
1.31889	343.694	1.32073	309.954	1.31889	307.633	1.32073	405.673
1.31889	344.005	1.32073	310.045	1.31889	307.794	1.32073	405.759
1.32073	344.301	1.32257	310.09	1.32073	307.919	1.32073	405.812
1.32073	344.522	1.32257	310.122	1.32073	308.004	1.32257	405.93
1.32257	344.734	1.32257	310.169	1.32257	308.027	1.32257	406.042
1.32257	344.973	1.32441	310.231	1.32257	308.144	1.32257	406.198
1.32257	345.12	1.32441	310.301	1.32257	308.349	1.32441	406.35
1.32257	345.297	1.32441	310.37	1.32441	308.458	1.32441	406.488
1.32441	345.524	1.32626	310.431	1.32441	308.55	1.32626	406.641
1.32441	345.738	1.32626	310.563	1.32441	308.61	1.32626	406.837
1.32626	345.978	1.3281	310.623	1.32626	308.74	1.32626	406.947
1.32626	346.205	1.3281	310.712	1.32626	308.794	1.3281	407.138
[truncated: 37,638 more rows]

## Sheet: (b) Series of stud positions
RACFST-2		RACFST-3		RACFST-4
s/mm	P/kN	s/mm	P/kN	s/mm	P/kN
0	0	6.67E-4	0.20573	0	0.21821
0.00184	0.47807	0.00133	0.41146	0.00184	0.43641
0.00184	0.71711	0.002	0.6172	0.00184	0.65462
0.00184	0.95615	0.00267	0.82293	0.00368	0.87283
0.00368	1.19518	0.00333	1.02866	0.00368	1.09103
0.00368	1.43422	0.004	1.23439	0.00368	1.30924
0.00368	1.67326	0.00467	1.44013	0.00553	1.52745
0.00553	1.9123	0.00533	1.64586	0.00553	1.74565
0.00553	2.15133	0.006	1.85159	0.00553	1.96386
0.00737	2.39037	0.00666	2.05732	0.00737	2.18207
0.00737	2.62941	0.00733	2.26306	0.00737	2.40027
0.00737	2.86844	0.008	2.46879	0.00921	2.61848
0.00921	3.10748	0.00866	2.67452	0.00921	2.83669
0.00921	3.34652	0.00933	2.88025	0.00921	3.05489
0.00921	3.58555	0.01	3.08599	0.01105	3.2731
0.01105	3.82459	0.01066	3.29172	0.01105	3.49131
0.01105	4.06363	0.01133	3.49745	0.01105	3.70951
0.01289	4.30266	0.012	3.70318	0.01289	3.92772
0.01289	4.5417	0.01266	3.90891	0.01289	4.14593
0.01289	4.78074	0.01333	4.11465	0.01289	4.36413
0.01474	5.01978	0.014	4.32038	0.01474	4.58234
0.01474	5.25881	0.01466	4.52611	0.01474	4.80055
0.01658	5.49785	0.01533	4.73184	0.01474	5.01875
0.01658	5.73689	0.01599	4.93758	0.01658	5.23696
0.01658	5.97592	0.01666	5.14331	0.01658	5.45517
0.01842	6.21496	0.01733	5.34904	0.01658	5.67337
0.01842	6.454	0.01799	5.55477	0.01842	5.89158
0.01842	6.69303	0.01866	5.76051	0.01842	6.10979
0.02026	6.93207	0.01933	5.96624	0.01842	6.32799
0.02026	7.17111	0.01999	6.17197	0.02026	6.5462
0.02026	7.41015	0.02066	6.3777	0.02026	6.76441
0.0221	7.64918	0.02133	6.58343	0.02026	6.98261
0.0221	7.88822	0.02199	6.78917	0.0221	7.20082
0.02395	8.12726	0.02266	6.9949	0.0221	7.41903
0.02395	8.36629	0.02332	7.20063	0.0221	7.63723
0.02395	8.60533	0.02399	7.40636	0.02395	7.85544
0.02579	8.84437	0.02466	7.6121	0.02395	8.07365
0.02579	9.0834	0.02532	7.81783	0.02579	8.29185
0.02579	9.32244	0.02599	8.02356	0.02579	8.51006
0.02763	9.56148	0.02666	8.22929	0.02579	8.72827
0.02763	9.80051	0.02732	8.43503	0.02763	8.94647
0.02763	10.0396	0.02799	8.64076	0.02763	9.16468
0.02947	10.2786	0.02866	8.84649	0.02763	9.38289
0.02947	10.5176	0.02932	9.05222	0.02947	9.60109
0.03131	10.7567	0.02999	9.25796	0.02947	9.8193
0.03131	10.9957	0.03065	9.46369	0.02947	10.0375
0.03131	11.2347	0.03132	9.66942	0.03131	10.2557
0.03131	11.4738	0.03199	9.87515	0.03131	10.4739
0.03316	11.7128	0.03265	10.0809	0.03316	10.6921
0.03316	11.9519	0.03332	10.2866	0.03316	10.9103
0.035	12.1909	0.03399	10.4924	0.03316	11.1285
0.035	12.4299	0.03465	10.6981	0.03316	11.3468
0.035	12.669	0.03532	10.9038	0.035	11.5649
0.03684	12.908	0.03599	11.1096	0.035	11.7832
0.03684	13.147	0.03665	11.3153	0.03684	12.0014
0.03684	13.3861	0.03732	11.521	0.03684	12.2196
0.03868	13.6251	0.03799	11.7267	0.03684	12.4378
0.03868	13.8641	0.03865	11.9325	0.03868	12.656
0.03868	14.1032	0.03932	12.1382	0.03868	12.8742
0.04052	14.3422	0.03998	12.3439	0.03868	13.0924
0.04052	14.5813	0.04065	12.5497	0.04052	13.3106
0.04052	14.8203	0.04132	12.7554	0.04052	13.5288
0.04237	15.0593	0.04198	12.9611	0.04052	13.747
0.04237	15.2984	0.04265	13.1669	0.04237	13.9652
0.04237	15.5374	0.04332	13.3726	0.04237	14.1834
0.04421	15.7764	0.04398	13.5783	0.04237	14.4016
0.04421	16.0155	0.04465	13.7841	0.04421	14.6198
0.04605	16.2545	0.04532	13.9898	0.04421	14.8381
0.04605	16.4935	0.04598	14.1955	0.04605	15.0563
0.04605	16.7326	0.04665	14.4013	0.04605	15.2745
0.04605	16.9716	0.04731	14.607	0.04605	15.4927
0.04789	17.2107	0.04798	14.8127	0.04789	15.7109
0.04789	17.4497	0.04865	15.0185	0.04789	15.9291
0.04789	17.6887	0.04931	15.2242	0.04789	16.1473
0.04973	17.9278	0.04998	15.4299	0.04973	16.3655
0.04973	18.1668	0.05065	15.6357	0.04973	16.5837
0.04973	18.4058	0.05131	15.8414	0.04973	16.8019
0.05158	18.6449	0.05198	16.0471	0.05158	17.0201
0.05158	18.8839	0.05265	16.2528	0.05158	17.2383
0.05342	19.123	0.05331	16.4586	0.05158	17.4565
0.05342	19.362	0.05398	16.6643	0.05342	17.6747
0.05342	19.601	0.05465	16.87	0.05342	17.8929
0.05342	19.8401	0.05531	17.0758	0.05526	18.1112
0.05526	20.0791	0.05598	17.2815	0.05526	18.3294
0.05526	20.3181	0.05664	17.4872	0.05526	18.5476
0.0571	20.5572	0.05731	17.693	0.0571	18.7658
0.0571	20.7962	0.05798	17.8987	0.0571	18.984
0.0571	21.0353	0.05864	18.1044	0.0571	19.2022
0.05895	21.2743	0.05931	18.3102	0.05895	19.4204
0.05895	21.5133	0.05998	18.5159	0.05895	19.6386
0.05895	21.7524	0.06064	18.7216	0.05895	19.8568
0.06079	21.9914	0.06131	18.9274	0.06079	20.075
0.06079	22.2304	0.06198	19.1331	0.06079	20.2932
0.06079	22.4695	0.06264	19.3388	0.06079	20.5114
0.06263	22.7085	0.06331	19.5446	0.06263	20.7296
0.06263	22.9475	0.06397	19.7503	0.06263	20.9478
0.06263	23.1866	0.06464	19.956	0.06263	21.166
0.06447	23.4256	0.06531	20.1618	0.06263	21.3843
0.06447	23.6647	0.06597	20.3675	0.06447	21.6025
0.06631	23.9037	0.06664	20.5732	0.06447	21.8207
0.06631	24.1427	0.06731	20.779	0.06631	22.0389
0.06631	24.3818	0.06797	20.9847	0.06631	22.2571
0.06815	24.6208	0.06864	21.1904	0.06631	22.4753
0.06815	24.8598	0.06931	21.3962	0.06815	22.6935
0.06815	25.0989	0.06997	21.6019	0.06815	22.9117
0.07	25.3379	0.07064	21.8076	0.07	23.1299
0.07	25.577	0.07131	22.0134	0.07	23.3481
0.07	25.816	0.07197	22.2191	0.07	23.5663
0.07184	26.055	0.07264	22.4248	0.07	23.7845
0.07184	26.2941	0.0733	22.6306	0.07184	24.0027
0.07184	26.5331	0.07397	22.8363	0.07184	24.2209
0.07368	26.7721	0.07464	23.042	0.07368	24.4392
0.07368	27.0112	0.0753	23.2477	0.07368	24.6574
0.07552	27.2502	0.07597	23.4535	0.07552	24.8756
0.07552	27.4892	0.07664	23.6592	0.07552	25.0938
0.07552	27.7283	0.0773	23.865	0.07552	25.312
0.07552	27.9673	0.07797	24.0707	0.07737	25.5302
0.07737	28.2064	0.07864	24.2764	0.07737	25.7484
0.07737	28.4454	0.0793	24.4822	0.07737	25.9666
0.07921	28.6844	0.07997	24.6879	0.07921	26.1848
0.07921	28.9235	0.08063	24.8936	0.07921	26.403
0.07921	29.1625	0.0813	25.0994	0.08105	26.6212
0.08105	29.4015	0.08197	25.3051	0.08105	26.8394
0.08105	29.6406	0.08263	25.5108	0.08105	27.0576
0.08105	29.8796	0.0833	25.7165	0.08289	27.2758
0.08289	30.1186	0.08397	25.9223	0.08289	27.494
0.08289	30.3577	0.08463	26.128	0.08473	27.7123
0.08289	30.5967	0.0853	26.3337	0.08473	27.9305
0.08473	30.8358	0.08597	26.5395	0.08473	28.1487
0.08473	31.0748	0.08663	26.7452	0.08658	28.3669
0.08473	31.3138	0.0873	26.9509	0.08658	28.5851
0.08657	31.5529	0.08797	27.1567	0.08842	28.8033
0.08657	31.7919	0.08863	27.3624	0.08842	29.0215
0.08842	32.0309	0.0893	27.5681	0.08842	29.2397
0.08842	32.27	0.08996	27.7739	0.09026	29.4579
0.08842	32.509	0.09063	27.9796	0.09026	29.6761
0.09026	32.7481	0.0913	28.1853	0.0921	29.8943
0.09026	32.9871	0.09196	28.3911	0.0921	30.1125
0.09026	33.2261	0.09263	28.5968	0.0921	30.3307
0.0921	33.4652	0.0933	28.8025	0.09394	30.5489
0.0921	33.7042	0.09396	29.0083	0.09394	30.7671
0.0921	33.9432	0.09463	29.214	0.09579	30.9854
0.09394	34.1823	0.0953	29.4197	0.09579	31.2036
0.09394	34.4213	0.09596	29.6255	0.09763	31.4218
0.09394	34.6604	0.09663	29.8312	0.09763	31.64
0.09579	34.8994	0.09729	30.0369	0.09947	31.8582
0.09579	35.1384	0.09796	30.2427	0.09947	32.0764
0.09763	35.3775	0.09863	30.4484	0.09947	32.2946
0.09763	35.6165	0.09929	30.6541	0.10131	32.5128
0.09763	35.8555	0.09996	30.8599	0.10131	32.731
0.09947	36.0946	0.10063	31.0656	0.10131	32.9492
0.09947	36.3336	0.10129	31.2713	0.10315	33.1674
0.09947	36.5727	0.10196	31.477	0.10315	33.3856
0.10131	36.8117	0.10263	31.6828	0.105	33.6038
0.10131	37.0507	0.10329	31.8885	0.105	33.822
0.10131	37.2898	0.10396	32.0943	0.105	34.0402
0.10315	37.5288	0.10462	32.3	0.10684	34.2585
0.10315	37.7678	0.10529	32.5057	0.10684	34.4767
0.105	38.0069	0.10596	32.7114	0.10684	34.6949
0.105	38.2459	0.10662	32.9172	0.10868	34.9131
0.105	38.4849	0.10729	33.1229	0.10868	35.1313
0.105	38.724	0.10796	33.3286	0.10868	35.3495
0.10684	38.963	0.10862	33.5344	0.11052	35.5677
0.10684	39.2021	0.10929	33.7401	0.11052	35.7859
0.10868	39.4411	0.10996	33.9458	0.11052	36.0041
0.10868	39.6801	0.11062	34.1516	0.11236	36.2223
0.10868	39.9192	0.11129	34.3573	0.11236	36.4405
0.11052	40.1582	0.11196	34.563	0.11421	36.6587
0.11052	40.3972	0.11262	34.7688	0.11421	36.8769
0.11052	40.6363	0.11329	34.9745	0.11421	37.0951
0.11236	40.8753	0.11395	35.1802	0.11421	37.3133
0.11236	41.1144	0.11462	35.386	0.11605	37.5316
0.11236	41.3534	0.11529	35.5917	0.11605	37.7498
0.11421	41.5924	0.11595	35.7974	0.11605	37.968
0.11421	41.8315	0.11662	36.0032	0.11789	38.1862
0.11421	42.0705	0.11729	36.2089	0.11789	38.4044
0.11605	42.3095	0.11795	36.4146	0.11789	38.6226
0.11605	42.5486	0.11862	36.6204	0.11973	38.8408
0.11789	42.7876	0.11929	36.8261	0.11973	39.059
0.11789	43.0266	0.11995	37.0318	0.12157	39.2772
0.11789	43.2657	0.12062	37.2375	0.12157	39.4954
0.11973	43.5047	0.12128	37.4433	0.12157	39.7136
0.11973	43.7438	0.12195	37.649	0.12157	39.9318
0.11973	43.9828	0.12262	37.8548	0.12342	40.15
0.12157	44.2218	0.12328	38.0605	0.12342	40.3682
0.12157	44.4609	0.12395	38.2662	0.12526	40.5864
0.12157	44.6999	0.12462	38.4719	0.12526	40.8047
0.12342	44.9389	0.12528	38.6777	0.12526	41.0229
0.12342	45.178	0.12595	38.8834	0.1271	41.2411
0.12342	45.417	0.12662	39.0891	0.1271	41.4593
0.12526	45.6561	0.12728	39.2949	0.1271	41.6775
0.12526	45.8951	0.12795	39.5006	0.12894	41.8957
0.1271	46.1341	0.12862	39.7063	0.12894	42.1139
0.1271	46.3732	0.12928	39.9121	0.12894	42.3321
0.1271	46.6122	0.12995	40.1178	0.13078	42.5503
0.12894	46.8512	0.13061	40.3235	0.13078	42.7685
0.12894	47.0903	0.13128	40.5293	0.13078	42.9867
0.12894	47.3293	0.13195	40.735	0.13263	43.2049
0.13078	47.5684	0.13261	40.9407	0.13263	43.4231
0.13078	47.8074	0.13328	41.1465	0.13447	43.6413
0.13078	48.0464	0.13395	41.3522	0.13447	43.8595
0.13263	48.2855	0.13461	41.5579	0.13447	44.0778
0.13263	48.5245	0.13528	41.7637	0.13631	44.296
0.13447	48.7635	0.13595	41.9694	0.13631	44.5142
0.13447	49.0026	0.13661	42.1751	0.13631	44.7324
0.13447	49.2416	0.13728	42.3809	0.13815	44.9506
0.13447	49.4806	0.13794	42.5866	0.13815	45.1688
0.13631	49.7197	0.13861	42.7923	0.13815	45.387
0.13631	49.9587	0.13928	42.9981	0.13999	45.6052
0.13815	50.1978	0.13994	43.2038	0.13999	45.8234
0.13815	50.4368	0.14061	43.4095	0.14184	46.0416
0.13815	50.6758	0.14128	43.6153	0.14184	46.2598
0.13999	50.9149	0.14194	43.821	0.14184	46.478
0.13999	51.1539	0.14261	44.0267	0.14368	46.6962
0.14184	51.3929	0.14328	44.2325	0.14368	46.9144
0.14184	51.632	0.14394	44.4382	0.14368	47.1326
0.14184	51.871	0.14461	44.6439	0.14552	47.3509
0.14184	52.1101	0.14528	44.8496	0.14552	47.5691
0.14368	52.3491	0.14594	45.0554	0.14552	47.7873
0.14368	52.5881	0.14661	45.2611	0.14736	48.0055
0.14552	52.8272	0.14727	45.4669	0.14736	48.2237
0.14552	53.0662	0.14794	45.6726	0.14736	48.4419
0.14552	53.3052	0.14861	45.8783	0.1492	48.6601
0.14736	53.5443	0.14927	46.084	0.1492	48.8783
0.14736	53.7833	0.14994	46.2898	0.15105	49.0965
0.1492	54.0224	0.15061	46.4955	0.15105	49.3147
0.1492	54.2614	0.15127	46.7012	0.15105	49.5329
0.1492	54.5004	0.15194	46.907	0.15105	49.7511
0.1492	54.7395	0.15261	47.1127	0.15289	49.9693
0.15105	54.9785	0.15327	47.3184	0.15289	50.1875
0.15105	55.2175	0.15394	47.5242	0.15473	50.4057
0.15289	55.4566	0.1546	47.7299	0.15473	50.624
0.15289	55.6956	0.15527	47.9356	0.15473	50.8422
0.15289	55.9346	0.15594	48.1414	0.15657	51.0604
0.15473	56.1737	0.1566	48.3471	0.15657	51.2786
0.15473	56.4127	0.15727	48.5528	0.15657	51.4968
0.15473	56.6518	0.15794	48.7586	0.15841	51.715
0.15657	56.8908	0.1586	48.9643	0.15841	51.9332
0.15657	57.1298	0.15927	49.17	0.15841	52.1514
0.15657	57.3689	0.15994	49.3758	0.16026	52.3696
0.15841	57.6079	0.1606	49.5815	0.16026	52.5878
0.15841	57.8469	0.16127	49.7872	0.16026	52.806
0.15841	58.086	0.16193	49.993	0.1621	53.0242
0.16026	58.325	0.1626	50.1987	0.1621	53.2424
0.16026	58.5641	0.16327	50.4044	0.1621	53.4606
0.1621	58.8031	0.16393	50.6102	0.16394	53.6788
0.1621	59.0421	0.1646	50.8159	0.16394	53.8971
0.1621	59.2812	0.16527	51.0216	0.16578	54.1153
0.16394	59.5202	0.16593	51.2274	0.16578	54.3335
0.16394	59.7592	0.1666	51.4331	0.16578	54.5517
0.16394	59.9983	0.16727	51.6388	0.16578	54.7699
0.16578	60.2373	0.16793	51.8445	0.16762	54.9881
0.16578	60.4763	0.1686	52.0503	0.16762	55.2063
0.16578	60.7154	0.16927	52.256	0.16762	55.4245
0.16762	60.9544	0.16993	52.4618	0.16947	55.6427
0.16762	61.1935	0.1706	52.6675	0.16947	55.8609
0.16947	61.4325	0.17126	52.8732	0.16947	56.0791
0.16947	61.6715	0.17193	53.0789	0.17131	56.2973
0.16947	61.9106	0.1726	53.2847	0.17131	56.5155
0.17131	62.1496	0.17326	53.4904	0.17315	56.7337
0.17131	62.3886	0.17393	53.6961	0.17315	56.9519
0.17131	62.6277	0.1746	53.9019	0.17315	57.1701
0.17315	62.8667	0.17526	54.1076	0.17315	57.3884
0.17315	63.1058	0.17593	54.3133	0.17499	57.6066
0.17315	63.3448	0.1766	54.5191	0.17499	57.8248
0.17499	63.5838	0.17726	54.7248	0.17499	58.043
0.17499	63.8229	0.17793	54.9305	0.17683	58.2612
0.17499	64.0619	0.17859	55.1363	0.17683	58.4794
0.17683	64.3009	0.17926	55.342	0.17683	58.6976
0.17683	64.54	0.17993	55.5477	0.17868	58.9158
0.17868	64.779	0.18059	55.7535	0.17868	59.134
0.17868	65.0181	0.18126	55.9592	0.18052	59.3522
0.17868	65.2571	0.18193	56.1649	0.18052	59.5704
0.18052	65.4961	0.18259	56.3707	0.18052	59.7886
0.18052	65.7352	0.18326	56.5764	0.18052	60.0068
0.18052	65.9742	0.18393	56.7821	0.18236	60.2251
0.18236	66.2132	0.18459	56.9879	0.18236	60.4432
0.18236	66.4523	0.18526	57.1936	0.1842	60.6615
0.18236	66.6913	0.18593	57.3993	0.1842	60.8797
0.1842	66.9303	0.18659	57.6051	0.1842	61.0979
0.1842	67.1694	0.18726	57.8108	0.18604	61.3161
0.18604	67.4084	0.18792	58.0165	0.18604	61.5343
0.18604	67.6475	0.18859	58.2223	0.18604	61.7525
0.18604	67.8865	0.18926	58.428	0.18789	61.9707
0.18789	68.1255	0.18992	58.6337	0.18789	62.1889
0.18789	68.3646	0.19059	58.8394	0.18789	62.4071
0.18789	68.6036	0.19126	59.0452	0.18973	62.6253
0.18973	68.8426	0.19192	59.2509	0.18973	62.8435
0.18973	69.0817	0.19259	59.4567	0.18973	63.0617
0.18973	69.3207	0.19326	59.6624	0.19157	63.2799
0.19157	69.5597	0.19392	59.8681	0.19157	63.4982
0.19157	69.7988	0.19459	60.0738	0.19341	63.7163
0.19341	70.0378	0.19525	60.2796	0.19341	63.9346
0.19341	70.2769	0.19592	60.4853	0.19341	64.1528
0.19341	70.5159	0.19659	60.691	0.19525	64.371
0.19525	70.7549	0.19725	60.8968	0.19525	64.5892
0.19525	70.994	0.19792	61.1025	0.19525	64.8074
0.19525	71.233	0.19859	61.3082	0.1971	65.0256
0.1971	71.472	0.19925	61.514	0.1971	65.2438
0.1971	71.7111	0.19992	61.7197	0.1971	65.462
0.1971	71.9501	0.20059	61.9254	0.19894	65.6802
0.19894	72.1892	0.20125	62.1312	0.19894	65.8984
0.19894	72.4282	0.20192	62.3369	0.19894	66.1166
0.20078	72.6672	0.20259	62.5426	0.20078	66.3348
0.20078	72.9063	0.20325	62.7484	0.20078	66.553
0.20078	73.1453	0.20392	62.9541	0.20262	66.7712
0.20262	73.3843	0.20458	63.1598	0.20262	66.9895
0.20262	73.6234	0.20525	63.3656	0.20262	67.2077
0.20262	73.8624	0.20592	63.5713	0.20262	67.4259
0.20446	74.1014	0.20658	63.777	0.20446	67.6441
0.20446	74.3405	0.20725	63.9828	0.20446	67.8623
0.20446	74.5795	0.20792	64.1885	0.20631	68.0805
0.20631	74.8186	0.20858	64.3942	0.20631	68.2987
0.20631	75.0576	0.20925	64.6	0.20631	68.5169
0.20815	75.2966	0.20992	64.8057	0.20815	68.7351
0.20815	75.5357	0.21058	65.0114	0.20815	68.9533
0.20815	75.7747	0.21125	65.2172	0.20999	69.1715
0.20999	76.0138	0.21191	65.4229	0.20999	69.3897
0.20999	76.2528	0.21258	65.6286	0.20999	69.6079
0.20999	76.4918	0.21325	65.8344	0.20999	69.8261
0.21183	76.7309	0.21391	66.0401	0.21183	70.0443
0.21183	76.9699	0.21458	66.2458	0.21183	70.2626
0.21183	77.2089	0.21525	66.4515	0.21368	70.4808
0.21367	77.448	0.21591	66.6573	0.21368	70.699
0.21367	77.687	0.21658	66.863	0.21368	70.9172
0.21552	77.926	0.21725	67.0687	0.21552	71.1354
0.21552	78.1651	0.21791	67.2745	0.21552	71.3536
0.21552	78.4041	0.21858	67.4802	0.21736	71.5718
0.21736	78.6432	0.21925	67.6859	0.21736	71.79
0.21736	78.8822	0.21991	67.8917	0.21736	72.0082
0.21736	79.1212	0.22058	68.0974	0.21736	72.2264
0.2192	79.3603	0.22124	68.3031	0.2192	72.4446
0.2192	79.5993	0.22191	68.5089	0.2192	72.6628
0.2192	79.8383	0.22258	68.7146	0.22104	72.881
0.22104	80.0774	0.22324	68.9203	0.22104	73.0992
0.22104	80.3164	0.22391	69.1261	0.22104	73.3174
0.22288	80.5554	0.22458	69.3318	0.22288	73.5357
0.22288	80.7945	0.22524	69.5375	0.22288	73.7539
0.22288	81.0335	0.22591	69.7433	0.22288	73.9721
0.22473	81.2726	0.22658	69.949	0.22473	74.1903
0.22473	81.5116	0.22724	70.1547	0.22473	74.4085
0.22473	81.7506	0.22791	70.3605	0.22473	74.6267
0.22657	81.9897	0.22857	70.5662	0.22657	74.8449
0.22657	82.2287	0.22924	70.7719	0.22657	75.0631
0.22841	82.4677	0.22991	70.9777	0.22841	75.2813
0.22841	82.7068	0.23057	71.1834	0.22841	75.4995
0.22841	82.9458	0.23124	71.3891	0.22841	75.7177
0.23025	83.1849	0.23191	71.5948	0.23025	75.9359
0.23025	83.4239	0.23257	71.8006	0.23025	76.1541
0.23025	83.6629	0.23324	72.0063	0.23025	76.3723
0.2321	83.902	0.23391	72.2121	0.2321	76.5905
0.2321	84.141	0.23457	72.4178	0.2321	76.8088
0.23394	84.38	0.23524	72.6235	0.2321	77.027
0.23394	84.6191	0.2359	72.8293	0.23394	77.2452
0.23394	84.8581	0.23657	73.035	0.23394	77.4634
0.23578	85.0971	0.23724	73.2407	0.23578	77.6816
0.23578	85.3362	0.2379	73.4464	0.23578	77.8998
0.23578	85.5752	0.23857	73.6522	0.23578	78.118
0.23762	85.8143	0.23924	73.8579	0.23762	78.3362
0.23762	86.0533	0.2399	74.0636	0.23762	78.5544
0.23762	86.2923	0.24057	74.2694	0.23762	78.7726
0.23946	86.5314	0.24124	74.4751	0.23946	78.9908
0.23946	86.7704	0.2419	74.6808	0.23946	79.209
0.2413	87.0095	0.24257	74.8866	0.23946	79.4272
0.2413	87.2485	0.24324	75.0923	0.2413	79.6454
0.2413	87.4875	0.2439	75.298	0.2413	79.8637
0.24315	87.7266	0.24457	75.5038	0.24315	80.0819
0.24315	87.9656	0.24523	75.7095	0.24315	80.3001
0.24499	88.2046	0.2459	75.9152	0.24315	80.5183
0.24499	88.4437	0.24657	76.121	0.24499	80.7365
0.24499	88.6827	0.24723	76.3267	0.24499	80.9547
0.24499	88.9217	0.2479	76.5324	0.24683	81.1729
0.24683	89.1608	0.24857	76.7382	0.24683	81.3911
0.24683	89.3998	0.24923	76.9439	0.24683	81.6093
0.24867	89.6389	0.2499	77.1496	0.24683	81.8275
0.24867	89.8779	0.25057	77.3554	0.24867	82.0457
0.24867	90.1169	0.25123	77.5611	0.24867	82.2639
0.25052	90.356	0.2519	77.7668	0.25052	82.4821
0.25052	90.595	0.25256	77.9726	0.25052	82.7003
0.25236	90.834	0.25323	78.1783	0.25052	82.9185
0.25236	91.0731	0.2539	78.384	0.25236	83.1368
0.25236	91.3121	0.25456	78.5897	0.25236	83.355
0.25236	91.5512	0.25523	78.7955	0.2542	83.5732
0.2542	91.7902	0.2559	79.0012	0.2542	83.7914
0.2542	92.0292	0.25656	79.207	0.2542	84.0096
0.25604	92.2683	0.25723	79.4127	0.2542	84.2278
0.25604	92.5073	0.2579	79.6184	0.25604	84.446
0.25604	92.7463	0.25856	79.8242	0.25604	84.6642
0.25788	92.9854	0.25923	80.0299	0.25788	84.8824
0.25788	93.2244	0.2599	80.2356	0.25788	85.1006
0.25788	93.4634	0.26056	80.4413	0.25788	85.3188
0.25972	93.7025	0.26123	80.6471	0.25973	85.537
0.25972	93.9415	0.26189	80.8528	0.25973	85.7552
0.25972	94.1806	0.26256	81.0585	0.26157	85.9734
0.26157	94.4196	0.26323	81.2643	0.26157	86.1916
0.26157	94.6586	0.26389	81.47	0.26157	86.4099
0.26157	94.8977	0.26456	81.6757	0.26341	86.6281
0.26341	95.1367	0.26523	81.8815	0.26341	86.8463
0.26341	95.3757	0.26589	82.0872	0.26341	87.0645
0.26525	95.6148	0.26656	82.2929	0.26525	87.2827
0.26525	95.8538	0.26723	82.4987	0.26525	87.5009
0.26525	96.0928	0.26789	82.7044	0.26525	87.7191
0.26709	96.3319	0.26856	82.9101	0.26709	87.9373
0.26709	96.5709	0.26922	83.1159	0.26709	88.1555
0.26709	96.81	0.26989	83.3216	0.26894	88.3737
0.26894	97.049	0.27056	83.5273	0.26894	88.5919
0.26894	97.288	0.27122	83.7331	0.26894	88.8101
0.26894	97.5271	0.27189	83.9388	0.26894	89.0283
0.27078	97.7661	0.27256	84.1445	0.27078	89.2465
0.27078	98.0052	0.27322	84.3503	0.27078	89.4647
0.27078	98.2442	0.27389	84.556	0.27262	89.683
0.27262	98.4832	0.27456	84.7617	0.27262	89.9012
0.27262	98.7223	0.27522	84.9675	0.27262	90.1194
0.27446	98.9613	0.27589	85.1732	0.27446	90.3376
0.27446	99.2003	0.27656	85.3789	0.27446	90.5558
0.27446	99.4394	0.27722	85.5846	0.2763	90.774
0.2763	99.6784	0.27789	85.7904	0.2763	90.9922
0.2763	99.9174	0.27855	85.9961	0.2763	91.2104
0.2763	100.156	0.27922	86.2018	0.2763	91.4286
0.27815	100.396	0.27989	86.4076	0.27815	91.6468
0.27815	100.635	0.28055	86.6133	0.27815	91.865
0.27815	100.874	0.28122	86.8191	0.27999	92.0832
0.27999	101.113	0.28189	87.0248	0.27999	92.3014
0.27999	101.352	0.28255	87.2305	0.27999	92.5196
0.28183	101.591	0.28322	87.4362	0.28183	92.7378
0.28183	101.83	0.28389	87.642	0.28183	92.9561
0.28183	102.069	0.28455	87.8477	0.28183	93.1743
0.28183	102.308	0.28522	88.0534	0.28367	93.3925
0.28367	102.547	0.28588	88.2592	0.28367	93.6107
0.28367	102.786	0.28655	88.4649	0.28367	93.8289
0.28551	103.025	0.28722	88.6706	0.28551	94.0471
0.28551	103.264	0.28788	88.8764	0.28551	94.2653
0.28551	103.503	0.28855	89.0821	0.28551	94.4835
0.28736	103.742	0.28922	89.2878	0.28736	94.7017
0.28736	103.981	0.28988	89.4936	0.28736	94.9199
0.2892	104.22	0.29055	89.6993	0.2892	95.1381
0.2892	104.459	0.29122	89.905	0.2892	95.3563
0.2892	104.698	0.29188	90.1108	0.2892	95.5745
0.2892	104.937	0.29255	90.3165	0.29104	95.7927
0.29104	105.176	0.29321	90.5222	0.29104	96.0109
0.29104	105.415	0.29388	90.728	0.29104	96.2292
0.29288	105.654	0.29455	90.9337	0.29288	96.4474
0.29288	105.893	0.29521	91.1394	0.29288	96.6656
0.29288	106.132	0.29588	91.3452	0.29288	96.8838
0.29472	106.371	0.29655	91.5509	0.29472	97.102
0.29472	106.61	0.29721	91.7566	0.29472	97.3202
0.29657	106.85	0.29788	91.9624	0.29657	97.5384
0.29657	107.089	0.29855	92.1681	0.29657	97.7566
0.29657	107.328	0.29921	92.3738	0.29657	97.9748
0.29657	107.567	0.29988	92.5795	0.29841	98.193
0.29841	107.806	0.30055	92.7853	0.29841	98.4112
0.29841	108.045	0.30121	92.991	0.29841	98.6294
0.30025	108.284	0.30188	93.1967	0.30025	98.8476
0.30025	108.523	0.30254	93.4025	0.30025	99.0658
0.30025	108.762	0.30321	93.6082	0.30025	99.284
0.30209	109.001	0.30388	93.814	0.30209	99.5023
0.30209	109.24	0.30454	94.0197	0.30209	99.7205
0.30393	109.479	0.30521	94.2254	0.30209	99.9387
0.30393	109.718	0.30588	94.4311	0.30393	100.157
0.30393	109.957	0.30654	94.6369	0.30393	100.375
0.30393	110.196	0.30721	94.8426	0.30578	100.593
0.30578	110.435	0.30788	95.0483	0.30578	100.811
0.30578	110.674	0.30854	95.2541	0.30578	101.03
0.30762	110.913	0.30921	95.4598	0.30762	101.248
0.30762	111.152	0.30987	95.6655	0.30762	101.466
0.30762	111.391	0.31054	95.8713	0.30762	101.684
0.30946	111.63	0.31121	96.077	0.30946	101.903
0.30946	111.869	0.31187	96.2827	0.30946	102.121
0.30946	112.108	0.31254	96.4885	0.3113	102.339
0.3113	112.347	0.31321	96.6942	0.3113	102.557
0.3113	112.586	0.31387	96.8999	0.3113	102.775
0.3113	112.825	0.31454	97.1057	0.31314	102.994
0.31314	113.064	0.31521	97.3114	0.31314	103.212
0.31314	113.304	0.31587	97.5171	0.31314	103.43
0.31499	113.543	0.31654	97.7229	0.31499	103.648
0.31499	113.782	0.31721	97.9286	0.31499	103.866
0.31499	114.021	0.31787	98.1343	0.31499	104.085
0.31683	114.26	0.31854	98.3401	0.31683	104.303
0.31683	114.499	0.3192	98.5458	0.31683	104.521
0.31683	114.738	0.31987	98.7515	0.31867	104.739
0.31867	114.977	0.32054	98.9573	0.31867	104.957
0.31867	115.216	0.3212	99.163	0.31867	105.176
0.31867	115.455	0.32187	99.3687	0.32051	105.394
0.32051	115.694	0.32254	99.5744	0.32051	105.612
0.32051	115.933	0.3232	99.7802	0.32051	105.83
0.32051	116.172	0.32387	99.9859	0.32235	106.048
0.32235	116.411	0.32454	100.192	0.32235	106.267
0.32235	116.65	0.3252	100.397	0.32235	106.485
0.3242	116.889	0.32587	100.603	0.3242	106.703
0.3242	117.128	0.32653	100.809	0.3242	106.921
0.3242	117.367	0.3272	101.015	0.32604	107.139
0.32604	117.606	0.32787	101.22	0.32604	107.358
0.32604	117.845	0.32853	101.426	0.32604	107.576
0.32604	118.084	0.3292	101.632	0.32788	107.794
0.32788	118.323	0.32987	101.838	0.32788	108.012
0.32788	118.562	0.33053	102.043	0.32788	108.231
0.32788	118.801	0.3312	102.249	0.32972	108.449
0.32972	119.04	0.33187	102.455	0.32972	108.667
0.32972	119.279	0.33253	102.66	0.32972	108.885
0.32972	119.518	0.3332	102.866	0.33156	109.103
0.33156	119.758	0.33387	103.072	0.33156	109.322
0.33156	119.997	0.33453	103.278	0.33341	109.54
0.33341	120.236	0.3352	103.483	0.33341	109.758
0.33341	120.475	0.33586	103.689	0.33341	109.976
0.33341	120.714	0.33653	103.895	0.33525	110.194
0.33525	120.953	0.3372	104.101	0.33525	110.413
0.33525	121.192	0.33786	104.306	0.33525	110.631
0.33525	121.431	0.33853	104.512	0.33709	110.849
0.33709	121.67	0.3392	104.718	0.33709	111.067
0.33709	121.909	0.33986	104.923	0.33709	111.285
0.33709	122.148	0.34053	105.129	0.33893	111.504
0.33893	122.387	0.3412	105.335	0.33893	111.722
0.33893	122.626	0.34186	105.541	0.34077	111.94
0.34077	122.865	0.34253	105.746	0.34077	112.158
0.34077	123.104	0.34319	105.952	0.34077	112.376
0.34077	123.343	0.34386	106.158	0.34262	112.595
0.34262	123.582	0.34453	106.364	0.34262	112.813
0.34262	123.821	0.34519	106.569	0.34262	113.031
0.34262	124.06	0.34586	106.775	0.34446	113.249
0.34446	124.299	0.34653	106.981	0.34446	113.467
0.34446	124.538	0.34719	107.187	0.34446	113.686
0.34446	124.777	0.34786	107.392	0.3463	113.904
0.3463	125.016	0.34853	107.598	0.3463	114.122
0.3463	125.255	0.34919	107.804	0.34814	114.34
0.34814	125.494	0.34986	108.009	0.34814	114.559
0.34814	125.733	0.35053	108.215	0.34814	114.777
0.34814	125.972	0.35119	108.421	0.34998	114.995
0.34998	126.212	0.35186	108.627	0.34998	115.213
0.34998	126.451	0.35252	108.832	0.34998	115.431
0.34998	126.69	0.35319	109.038	0.35183	115.65
0.35183	126.929	0.35386	109.244	0.35183	115.868
0.35183	127.168	0.35452	109.45	0.35183	116.086
0.35183	127.407	0.35519	109.655	0.35367	116.304
0.35367	127.646	0.35586	109.861	0.35367	116.522
0.35367	127.885	0.35652	110.067	0.35367	116.741
0.35551	128.124	0.35719	110.273	0.35551	116.959
0.35551	128.363	0.35786	110.478	0.35551	117.177
0.35551	128.602	0.35852	110.684	0.35735	117.395
0.35735	128.841	0.35919	110.89	0.35735	117.613
0.35735	129.08	0.35985	111.095	0.35735	117.832
0.35735	129.319	0.36052	111.301	0.35735	118.05
0.35919	129.558	0.36119	111.507	0.35919	118.268
0.35919	129.797	0.36185	111.713	0.35919	118.486
0.35919	130.036	0.36252	111.918	0.36104	118.704
0.36104	130.275	0.36319	112.124	0.36104	118.923
0.36104	130.514	0.36385	112.33	0.36104	119.141
0.36288	130.753	0.36452	112.536	0.36288	119.359
0.36288	130.992	0.36519	112.741	0.36288	119.577
0.36288	131.231	0.36585	112.947	0.36472	119.795
0.36472	131.47	0.36652	113.153	0.36472	120.014
0.36472	131.709	0.36718	113.359	0.36472	120.232
0.36472	131.948	0.36785	113.564	0.36472	120.45
0.36656	132.187	0.36852	113.77	0.36656	120.668
0.36656	132.426	0.36918	113.976	0.36656	120.887
0.36656	132.666	0.36985	114.181	0.3684	121.105
0.3684	132.905	0.37052	114.387	0.3684	121.323
0.3684	133.144	0.37118	114.593	0.3684	121.541
0.37025	133.383	0.37185	114.799	0.37025	121.759
0.37025	133.622	0.37252	115.004	0.37025	121.978
0.37025	133.861	0.37318	115.21	0.37025	122.196
0.37209	134.1	0.37385	115.416	0.37209	122.414
0.37209	134.339	0.37452	115.622	0.37209	122.632
0.37209	134.578	0.37518	115.827	0.37209	122.85
0.37393	134.817	0.37585	116.033	0.37393	123.069
0.37393	135.056	0.37651	116.239	0.37393	123.287
0.37393	135.295	0.37718	116.445	0.37577	123.505
0.37577	135.534	0.37785	116.65	0.37577	123.723
0.37577	135.773	0.37851	116.856	0.37577	123.941
0.37761	136.012	0.37918	117.062	0.37761	124.16
0.37761	136.251	0.37985	117.267	0.37761	124.378
0.37761	136.49	0.38051	117.473	0.37761	124.596
0.37761	136.729	0.38118	117.679	0.37946	124.814
0.37946	136.968	0.38185	117.885	0.37946	125.032
0.37946	137.207	0.38251	118.09	0.37946	125.251
0.3813	137.446	0.38318	118.296	0.3813	125.469
0.3813	137.685	0.38384	118.502	0.3813	125.687
0.3813	137.924	0.38451	118.708	0.38314	125.905
0.38314	138.163	0.38518	118.913	0.38314	126.123
0.38314	138.402	0.38584	119.119	0.38314	126.342
0.38498	138.641	0.38651	119.325	0.38498	126.56
0.38498	138.88	0.38718	119.53	0.38498	126.778
0.38498	139.119	0.38784	119.736	0.38498	126.996
0.38498	139.359	0.38851	119.942	0.38683	127.215
0.38682	139.598	0.38918	120.148	0.38683	127.433
0.38682	139.837	0.38984	120.353	0.38683	127.651
0.38867	140.076	0.39051	120.559	0.38867	127.869
0.38867	140.315	0.39118	120.765	0.38867	128.087
0.38867	140.554	0.39184	120.971	0.38867	128.306
0.39051	140.793	0.39251	121.176	0.39051	128.524
0.39051	141.032	0.39317	121.382	0.39051	128.742
0.39051	141.271	0.39384	121.588	0.39235	128.96
0.39235	141.51	0.39451	121.794	0.39235	129.178
0.39235	141.749	0.39517	121.999	0.39235	129.397
0.39235	141.988	0.39584	122.205	0.39419	129.615
0.39419	142.227	0.39651	122.411	0.39419	129.833
0.39419	142.466	0.39717	122.616	0.39419	130.051
0.39419	142.705	0.39784	122.822	0.39603	130.269
0.39603	142.944	0.39851	123.028	0.39603	130.488
0.39603	143.183	0.39917	123.234	0.39603	130.706
0.39788	143.422	0.39984	123.439	0.39788	130.924
0.39788	143.661	0.4005	123.645	0.39788	131.142
0.39788	143.9	0.40117	123.851	0.39972	131.36
0.39972	144.139	0.40184	124.057	0.39972	131.579
0.39972	144.378	0.4025	124.262	0.39972	131.797
0.39972	144.617	0.40317	124.468	0.40156	132.015
0.40156	144.856	0.40384	124.674	0.40156	132.233
0.40156	145.095	0.4045	124.88	0.40156	132.451
0.40156	145.334	0.40517	125.085	0.4034	132.67
0.4034	145.573	0.40584	125.291	0.4034	132.888
0.4034	145.813	0.4065	125.497	0.4034	133.106
0.4034	146.052	0.40717	125.702	0.40525	133.324
0.40525	146.291	0.40784	125.908	0.40525	133.542
0.40525	146.53	0.4085	126.114	0.40709	133.761
0.40709	146.769	0.40917	126.32	0.40709	133.979
0.40709	147.008	0.40983	126.525	0.40709	134.197
0.40709	147.247	0.4105	126.731	0.40893	134.415
0.40893	147.486	0.41117	126.937	0.40893	134.634
0.40893	147.725	0.41183	127.143	0.40893	134.852
0.40893	147.964	0.4125	127.348	0.41077	135.07
0.41077	148.203	0.41317	127.554	0.41077	135.288
0.41077	148.442	0.41383	127.76	0.41077	135.506
0.41077	148.681	0.4145	127.966	0.41261	135.725
0.41261	148.92	0.41517	128.171	0.41261	135.869
0.41261	149.159	0.41583	128.377	0.41445	136.094
0.41445	149.398	0.4165	128.583	0.41445	136.254
0.41445	149.637	0.41716	128.788	0.41445	136.492
0.41445	149.876	0.41783	128.994	0.4163	136.629
0.4163	150.115	0.4185	129.2	0.4163	136.767
0.4163	150.354	0.41916	129.406	0.4163	136.902
0.4163	150.593	0.41983	129.611	0.41814	137.063
0.41814	150.832	0.4205	129.817	0.41814	137.25
0.41814	151.071	0.42116	130.023	0.41814	137.401
0.41814	151.31	0.42183	130.229	0.41998	137.577
0.41998	151.549	0.4225	130.434	0.41998	137.78
0.41998	151.788	0.42316	130.64	0.42182	137.952
0.42182	152.028	0.42383	130.846	0.42182	138.11
0.42182	152.267	0.42449	131.052	0.42182	138.278
0.42182	152.506	0.42516	131.257	0.42367	138.458
0.42367	152.745	0.42583	131.463	0.42367	138.6
0.42367	152.984	0.42649	131.669	0.42367	138.728
0.42367	153.223	0.42716	131.874	0.42551	138.86
0.42551	153.462	0.42783	132.08	0.42551	139.071
0.42551	153.701	0.42849	132.286	0.42551	139.304
0.42551	153.94	0.42916	132.492	0.42735	139.502
0.42735	154.179	0.42983	132.697	0.42735	139.62
0.42735	154.418	0.43049	132.903	0.42735	139.791
0.42919	154.657	0.43116	133.109	0.42919	139.996
0.42919	154.896	0.43183	133.315	0.42919	140.202
0.42919	155.135	0.43249	133.52	0.43103	140.423
0.42919	155.374	0.43316	133.726	0.43103	140.609
0.43103	155.613	0.43382	133.932	0.43103	140.791
0.43103	155.852	0.43449	134.137	0.43288	140.957
0.43288	156.091	0.43516	134.343	0.43288	141.143
0.43288	156.33	0.43582	134.549	0.43288	141.246
0.43288	156.569	0.43649	134.755	0.43472	141.417
0.43472	156.808	0.43716	134.96	0.43472	141.626
0.43472	157.047	0.43782	135.166	0.43472	141.821
0.43656	157.286	0.43849	135.372	0.43656	142.034
0.43656	157.525	0.43916	135.578	0.43656	142.178
0.43656	157.764	0.43982	135.783	0.4384	142.364
0.43656	158.003	0.44049	135.989	0.4384	142.496
0.4384	158.242	0.44115	136.195	0.4384	142.654
0.4384	158.481	0.44182	136.401	0.4384	142.905
0.44024	158.721	0.44249	136.606	0.44024	143.099
0.44024	158.96	0.44315	136.812	0.44024	143.196
0.44024	159.199	0.44382	137.018	0.44209	143.397
0.44209	159.438	0.44449	137.223	0.44209	143.494
0.44209	159.677	0.44515	137.429	0.44209	143.691
0.44393	159.916	0.44582	137.635	0.44393	143.894
0.44393	160.155	0.44649	137.841	0.44393	144.132
0.44393	160.394	0.44715	138.046	0.44577	144.291
0.44393	160.633	0.44782	138.252	0.44577	144.416
0.44577	160.872	0.44849	138.458	0.44577	144.629
0.44577	161.111	0.44915	138.664	0.44577	144.786
0.44761	161.35	0.44982	138.869	0.44761	145.042
0.44761	161.589	0.45048	139.075	0.44761	145.175
0.44761	161.828	0.45115	139.281	0.44945	145.297
0.44945	162.067	0.45182	139.487	0.44945	145.505
0.44945	162.306	0.45248	139.692	0.44945	145.691
0.44945	162.545	0.45315	139.898	0.4513	145.893
0.4513	162.784	0.45382	140.104	0.4513	146.145
0.4513	163.023	0.45448	140.309	0.4513	146.362
0.4513	163.262	0.45515	140.515	0.45314	146.479
0.45314	163.501	0.45582	140.721	0.45314	146.629
0.45314	163.74	0.45648	140.927	0.45314	146.781
0.45314	163.979	0.45715	141.132	0.45498	146.94
0.45498	164.218	0.45781	141.338	0.45498	147.132
0.45498	164.457	0.45848	141.544	0.45498	147.303
0.45682	164.696	0.45915	141.75	0.45682	147.509
0.45682	164.935	0.45981	141.955	0.45682	147.72
0.45682	165.175	0.46048	142.161	0.45866	147.902
0.45866	165.414	0.46115	142.367	0.45866	148.114
0.45866	165.653	0.46181	142.573	0.45866	148.31
0.45866	165.892	0.46248	142.778	0.46051	148.484
0.46051	166.131	0.46315	142.984	0.46051	148.693
0.46051	166.37	0.46381	143.19	0.46051	148.854
0.46051	166.609	0.46448	143.395	0.46235	148.994
0.46235	166.848	0.46515	143.601	0.46235	149.174
0.46235	167.087	0.46581	143.807	0.46235	149.352
0.46419	167.326	0.46648	144.013	0.46419	149.564
0.46419	167.565	0.46714	144.218	0.46419	149.793
0.46419	167.804	0.46781	144.424	0.46603	150.054
0.46603	168.043	0.46848	144.63	0.46603	150.265
0.46603	168.282	0.46914	144.836	0.46603	150.395
0.46603	168.521	0.46981	145.041	0.46787	150.549
0.46787	168.76	0.47048	145.247	0.46787	150.741
0.46787	168.999	0.47114	145.453	0.46787	150.858
0.46787	169.238	0.47181	145.659	0.46972	151.059
0.46972	169.477	0.47248	145.864	0.46972	151.246
0.46972	169.716	0.47314	146.07	0.46972	151.433
0.47156	169.955	0.47381	146.276	0.47156	151.63
0.47156	170.194	0.47447	146.481	0.47156	151.852
0.47156	170.433	0.47514	146.687	0.4734	152.116
0.4734	170.672	0.47581	146.893	0.4734	152.37
0.4734	170.911	0.47647	147.099	0.4734	152.541
0.4734	171.15	0.47714	147.304	0.47524	152.697
0.47524	171.389	0.47781	147.51	0.47524	152.863
0.47524	171.629	0.47847	147.716	0.47524	153.024
0.47524	171.868	0.47914	147.922	0.47708	153.199
0.47708	172.107	0.47981	148.127	0.47708	153.362
0.47708	172.346	0.48047	148.333	0.47708	153.538
0.47708	172.585	0.48114	148.539	0.47893	153.75
0.47893	172.824	0.4818	148.744	0.47893	153.988
0.47893	173.063	0.48247	148.95	0.48077	154.228
0.48077	173.302	0.48314	149.156	0.48077	154.425
0.48077	173.541	0.4838	149.362	0.48077	154.58
0.48077	173.78	0.48447	149.567	0.48261	154.793
0.48261	174.019	0.48514	149.773	0.48261	155.019
0.48261	174.258	0.4858	149.979	0.48261	155.195
0.48261	174.497	0.48647	150.185	0.48445	155.351
0.48445	174.736	0.48714	150.39	0.48445	155.512
0.48445	174.975	0.4878	150.596	0.48445	155.718
0.48445	175.214	0.48847	150.802	0.48629	155.93
0.48629	175.453	0.48914	151.008	0.48629	156.148
0.48629	175.692	0.4898	151.213	0.48814	156.37
0.48814	175.931	0.49047	151.419	0.48814	156.575
0.48814	176.17	0.49113	151.625	0.48814	156.716
0.48814	176.409	0.4918	151.83	0.48998	156.962
0.48998	176.648	0.49247	152.036	0.48998	157.193
0.48998	176.887	0.49313	152.242	0.48998	157.363
0.48998	177.126	0.4938	152.448	0.49182	157.514
0.49182	177.365	0.49447	152.653	0.49182	157.754
0.49182	177.604	0.49513	152.859	0.49182	157.932
0.49182	177.843	0.4958	153.065	0.49366	158.165
0.49366	178.083	0.49647	153.271	0.49366	158.31
0.49366	178.322	0.49713	153.476	0.49366	158.556
0.4955	178.561	0.4978	153.682	0.4955	158.777
0.4955	178.8	0.49846	153.888	0.4955	158.948
0.4955	179.039	0.49913	154.094	0.49735	159.143
0.4955	179.278	0.4998	154.299	0.49735	159.348
0.49735	179.517	0.50103	154.45	0.49735	159.533
0.49735	179.756	0.50103	154.605	0.49919	159.77
0.49919	179.995	0.50287	154.73	0.49919	159.919
0.49919	180.234	0.50287	154.847	0.49919	160.128
0.49919	180.473	0.50471	154.991	0.50103	160.35
0.50103	180.712	0.50471	155.066	0.50103	160.548
0.50103	180.951	0.50471	155.187	0.50103	160.773
0.50287	181.19	0.50471	155.284	0.50287	160.949
0.50287	181.429	0.50656	155.448	0.50287	161.139
0.50287	181.668	0.50656	155.538	0.50471	161.344
0.50287	181.907	0.5084	155.667	0.50471	161.526
0.50471	182.146	0.5084	155.783	0.50471	161.672
0.50471	182.385	0.5084	155.919	0.50656	161.885
0.50656	182.624	0.51024	156.049	0.50656	162.105
0.50656	182.863	0.51024	156.238	0.50656	162.267
0.50656	183.102	0.51024	156.387	0.5084	162.514
0.5084	183.341	0.51208	156.474	0.5084	162.754
0.5084	183.58	0.51208	156.6	0.5084	162.981
0.51024	183.819	0.51208	156.711	0.51024	163.186
0.51024	184.058	0.51392	156.812	0.51024	163.428
0.51024	184.297	0.51392	156.897	0.51208	163.645
0.51024	184.537	0.51392	157.003	0.51208	163.823
0.51208	184.776	0.51577	157.191	0.51208	164.016
0.51208	185.015	0.51577	157.291	0.51392	164.247
0.51392	185.254	0.51577	157.403	0.51392	164.444
0.51392	185.493	0.51761	157.559	0.51392	164.608
0.51392	185.732	0.51761	157.72	0.51577	164.814
0.51577	185.971	0.51945	157.86	0.51577	165.007
0.51577	186.21	0.51945	157.93	0.51577	165.173
0.51761	186.449	0.51945	158.014	0.51761	165.387
0.51761	186.688	0.51945	158.141	0.51761	165.615
0.51761	186.927	0.52129	158.316	0.51945	165.781
0.51761	187.166	0.52129	158.436	0.51945	165.988
0.51945	187.405	0.52313	158.572	0.51945	166.181
0.51945	187.644	0.52313	158.785	0.51945	166.441
0.52129	187.883	0.52313	158.91	0.52129	166.616
0.52129	188.122	0.52498	159.007	0.52129	166.856
0.52129	188.361	0.52498	159.127	0.52313	167.062
0.52313	188.6	0.52682	159.207	0.52313	167.267
0.52313	188.839	0.52682	159.339	0.52313	167.474
0.52498	189.078	0.52682	159.446	0.52498	167.659
0.52498	189.317	0.52866	159.568	0.52498	167.781
0.52498	189.556	0.52866	159.714	0.52682	168.023
0.52498	189.795	0.52866	159.89	0.52682	168.202
0.52682	190.034	0.5305	160.027	0.52682	168.453
0.52682	190.273	0.5305	160.132	0.52682	168.648
0.52866	190.512	0.5305	160.305	0.52866	168.87
0.52866	190.751	0.53234	160.424	0.52866	169.031
0.52866	190.991	0.53234	160.576	0.5305	169.218
0.5305	191.23	0.53419	160.694	0.5305	169.46
0.5305	191.469	0.53419	160.818	0.5305	169.653
0.5305	191.708	0.53419	160.912	0.53234	169.924
0.53234	191.947	0.53603	161.012	0.53234	170.138
0.53234	192.186	0.53603	161.154	0.53234	170.326
0.53234	192.425	0.53603	161.282	0.53419	170.502
0.53419	192.664	0.53787	161.434	0.53419	170.726
0.53419	192.903	0.53787	161.544	0.53419	170.904
0.53603	193.142	0.53971	161.644	0.53603	171.065
0.53603	193.381	0.53971	161.749	0.53603	171.28
0.53603	193.62	0.53971	161.893	0.53603	171.515
0.53787	193.859	0.54155	162.023	0.53787	171.734
0.53787	194.098	0.54155	162.152	0.53787	171.971
0.53787	194.337	0.54155	162.24	0.53971	172.208
0.53971	194.576	0.5434	162.324	0.53971	172.465
0.53971	194.815	0.5434	162.474	0.53971	172.702
0.53971	195.054	0.5434	162.629	0.54155	172.93
0.54155	195.293	0.54524	162.791	0.54155	173.157
0.54155	195.554	0.54524	162.932	0.54155	173.322
0.54155	195.809	0.54524	163.049	0.5434	173.482
0.5434	196.143	0.54708	163.217	0.5434	173.746
0.5434	196.43	0.54708	163.342	0.5434	173.95
0.54524	196.727	0.54892	163.479	0.54524	174.177
0.54524	197.051	0.54892	163.562	0.54524	174.448
0.54524	197.351	0.54892	163.598	0.54708	174.7
0.54708	197.647	0.54892	163.718	0.54708	174.965
0.54708	197.894	0.55076	163.84	0.54708	175.178
0.54708	198.196	0.55076	163.971	0.54892	175.341
0.54892	198.442	0.55261	164.08	0.54892	175.532
0.54892	198.729	0.55261	164.238	0.54892	175.745
0.54892	199.031	0.55261	164.331	0.55076	175.999
0.55076	199.35	0.55445	164.53	0.55076	176.229
0.55076	199.692	0.55445	164.662	0.55076	176.484
0.55261	199.957	0.55629	164.825	0.55261	176.687
0.55261	200.305	0.55629	164.929	0.55261	176.869
0.55261	200.633	0.55629	165.026	0.55445	177.139
0.55445	200.864	0.55629	165.136	0.55445	177.361
0.55445	201.127	0.55813	165.27	0.55445	177.585
0.55445	201.382	0.55813	165.416	0.55629	177.808
0.55629	201.671	0.55813	165.536	0.55629	178.047
0.55629	201.945	0.55998	165.668	0.55629	178.245
0.55629	202.241	0.55998	165.827	0.55813	178.474
0.55813	202.544	0.55998	165.959	0.55813	178.697
0.55813	202.839	0.56182	166.118	0.55813	178.906
0.55813	203.171	0.56182	166.304	0.55998	179.077
0.55997	203.487	0.56366	166.495	0.55998	179.313
0.55997	203.831	0.56366	166.598	0.56182	179.623
0.56182	204.151	0.56366	166.71	0.56182	179.844
0.56182	204.403	0.56366	166.825	0.56182	180.075
0.56182	204.663	0.5655	166.978	0.56366	180.285
0.56366	204.887	0.5655	167.06	0.56366	180.488
0.56366	205.161	0.56734	167.22	0.56366	180.664
0.56366	205.397	0.56734	167.327	0.5655	180.924
0.5655	205.707	0.56734	167.488	0.5655	181.167
0.5655	205.98	0.56918	167.644	0.5655	181.352
0.5655	206.282	0.56918	167.836	0.56734	181.555
0.56734	206.595	0.56918	168.002	0.56734	181.8
0.56734	206.905	0.57103	168.129	0.56734	182.125
0.56918	207.237	0.57103	168.253	0.56918	182.326
0.56918	207.522	0.57103	168.42	0.56918	182.586
0.56918	207.731	0.57287	168.528	0.57103	182.823
0.57103	207.972	0.57287	168.635	0.57103	182.985
0.57103	208.27	0.57287	168.823	0.57103	183.188
0.57103	208.536	0.57471	168.944	0.57287	183.377
0.57287	208.844	0.57471	169.092	0.57287	183.568
0.57287	209.131	0.57471	169.225	0.57287	183.767
0.57287	209.456	0.57655	169.338	0.57471	183.945
0.57471	209.79	0.57655	169.523	0.57471	184.177
0.57471	210.048	0.5784	169.7	0.57471	184.455
0.57655	210.338	0.5784	169.854	0.57655	184.763
0.57655	210.628	0.5784	170.018	0.57655	184.988
0.57655	210.878	0.5784	170.153	0.5784	185.214
0.5784	211.21	0.58024	170.285	0.5784	185.458
0.5784	211.524	0.58024	170.422	0.5784	185.644
0.5784	211.793	0.58208	170.583	0.58024	185.858
0.58024	212.067	0.58208	170.79	0.58024	186.077
0.58024	212.388	0.58208	170.967	0.58024	186.336
0.58024	212.704	0.58392	171.134	0.58208	186.566
0.58208	213.049	0.58392	171.227	0.58208	186.838
0.58208	213.288	0.58392	171.382	0.58392	187.065
0.58392	213.608	0.58576	171.527	0.58392	187.263
0.58392	213.905	0.58576	171.659	0.58392	187.505
0.58576	212.238	0.58576	171.79	0.58576	187.736
0.58576	209.378	0.5876	172.005	0.58576	188.019
0.58576	207.268	0.5876	172.168	0.58576	188.169
0.58576	205.846	0.5876	172.299	0.58761	188.41
0.5876	205.003	0.58945	172.505	0.58761	188.608
0.5876	204.452	0.58945	172.671	0.58761	188.865
0.58945	204.136	0.58945	172.867	0.58945	189.1
0.58945	203.961	0.59129	173.025	0.58945	189.289
0.58945	203.844	0.59129	173.14	0.59129	189.525
0.59129	203.857	0.59313	173.329	0.59129	189.765
0.59129	203.905	0.59313	173.477	0.59129	189.971
0.59313	204.034	0.59313	173.676	0.59313	190.196
0.59313	204.169	0.59313	173.81	0.59313	190.389
0.59313	204.365	0.59497	174.007	0.59313	190.587
0.59497	204.614	0.59497	174.159	0.59497	190.785
0.59497	204.762	0.59682	174.26	0.59497	191.011
0.59497	204.91	0.59682	174.463	0.59497	191.173
0.59682	205.07	0.59682	174.623	0.59682	191.379
0.59682	205.207	0.59866	174.855	0.59682	191.622
0.59682	205.354	0.59866	175.005	0.59866	191.849
0.59866	205.532	0.59866	175.13	0.59866	192.104
0.59866	205.717	0.6005	175.273	0.59866	192.297
0.59866	205.873	0.6005	175.422	0.6005	192.549
0.6005	206.062	0.6005	175.575	0.6005	192.771
0.6005	206.219	0.60234	175.789	0.6005	192.991
0.60234	206.394	0.60234	175.935	0.60234	193.196
0.60234	206.564	0.60234	176.128	0.60234	193.38
0.60234	206.732	0.60418	176.269	0.60234	193.568
0.60418	206.879	0.60418	176.444	0.60418	193.805
0.60418	206.983	0.60603	176.647	0.60418	194.077
0.60418	207.043	0.60603	176.804	0.60603	194.314
0.60603	207.176	0.60787	176.992	0.60603	194.539
0.60603	207.354	0.60787	177.125	0.60603	194.754
0.60603	207.556	0.60787	177.307	0.60787	194.975
0.60787	207.683	0.60787	177.459	0.60787	195.211
0.60787	207.83	0.60971	177.579	0.60787	195.388
0.60787	208.002	0.60971	177.731	0.60971	195.601
0.60971	208.143	0.61155	177.91	0.60971	195.78
0.60971	208.341	0.61155	178.048	0.60971	195.979
0.61155	208.463	0.61339	178.196	0.61155	196.193
0.61155	208.583	0.61339	178.336	0.61155	196.442
0.61155	208.687	0.61339	178.47	0.61339	196.704
0.61339	208.783	0.61524	178.593	0.61339	196.948
0.61339	208.931	0.61524	178.733	0.61339	197.21
0.61339	208.98	0.61524	178.865	0.61524	197.431
0.61524	209.141	0.61708	178.992	0.61524	197.61
0.61524	209.284	0.61708	179.162	0.61524	197.817
0.61524	209.431	0.61892	179.283	0.61708	198.003
0.61708	209.583	0.61892	179.416	0.61708	198.242
0.61708	209.664	0.61892	179.557	0.61708	198.463
0.61892	209.793	0.62076	179.756	0.61892	198.691
0.61892	209.901	0.62076	179.941	0.61892	198.923
0.61892	210.015	0.6226	180.098	0.61892	199.154
0.62076	210.097	0.6226	180.264	0.62076	199.367
0.62076	210.238	0.6226	180.364	0.62076	199.613
0.62076	210.341	0.6226	180.453	0.6226	199.873
0.6226	210.536	0.62445	180.597	0.6226	200.089
0.6226	210.654	0.62445	180.669	0.6226	200.289
0.6226	210.723	0.62629	180.836	0.6226	200.469
0.62445	210.804	0.62629	181.016	0.62445	200.745
0.62445	210.99	0.62813	181.145	0.62445	200.986
0.62629	211.059	0.62813	181.319	0.62629	201.162
0.62629	211.178	0.62813	181.441	0.62629	201.377
0.62629	211.23	0.62997	181.599	0.62629	201.595
0.62813	211.325	0.62997	181.741	0.62813	201.854
0.62813	211.417	0.62997	181.833	0.62813	202.083
0.62813	211.492	0.63181	181.988	0.62997	202.305
0.62997	211.574	0.63181	182.118	0.62997	202.516
0.62997	211.718	0.63366	182.24	0.62997	202.701
0.62997	211.798	0.63366	182.375	0.62997	202.871
0.63181	211.943	0.6355	182.499	0.63181	203.057
0.63181	212.052	0.6355	182.625	0.63181	203.275
0.63366	212.172	0.63734	182.76	0.63366	203.489
0.63366	212.241	0.63734	182.881	0.63366	203.701
0.63366	212.246	0.63734	182.918	0.63366	203.925
0.6355	212.292	0.63918	182.999	0.6355	204.154
0.6355	212.443	0.63918	183.145	0.6355	204.392
0.6355	212.521	0.63918	183.296	0.63734	204.636
0.63734	212.591	0.64102	183.391	0.63734	204.826
0.63734	212.609	0.64102	183.457	0.63734	205.034
0.63734	212.751	0.64102	183.576	0.63734	205.225
0.63918	212.879	0.64287	183.712	0.63918	205.396
0.63918	213.021	0.64287	183.808	0.63918	205.643
0.64102	213.035	0.64471	183.87	0.64102	205.909
0.64102	213.089	0.64471	183.975	0.64102	206.163
0.64102	213.123	0.64471	184.039	0.64102	206.4
0.64102	213.112	0.64471	184.215	0.64287	206.645
0.64287	213.214	0.64655	184.328	0.64287	206.919
0.64287	213.3	0.64655	184.471	0.64287	207.066
0.64471	213.373	0.64839	184.585	0.64471	207.35
0.64471	213.523	0.64839	184.662	0.64471	207.578
0.64471	213.633	0.64839	184.764	0.64471	207.787
0.64655	213.703	0.65023	184.907	0.64655	208.019
0.64655	213.765	0.65023	185.014	0.64655	208.254
0.64839	213.798	0.65208	185.205	0.64655	208.5
0.64839	213.858	0.65208	185.323	0.64839	208.774
0.64839	213.91	0.65208	185.411	0.64839	209.014
0.64839	213.922	0.65208	185.508	0.65023	209.265
0.65023	213.961	0.65392	185.616	0.65023	209.497
0.65023	214.068	0.65392	185.771	0.65023	209.777
0.65208	214.117	0.65576	185.829	0.65208	209.982
0.65208	214.194	0.65576	186.015	0.65208	210.212
0.65208	214.302	0.65576	186.142	0.65208	210.449
0.65392	214.404	0.6576	186.27	0.65392	210.62
0.65392	214.451	0.6576	186.397	0.65392	210.916
0.65576	214.494	0.6576	186.553	0.65392	211.135
0.65576	214.616	0.65944	186.695	0.65576	211.384
0.65576	214.601	0.65944	186.814	0.65576	211.667
0.65576	214.589	0.65944	186.921	0.6576	211.922
0.6576	214.679	0.65944	187.064	0.6576	212.167
0.6576	214.732	0.66129	187.226	0.6576	212.377
0.65944	214.77	0.66129	187.333	0.65944	212.65
0.65944	214.876	0.66313	187.493	0.65944	212.875
0.65944	214.9	0.66313	187.644	0.65944	213.106
0.66129	215.017	0.66313	187.753	0.66129	213.358
0.66129	215.097	0.66497	187.927	0.66129	213.58
0.66313	215.162	0.66497	188.069	0.66129	213.806
0.66313	215.189	0.66497	188.23	0.66313	214.072
0.66313	215.205	0.66681	188.332	0.66313	214.283
0.66313	215.219	0.66681	188.47	0.66313	214.426
0.66497	215.215	0.66681	188.62	0.66497	214.647
0.66497	215.296	0.66865	188.797	0.66497	214.795
0.66681	215.255	0.66865	188.871	0.66681	214.962
0.66681	215.352	0.6705	189.022	0.66681	215.109
0.66681	215.425	0.6705	189.182	0.66681	215.283
0.66865	215.513	0.6705	189.357	0.66681	215.449
0.66865	215.568	0.67234	189.495	0.66865	215.669
0.6705	215.584	0.67234	189.601	0.66865	215.806
0.6705	215.612	0.67418	189.757	0.6705	216.016
0.6705	215.625	0.67418	189.87	0.6705	216.254
0.6705	215.658	0.67418	190.02	0.6705	216.5
0.67234	215.719	0.67418	190.128	0.67234	216.725
0.67234	215.785	0.67602	190.251	0.67234	216.929
0.67418	215.842	0.67602	190.412	0.67418	217.127
0.67418	215.898	0.67786	190.537	0.67418	217.354
0.67418	215.925	0.67786	190.712	0.67418	217.586
0.67602	216.012	0.67971	190.853	0.67418	217.832
0.67602	216.041	0.67971	190.952	0.67602	218.074
0.67602	216.064	0.68155	191.112	0.67602	218.267
0.67786	216.126	0.68155	191.172	0.67786	218.477
0.67786	216.145	0.68155	191.257	0.67786	218.745
0.67786	216.178	0.68339	191.341	0.67786	218.967
0.67971	216.24	0.68339	191.499	0.67971	219.177
0.67971	216.251	0.68339	191.611	0.67971	219.404
0.68155	216.273	0.68523	191.73	0.68155	219.657
0.68155	216.275	0.68523	191.886	0.68155	219.92
0.68155	216.378	0.68707	191.991	0.68155	220.153
0.68339	216.427	0.68707	192.124	0.68155	220.396
0.68339	216.493	0.68707	192.203	0.68339	220.575
0.68339	216.494	0.68892	192.325	0.68339	220.821
0.68523	216.505	0.68892	192.431	0.68523	221.097
0.68523	216.531	0.68892	192.513	0.68523	221.352
0.68523	216.575	0.69076	192.635	0.68523	221.55
0.68707	216.542	0.69076	192.8	0.68707	221.787
0.68707	216.601	0.6926	192.945	0.68707	221.994
0.68892	216.629	0.6926	193.016	0.68707	222.253
0.68892	216.72	0.6926	193.139	0.68892	222.418
0.68892	216.756	0.69444	193.295	0.68892	222.681
0.69076	216.822	0.69444	193.36	0.68892	222.879
0.69076	216.811	0.69628	193.5	0.69076	223.137
0.69076	216.86	0.69628	193.59	0.69076	223.309
0.6926	216.901	0.69628	193.667	0.69076	223.551
0.6926	216.917	0.69628	193.776	0.6926	223.784
0.6926	216.904	0.69813	193.845	0.6926	224.045
0.69444	216.919	0.69813	193.926	0.69444	224.285
0.69444	216.974	0.69813	194.055	0.69444	224.525
0.69628	217.016	0.69997	194.206	0.69444	224.82
0.69628	217.104	0.69997	194.305	0.69628	225.091
0.69628	217.127	0.70181	194.402	0.69628	225.362
0.69813	217.154	0.70181	194.527	0.69628	225.544
0.69813	217.211	0.70181	194.662	0.69813	225.755
0.69813	217.252	0.70365	194.807	0.69813	225.941
0.69997	217.306	0.70365	194.933	0.69813	226.184
0.69997	217.345	0.70365	195.026	0.69997	226.404
0.69997	217.312	0.70365	195.151	0.69997	226.661
0.70181	217.313	0.70549	195.299	0.70181	226.946
0.70181	217.316	0.70549	195.451	0.70181	227.183
0.70181	217.411	0.70734	195.56	0.70181	227.419
0.70365	217.433	0.70734	195.693	0.70365	227.677
0.70365	217.486	0.70734	195.851	0.70365	227.925
0.70549	217.506	0.70918	195.989	0.70365	228.11
0.70549	217.551	0.70918	196.109	0.70549	228.352
0.70549	217.562	0.70918	196.23	0.70549	228.522
0.70734	217.592	0.71102	196.328	0.70549	228.766
0.70734	217.614	0.71102	196.44	0.70734	229.048
0.70734	217.651	0.71102	196.549	0.70734	229.343
0.70918	217.651	0.71286	196.667	0.70734	229.577
0.70918	217.651	0.71286	196.85	0.70918	229.853
0.70918	217.692	0.71286	196.965	0.70918	230.084
0.71102	217.702	0.7147	197.087	0.71102	230.29
0.71102	217.751	0.7147	197.207	0.71102	230.553
0.71286	217.881	0.7147	197.343	0.71102	230.759
0.71286	217.907	0.71655	197.487	0.71102	230.982
0.71286	217.911	0.71655	197.675	0.71286	231.212
0.7147	217.914	0.71839	197.82	0.71286	231.437
0.7147	217.939	0.71839	197.939	0.71471	231.674
0.7147	217.932	0.71839	198.04	0.71471	231.932
0.71655	217.95	0.71839	198.165	0.71471	232.168
0.71655	217.963	0.72023	198.281	0.71655	232.477
0.71655	217.98	0.72023	198.416	0.71655	232.734
0.71839	218.029	0.72207	198.591	0.71839	233.014
0.71839	218.11	0.72207	198.713	0.71839	233.245
0.71839	218.23	0.72207	198.956	0.71839	233.483
0.72023	218.298	0.72391	199.087	0.71839	233.722
0.72023	218.306	0.72391	199.246	0.72023	233.956
0.72207	218.279	0.72576	199.39	0.72023	234.133
0.72207	218.297	0.72576	199.51	0.72207	234.349
0.72207	218.272	0.72576	199.593	0.72207	234.563
0.72391	218.326	0.72576	199.739	0.72207	234.797
0.72391	218.372	0.7276	199.876	0.72391	235.035
0.72391	218.407	0.7276	200.008	0.72391	235.249
0.72576	218.482	0.72944	200.11	0.72576	235.528
0.72576	218.5	0.72944	200.261	0.72576	235.763
0.72576	218.521	0.72944	200.418	0.72576	235.997
0.7276	218.628	0.73128	200.578	0.72576	236.206
0.7276	218.656	0.73128	200.708	0.7276	236.497
0.72944	218.683	0.73128	200.839	0.7276	236.727
0.72944	218.657	0.73313	200.989	0.72944	236.982
0.72944	218.659	0.73313	201.135	0.72944	237.215
0.72944	218.619	0.73313	201.257	0.72944	237.52
0.73128	218.679	0.73497	201.375	0.73128	237.766
0.73128	218.722	0.73497	201.52	0.73128	238.025
0.73313	218.818	0.73497	201.657	0.73313	238.272
0.73313	218.886	0.73681	201.832	0.73313	238.477
0.73313	218.913	0.73681	201.936	0.73313	238.729
0.73497	218.952	0.73681	202.081	0.73313	238.88
0.73497	219.007	0.73865	202.279	0.73497	239.127
0.73681	219.014	0.73865	202.449	0.73497	239.439
0.73681	219.067	0.74049	202.575	0.73681	239.717
0.73681	219.07	0.74049	202.663	0.73681	239.91
0.73681	219.095	0.74049	202.792	0.73681	240.154
0.73865	219.123	0.74233	202.934	0.73865	240.465
0.73865	219.149	0.74233	203.013	0.73865	240.683
0.74049	219.131	0.74233	203.186	0.74049	240.914
0.74049	219.187	0.74418	203.341	0.74049	241.123
0.74049	219.218	0.74418	203.487	0.74049	241.353
0.74233	219.29	0.74602	203.647	0.74049	241.605
0.74233	219.318	0.74602	203.819	0.74233	241.803
0.74418	219.348	0.74602	203.938	0.74233	242.007
0.74418	219.374	0.74786	204.104	0.74418	242.22
0.74418	219.425	0.74786	204.265	0.74418	242.519
0.74418	219.493	0.74786	204.358	0.74418	242.771
0.74602	219.54	0.7497	204.524	0.74602	243.038
0.74602	219.529	0.7497	204.667	0.74602	243.256
0.74786	219.543	0.7497	204.789	0.74786	243.572
0.74786	219.574	0.75155	204.946	0.74786	243.833
0.74786	219.601	0.75155	205.09	0.74786	244.034
0.7497	219.697	0.75339	205.223	0.74786	244.267
0.7497	219.755	0.75339	205.345	0.7497	244.476
0.7497	219.805	0.75339	205.464	0.7497	244.777
0.75155	219.859	0.75523	205.595	0.75155	245.069
0.75155	219.859	0.75523	205.729	0.75155	245.297
0.75155	219.854	0.75523	205.821	0.75155	245.531
0.75339	219.87	0.75707	205.936	0.75339	245.793
0.75339	219.951	0.75707	206.103	0.75339	246.008
0.75339	219.941	0.75707	206.262	0.75523	246.256
0.75523	219.941	0.75891	206.424	0.75523	246.521
0.75523	220.033	0.75891	206.551	0.75523	246.713
0.75707	220.138	0.76076	206.682	0.75523	246.934
0.75707	220.197	0.76076	206.857	0.75707	247.147
0.75707	220.277	0.76076	206.97	0.75707	247.392
0.75891	220.299	0.7626	207.057	0.75891	247.659
0.75891	220.281	0.7626	207.151	0.75891	247.887
0.75891	220.318	0.7626	207.32	0.75891	248.202
0.76075	220.3	0.76444	207.409	0.76076	248.431
0.76075	220.389	0.76444	207.509	0.76076	248.685
0.76075	220.406	0.76444	207.667	0.76076	248.889
0.7626	220.436	0.76628	207.798	0.7626	249.17
0.7626	220.495	0.76628	207.97	0.7626	249.379
0.76444	220.468	0.76628	208.155	0.7626	249.598
0.76444	220.548	0.76812	208.331	0.76444	249.79
0.76444	220.637	0.76812	208.492	0.76444	250.007
0.76628	220.64	0.76997	208.636	0.76628	250.237
0.76628	220.645	0.76997	208.732	0.76628	250.489
0.76628	220.677	0.76997	208.834	0.76628	250.737
0.76812	220.693	0.77181	208.969	0.76812	250.996
0.76812	220.733	0.77181	209.068	0.76812	251.271
0.76812	220.782	0.77181	209.283	0.76812	251.494
0.76997	220.813	0.77365	209.388	0.76997	251.724
0.76997	220.875	0.77365	209.5	0.76997	251.969
0.77181	220.963	0.77365	209.653	0.76997	252.196
0.77181	221.033	0.77549	209.778	0.77181	252.389
0.77181	221.096	0.77549	209.926	0.77181	252.622
0.77365	221.101	0.77733	210.098	0.77181	252.841
0.77365	221.153	0.77733	210.238	0.77365	253.038
0.77365	221.136	0.77733	210.357	0.77365	253.263
0.77549	221.12	0.77733	210.479	0.77549	253.519
0.77549	221.181	0.77918	210.651	0.77549	253.77
0.77549	221.248	0.77918	210.792	0.77549	254.024
0.77733	221.326	0.78102	210.916	0.77733	254.269
0.77733	221.324	0.78102	211.118	0.77733	254.485
0.77733	221.418	0.78102	211.297	0.77733	254.703
0.77918	221.483	0.78286	211.444	0.77918	254.897
0.77918	221.487	0.78286	211.592	0.77918	255.095
0.78102	221.588	0.78286	211.763	0.77918	255.339
0.78102	221.575	0.7847	211.91	0.78102	255.566
0.78102	221.567	0.7847	212.049	0.78102	255.82
0.78286	221.598	0.7847	212.171	0.78286	256.085
0.78286	221.638	0.78654	212.347	0.78286	256.307
0.78286	221.692	0.78654	212.522	0.78286	256.53
0.7847	221.742	0.78654	212.64	0.7847	256.751
0.7847	221.772	0.78839	212.846	0.7847	257.024
0.7847	221.897	0.78839	212.973	0.7847	257.244
0.78654	221.947	0.78839	213.115	0.78654	257.475
0.78654	221.986	0.79023	213.274	0.78654	257.652
0.78839	222.039	0.79023	213.423	0.78654	257.835
0.78839	222.054	0.79207	213.53	0.78839	258.047
0.78839	222.054	0.79207	213.684	0.78839	258.269
0.79023	222.069	0.79207	213.854	0.79023	258.53
0.79023	222.108	0.79391	213.98	0.79023	258.767
0.79023	222.192	0.79391	214.134	0.79023	259.006
0.79207	222.215	0.79391	214.248	0.79207	259.211
0.79207	222.256	0.79575	214.399	0.79207	259.432
0.79207	222.348	0.79575	214.573	0.79207	259.664
0.79391	222.361	0.7976	214.727	0.79391	259.851
0.79391	222.401	0.7976	214.858	0.79391	260.067
0.79575	222.468	0.79944	214.977	0.79391	260.263
0.79575	222.431	0.79944	215.108	0.79575	260.539
0.79575	222.436	0.79944	215.225	0.79575	260.76
0.7976	222.418	0.80128	215.366	0.7976	261.029
0.7976	222.437	0.80128	215.522	0.7976	261.312
0.7976	222.487	0.80312	215.629	0.7976	261.503
0.79944	222.53	0.80312	215.781	0.79944	261.738
0.79944	222.576	0.80312	215.908	0.79944	261.95
0.79944	222.683	0.80496	216.03	0.79944	262.14
0.80128	222.771	0.80496	216.187	0.80128	262.355
0.80128	222.78	0.80681	216.241	0.80128	262.57
0.80312	222.829	0.80681	216.31	0.80128	262.819
0.80312	222.901	0.80681	216.391	0.80312	263.106
0.80312	222.944	0.80865	216.535	0.80312	263.331
0.80312	222.978	0.80865	216.616	0.80496	263.596
0.80496	222.993	0.80865	216.729	0.80496	263.931
0.80496	223.012	0.81049	216.873	0.80496	264.126
0.80681	223.049	0.81049	216.988	0.80681	264.367
0.80681	223.096	0.81233	217.147	0.80681	264.551
0.80681	223.195	0.81233	217.246	0.80681	264.78
0.80865	223.261	0.81233	217.364	0.80865	264.992
0.80865	223.331	0.81417	217.437	0.80865	265.214
0.81049	223.352	0.81417	217.539	0.80865	265.457
0.81049	223.349	0.81417	217.631	0.81049	265.646
0.81049	223.426	0.81602	217.673	0.81049	265.862
0.81049	223.478	0.81602	217.814	0.81233	266.132
0.81233	223.518	0.81602	217.926	0.81233	266.394
0.81233	223.559	0.81786	218.039	0.81233	266.653
0.81417	223.633	0.81786	218.191	0.81417	266.937
0.81417	223.671	0.81786	218.316	0.81417	267.132
0.81417	223.724	0.8197	218.42	0.81417	267.344
0.81602	223.847	0.8197	218.583	0.81602	267.538
0.81602	223.856	0.8197	218.724	0.81602	267.794
0.81786	223.895	0.82154	218.848	0.81602	268.024
0.81786	223.922	0.82154	218.967	0.81786	268.293
0.81786	223.95	0.82154	219.102	0.81786	268.505
0.81786	223.916	0.82154	219.217	0.8197	268.77
0.8197	223.945	0.82338	219.345	0.8197	269.049
0.8197	224.008	0.82338	219.499	0.8197	269.285
0.82154	224.08	0.82338	219.629	0.82154	269.506
0.82154	224.156	0.82523	219.734	0.82154	269.724
0.82154	224.209	0.82523	219.94	0.82154	269.974
0.82338	224.212	0.82707	220.123	0.82338	270.2
0.82338	224.304	0.82707	220.295	0.82338	270.447
0.82523	224.399	0.82707	220.466	0.82338	270.696
0.82523	224.436	0.82891	220.615	0.82523	270.914
0.82523	224.419	0.82891	220.707	0.82523	271.183
0.82523	224.455	0.82891	220.815	0.82707	271.434
0.82707	224.487	0.83075	220.95	0.82707	271.686
0.82707	224.488	0.83075	221.066	0.82707	271.938
0.82891	224.532	0.83075	221.217	0.82891	272.22
0.82891	224.583	0.83259	221.338	0.82891	272.341
0.82891	224.662	0.83259	221.534	0.82891	272.538
0.83075	224.694	0.83444	221.643	0.83075	272.794
0.83075	224.82	0.83444	221.749	0.83075	273
0.83259	224.84	0.83628	221.9	0.83075	273.236
0.83259	224.878	0.83628	221.988	0.83259	273.443
0.83259	224.894	0.83628	222.071	0.83259	273.675
0.83259	224.947	0.83628	222.189	0.83444	273.904
0.83444	224.981	0.83812	222.266	0.83444	274.132
0.83444	225.029	0.83812	222.354	0.83444	274.367
0.83628	225.071	0.83996	222.491	0.83628	274.625
0.83628	225.133	0.83996	222.603	0.83628	274.852
0.83628	225.229	0.83996	222.728	0.83628	275.079
0.83812	225.292	0.8418	222.87	0.83812	275.287
0.83812	225.304	0.8418	222.927	0.83812	275.481
0.83812	225.332	0.84365	223.007	0.83812	275.693
0.83996	225.417	0.84365	223.068	0.83996	275.92
0.83996	225.437	0.84365	223.172	0.83996	276.142
0.83996	225.417	0.84549	223.306	0.8418	276.371
0.8418	225.478	0.84549	223.354	0.8418	276.623
0.8418	225.515	0.84733	223.472	0.8418	276.827
0.84365	225.556	0.84733	223.49	0.84365	277.052
0.84365	225.553	0.84733	223.557	0.84365	277.297
0.84365	225.644	0.84917	223.662	0.84365	277.505
0.84549	225.727	0.84917	223.75	0.84549	277.732
0.84549	225.814	0.84917	223.89	0.84549	277.954
0.84549	225.891	0.85101	223.942	0.84549	278.177
0.84733	225.913	0.85101	224.018	0.84733	278.413
0.84733	225.927	0.85101	224.107	0.84733	278.644
0.84733	225.905	0.85286	224.224	0.84733	278.99
0.84917	225.915	0.85286	224.301	0.84917	279.226
0.84917	225.977	0.85286	224.383	0.84917	279.502
0.84917	225.986	0.8547	224.505	0.85101	279.752
0.85101	226.035	0.8547	224.623	0.85101	279.961
0.85101	226.081	0.8547	224.747	0.85101	280.176
0.85286	226.086	0.85654	224.869	0.85286	280.419
0.85286	226.165	0.85654	224.926	0.85286	280.65
0.85286	226.235	0.85654	225.04	0.85286	280.842
0.8547	226.318	0.85838	225.121	0.8547	281.119
0.8547	226.354	0.85838	225.25	0.8547	281.363
0.8547	226.335	0.85838	225.372	0.85654	281.559
0.85654	226.37	0.86022	225.502	0.85654	281.84
0.85654	226.426	0.86022	225.676	0.85654	282.113
0.85654	226.51	0.86022	225.793	0.85838	282.335
0.85838	226.542	0.86207	225.909	0.85838	282.455
0.85838	226.56	0.86207	226.025	0.85838	282.522
0.86022	226.576	0.86207	226.163	0.86022	282.585
0.86022	226.638	0.86391	226.303	0.86022	282.674
0.86022	226.71	0.86391	226.474	0.86022	282.767
0.86207	226.78	0.86391	226.636	0.86207	282.861
0.86207	226.813	0.86575	226.795	0.86207	283.003
0.86207	226.843	0.86575	226.899	0.86391	283.201
0.86391	226.875	0.86575	227.045	0.86391	283.369
0.86391	226.913	0.86575	227.182	0.86391	283.56
0.86391	226.978	0.86759	227.399	0.86575	283.75
0.86575	227.034	0.86759	227.582	0.86575	283.915
0.86575	227.05	0.86759	227.764	0.86575	284.071
0.86759	227.104	0.86943	227.946	0.86759	284.257
0.86759	227.114	0.86943	228.115	0.86759	284.434
0.86759	227.157	0.86943	228.321	0.86759	284.634
0.86943	227.221	0.87128	228.501	0.86943	284.908
0.86943	227.255	0.87128	228.653	0.86943	285.201
0.86943	227.295	0.87128	228.758	0.87128	285.424
0.87128	227.324	0.87312	228.96	0.87128	285.639
0.87128	227.362	0.87312	229.136	0.87128	285.877
0.87128	227.407	0.87312	229.283	0.87312	286.026
0.87312	227.503	0.87496	229.421	0.87312	286.236
0.87312	227.587	0.87496	229.595	0.87312	286.389
0.87496	227.634	0.87496	229.781	0.87496	286.619
0.87496	227.71	0.8768	229.979	0.87496	286.858
0.87496	227.748	0.8768	230.154	0.87496	287.087
0.8768	227.777	0.8768	230.36	0.8768	287.281
0.8768	227.744	0.87864	230.538	0.8768	287.478
0.8768	227.784	0.87864	230.754	0.87864	287.665
0.87864	227.795	0.88049	230.888	0.87864	287.857
0.87864	227.885	0.88049	231.04	0.87864	288.072
0.87864	227.942	0.88049	231.289	0.88049	288.25
0.88049	227.989	0.88049	231.414	0.88049	288.449
0.88049	228.051	0.88233	231.584	0.88049	288.624
0.88233	228.107	0.88233	231.795	0.88233	288.809
0.88233	228.138	0.88233	232.023	0.88233	289.032
0.88233	228.15	0.88417	232.259	0.88233	289.224
0.88417	228.215	0.88417	232.412	0.88417	289.43
0.88417	228.217	0.88601	232.583	0.88417	289.636
0.88417	228.276	0.88601	232.788	0.88601	289.864
0.88601	228.256	0.88601	232.966	0.88601	290.116
0.88601	228.313	0.88786	233.096	0.88601	290.353
0.88601	228.35	0.88786	233.313	0.88786	290.567
0.88785	228.43	0.88786	233.487	0.88786	290.71
0.88785	228.515	0.8897	233.686	0.88786	290.929
0.8897	228.557	0.8897	233.88	0.8897	291.141
0.8897	228.624	0.8897	234.067	0.8897	291.345
0.8897	228.648	0.89154	234.25	0.8897	291.558
0.89154	228.689	0.89154	234.466	0.89154	291.751
0.89154	228.746	0.89338	234.635	0.89154	291.962
0.89154	228.693	0.89338	234.809	0.89338	292.234
0.89338	228.718	0.89338	235.002	0.89338	292.452
0.89338	228.757	0.89522	235.179	0.89338	292.676
0.89338	228.805	0.89522	235.347	0.89522	292.867
0.89522	228.867	0.89522	235.534	0.89522	293.08
0.89522	228.947	0.89706	235.668	0.89522	293.304
0.89706	228.954	0.89706	235.826	0.89706	293.504
0.89706	228.977	0.89706	236.053	0.89706	293.766
0.89706	229.009	0.89891	236.245	0.89706	293.983
0.89891	229.044	0.89891	236.439	0.89891	294.17
0.89891	229.085	0.90075	236.658	0.89891	294.39
0.89891	229.077	0.90075	236.876	0.90075	294.604
0.90075	229.113	0.90075	237.077	0.90075	294.824
0.90075	229.16	0.90259	237.272	0.90075	295.074
0.90075	229.196	0.90259	237.415	0.90259	295.274
0.90259	229.264	0.90259	237.589	0.90259	295.444
0.90259	229.273	0.90443	237.716	0.90259	295.705
0.90443	229.326	0.90443	237.886	0.90443	295.908
0.90443	229.43	0.90443	238.086	0.90443	296.148
0.90443	229.452	0.90628	238.287	0.90443	296.333
0.90628	229.478	0.90628	238.483	0.90628	296.572
0.90628	229.471	0.90628	238.717	0.90628	296.837
0.90628	229.469	0.90812	238.898	0.90812	297.073
0.90812	229.512	0.90812	239.083	0.90812	297.224
0.90812	229.523	0.90996	239.282	0.90812	297.472
0.90812	229.585	0.90996	239.459	0.90996	297.711
0.90996	229.697	0.90996	239.664	0.90996	297.926
0.90996	229.77	0.90996	239.8	0.90996	298.104
0.9118	229.847	0.9118	239.958	0.9118	298.291
0.9118	229.955	0.9118	240.124	0.9118	298.483
0.9118	229.952	0.91364	240.343	0.9118	298.664
0.91364	229.985	0.91364	240.492	0.91364	298.947
0.91364	229.986	0.91364	240.686	0.91364	299.189
0.91364	230.027	0.91548	240.867	0.91548	299.458
0.91548	230.046	0.91548	241.058	0.91548	299.67
0.91548	230.054	0.91733	241.234	0.91548	299.874
0.91548	230.074	0.91733	241.39	0.91733	300.107
0.91733	230.073	0.91733	241.56	0.91733	300.247
0.91733	230.165	0.91917	241.764	0.91733	300.465
0.91733	230.182	0.91917	241.987	0.91917	300.697
0.91917	230.277	0.91917	242.145	0.91917	300.921
0.91917	230.361	0.92101	242.332	0.91917	301.163
0.92101	230.4	0.92101	242.494	0.92101	301.354
0.92101	230.449	0.92285	242.721	0.92101	301.574
0.92101	230.468	0.92285	242.917	0.92101	301.833
0.92285	230.475	0.92285	243.071	0.92285	302.061
0.92285	230.508	0.9247	243.231	0.92285	302.256
0.92285	230.55	0.9247	243.438	0.9247	302.478
0.9247	230.599	0.9247	243.603	0.9247	302.714
0.9247	230.66	0.92654	243.743	0.9247	302.92
0.9247	230.68	0.92654	243.876	0.9247	303.146
0.92654	230.728	0.92654	244.111	0.92654	303.353
0.92654	230.799	0.92838	244.323	0.92654	303.623
0.92838	230.877	0.92838	244.463	0.92838	303.845
0.92838	230.864	0.93022	244.642	0.92838	304.019
0.92838	230.869	0.93022	244.847	0.92838	304.316
0.93022	230.883	0.93022	244.96	0.93022	304.542
0.93022	230.947	0.93206	245.143	0.93022	304.757
0.93022	231.013	0.93206	245.248	0.93206	304.959
0.93206	231.028	0.93206	245.362	0.93206	305.118
0.93206	231.06	0.93391	245.519	0.93206	305.321
0.93206	231.115	0.93391	245.619	0.93206	305.513
0.9339	231.168	0.93575	245.813	0.93391	305.799
0.9339	231.199	0.93575	245.932	0.93391	305.994
0.93575	231.231	0.93575	246.084	0.93575	306.18
0.93575	231.274	0.93759	246.263	0.93575	306.423
0.93575	231.303	0.93759	246.47	0.93575	306.624
0.93759	231.305	0.93943	246.587	0.93759	306.876
0.93759	231.31	0.93943	246.761	0.93759	307.108
0.93759	231.337	0.93943	246.878	0.93943	307.278
0.93943	231.422	0.93943	247.014	0.93943	307.465
0.93943	231.451	0.94127	247.147	0.93943	307.633
0.93943	231.523	0.94127	247.256	0.93943	307.788
0.94127	231.585	0.94312	247.443	0.94127	308.031
0.94127	231.621	0.94312	247.588	0.94127	308.283
0.94312	231.657	0.94312	247.769	0.94312	308.508
0.94312	231.678	0.94496	247.985	0.94312	308.758
0.94312	231.728	0.94496	248.154	0.94312	308.991
0.94496	231.712	0.9468	248.338	0.94496	309.185
0.94496	231.746	0.9468	248.442	0.94496	309.406
0.94496	231.725	0.9468	248.612	0.94496	309.616
0.9468	231.749	0.9468	248.738	0.9468	309.883
0.9468	231.782	0.94864	248.865	0.9468	310.064
0.9468	231.832	0.94864	249.031	0.9468	310.285
0.94864	231.901	0.94864	249.169	0.94864	310.497
0.94864	231.992	0.95048	249.36	0.94864	310.727
0.95048	231.984	0.95048	249.536	0.94864	310.951
0.95048	232.012	0.95233	249.759	0.95048	311.145
0.95048	232.04	0.95233	249.892	0.95048	311.367
0.95233	232.059	0.95233	250.041	0.95233	311.648
0.95233	232.117	0.95417	250.19	0.95233	311.888
0.95233	232.169	0.95417	250.325	0.95233	312.128
0.95417	232.262	0.95417	250.473	0.95417	312.345
0.95417	232.286	0.95601	250.649	0.95417	312.533
0.95417	232.364	0.95601	250.813	0.95417	312.732
0.95601	232.458	0.95601	250.992	0.95601	312.976
0.95601	232.504	0.95785	251.21	0.95601	313.179
0.95785	232.493	0.95785	251.368	0.95601	313.391
0.95785	232.459	0.95785	251.493	0.95785	313.607
0.95785	232.5	0.95969	251.635	0.95785	313.9
0.95969	232.533	0.95969	251.809	0.95969	314.172
0.95969	232.521	0.96154	251.956	0.95969	314.391
0.95969	232.511	0.96154	252.078	0.95969	314.627
0.96154	232.567	0.96154	252.166	0.96154	314.848
0.96154	232.625	0.96338	252.293	0.96154	315.043
0.96154	232.719	0.96338	252.42	0.96154	315.268
0.96338	232.77	0.96338	252.597	0.96338	315.491
0.96338	232.79	0.96522	252.748	0.96338	315.736
0.96522	232.856	0.96522	252.858	0.96338	315.982
0.96522	232.846	0.96522	252.992	0.96522	316.213
0.96522	232.848	0.96706	253.179	0.96522	316.445
0.96706	232.89	0.96706	253.288	0.96522	316.69
0.96706	232.914	0.9689	253.392	0.96706	316.979
0.96706	232.966	0.9689	253.53	0.96706	317.209
0.9689	233.001	0.9689	253.639	0.9689	317.486
0.9689	233.1	0.9689	253.757	0.9689	317.692
0.9689	233.15	0.97075	253.868	0.9689	317.886
0.97075	233.211	0.97075	253.989	0.9689	318.089
0.97075	233.229	0.97259	254.157	0.97075	318.34
0.97259	233.212	0.97259	254.279	0.97075	318.561
0.97259	233.27	0.97259	254.444	0.97259	318.794
0.97259	233.28	0.97443	254.624	0.97259	318.994
0.97443	233.302	0.97443	254.83	0.97259	319.255
0.97443	233.328	0.97627	254.99	0.97443	319.469
0.97443	233.399	0.97627	255.119	0.97443	319.695
0.97627	233.431	0.97627	255.222	0.97627	319.914
0.97627	233.423	0.97627	255.325	0.97627	320.129
0.97627	233.476	0.97811	255.51	0.97627	320.37
0.97811	233.523	0.97811	255.655	0.97627	320.607
0.97811	233.562	0.97996	255.842	0.97811	320.838
0.97996	233.59	0.97996	256.016	0.97811	321.061
0.97996	233.606	0.97996	256.231	0.97996	321.265
0.97996	233.619	0.9818	256.421	0.97996	321.494
0.9818	233.619	0.9818	256.566	0.97996	321.738
0.9818	233.613	0.98364	256.747	0.9818	322.019
0.9818	233.638	0.98364	256.89	0.9818	322.256
0.98364	233.673	0.98364	257.02	0.98364	322.475
0.98364	233.743	0.98364	257.198	0.98364	322.707
0.98364	233.801	0.98548	257.251	0.98364	322.937
0.98548	233.858	0.98548	257.41	0.98364	323.133
0.98548	233.874	0.98732	257.614	0.98548	323.374
0.98732	233.876	0.98732	257.795	0.98548	323.581
0.98732	233.84	0.98732	257.984	0.98548	323.757
0.98732	233.854	0.98917	258.172	0.98732	323.996
0.98917	233.846	0.98917	258.37	0.98732	324.281
0.98917	233.878	0.99101	258.515	0.98917	324.496
0.98917	233.905	0.99101	258.641	0.98917	324.674
0.99101	233.919	0.99101	258.752	0.98917	324.958
0.99101	233.98	0.99101	258.903	0.99101	325.221
0.99101	234.027	0.99285	259.048	0.99101	325.404
0.99285	234.068	0.99285	259.199	0.99101	325.631
0.99285	234.095	0.99469	259.377	0.99285	325.844
0.99469	234.169	0.99469	259.58	0.99285	326.034
0.99469	234.174	0.99469	259.727	0.99285	326.284
0.99469	234.173	0.99653	259.881	0.99469	326.516
0.99469	234.142	0.99653	260.077	0.99469	326.73
0.99653	234.201	0.99838	260.211	0.99653	326.999
0.99653	234.241	0.99838	260.335	0.99653	327.248
0.99838	234.256	0.99838	260.434	0.99653	327.451
0.99838	234.3	1.00022	260.587	0.99838	327.707
0.99838	234.352	1.00022	260.73	0.99838	327.913
1.00022	234.415	1.00022	260.885	0.99838	328.164
1.00022	234.431	1.00206	261.06	0.99838	328.388
1.00206	234.54	1.00206	261.196	1.00022	328.615
1.00206	234.516	1.0039	261.372	1.00022	328.831
1.00206	234.535	1.0039	261.51	1.00206	329.053
1.00206	234.497	1.0039	261.64	1.00206	329.342
1.0039	234.505	1.00574	261.783	1.00206	329.596
1.0039	234.532	1.00574	261.933	1.0039	329.811
1.00574	234.576	1.00574	262.096	1.0039	330.05
1.00574	234.588	1.00759	262.234	1.00574	330.29
1.00574	234.707	1.00759	262.324	1.00574	330.578
1.00759	234.791	1.00943	262.436	1.00574	330.831
1.00759	234.809	1.00943	262.544	1.00574	331.039
1.00943	234.828	1.00943	262.698	1.00759	331.209
1.00943	234.804	1.01127	262.851	1.00759	331.464
1.00943	234.815	1.01127	263.02	1.00943	331.698
1.00943	234.815	1.01311	263.2	1.00943	331.924
1.01127	234.818	1.01311	263.342	1.00943	332.143
1.01127	234.804	1.01311	263.462	1.01127	332.437
1.01311	234.869	1.01495	263.581	1.01127	332.678
1.01311	234.971	1.01495	263.689	1.01311	332.907
1.01311	234.99	1.01495	263.782	1.01311	333.119
1.01495	235.053	1.0168	263.914	1.01311	333.309
1.01495	235.07	1.0168	264.053	1.01311	333.546
1.0168	235.065	1.01864	264.226	1.01495	333.793
1.0168	235.038	1.01864	264.357	1.01495	334.073
1.0168	235.066	1.02048	264.435	1.0168	334.339
1.0168	235.088	1.02048	264.529	1.0168	334.577
1.01864	235.1	1.02048	264.616	1.0168	334.789
1.01864	235.13	1.02048	264.737	1.01864	335.047
1.02048	235.145	1.02232	264.834	1.01864	335.271
1.02048	235.236	1.02232	264.928	1.02048	335.44
1.02048	235.29	1.02416	265.058	1.02048	335.617
1.02232	235.32	1.02416	265.224	1.02048	335.867
1.02232	235.364	1.02416	265.344	1.02048	336.078
1.02416	235.418	1.02601	265.46	1.02232	336.337
1.02416	235.405	1.02601	265.547	1.02232	336.585
1.02416	235.418	1.02785	265.7	1.02416	336.847
1.02416	235.381	1.02785	265.807	1.02416	337.066
1.02601	235.359	1.02785	265.877	1.02416	337.366
1.02601	235.342	1.02969	265.972	1.02601	337.632
1.02785	235.37	1.02969	266.056	1.02601	337.877
1.02785	235.398	1.02969	266.19	1.02601	338.11
1.02785	235.406	1.03153	266.265	1.02785	338.307
1.02969	235.506	1.03153	266.328	1.02785	338.502
1.02969	235.48	1.03337	266.476	1.02785	338.681
1.03153	235.528	1.03337	266.626	1.02969	338.95
1.03153	235.521	1.03337	266.764	1.02969	339.215
1.03153	235.503	1.03522	266.885	1.02969	339.457
1.03153	235.569	1.03522	266.971	1.03153	339.646
1.03337	235.627	1.03522	267.032	1.03153	339.879
1.03337	235.635	1.03706	267.183	1.03337	340.116
1.03522	235.672	1.03706	267.311	1.03337	340.355
1.03522	235.741	1.03706	267.394	1.03337	340.639
1.03522	235.771	1.0389	267.511	1.03522	340.853
1.03706	235.742	1.0389	267.644	1.03522	341.078
1.03706	235.77	1.04074	267.788	1.03522	341.29
1.0389	235.81	1.04074	267.93	1.03706	341.492
1.0389	235.871	1.04074	268.001	1.03706	341.724
1.0389	235.851	1.04258	268.149	1.03706	341.94
1.0389	235.843	1.04258	268.259	1.0389	342.216
1.04074	235.875	1.04258	268.285	1.0389	342.497
1.04074	235.93	1.04443	268.418	1.04074	342.724
1.04258	235.969	1.04443	268.551	1.04074	342.992
1.04258	236.044	1.04443	268.671	1.04074	343.248
1.04258	236.048	1.04627	268.721	1.04258	343.506
1.04443	236.098	1.04627	268.887	1.04258	343.699
1.04443	236.092	1.04811	269.03	1.04258	343.928
1.04443	236.145	1.04811	269.08	1.04443	344.114
1.04627	236.148	1.04811	269.216	1.04443	344.296
1.04627	236.173	1.04995	269.379	1.04443	344.558
1.04627	236.189	1.04995	269.447	1.04627	344.823
1.04811	236.187	1.04995	269.537	1.04627	345.078
1.04811	236.19	1.05179	269.649	1.04811	345.328
1.04995	236.222	1.05179	269.746	1.04811	345.573
1.04995	236.253	1.05179	269.87	1.04811	345.788
1.04995	236.288	1.05364	270.023	1.04995	346.032
1.05179	236.355	1.05364	270.122	1.04995	346.227
1.05179	236.414	1.05548	270.282	1.04995	346.495
1.05179	236.439	1.05548	270.427	1.05179	346.732
1.05364	236.445	1.05548	270.517	1.05179	346.946
1.05364	236.472	1.05732	270.558	1.05179	347.144
1.05364	236.467	1.05732	270.671	1.05364	347.39
1.05548	236.476	1.05732	270.761	1.05364	347.643
1.05548	236.429	1.05916	270.869	1.05548	347.923
1.05732	236.465	1.05916	270.95	1.05548	348.175
1.05732	236.49	1.06101	271.046	1.05548	348.431
1.05732	236.548	1.06101	271.162	1.05732	348.705
1.05916	236.62	1.06101	271.278	1.05732	348.866
1.05916	236.674	1.06285	271.411	1.05732	349.069
1.05916	236.699	1.06285	271.517	1.05916	349.276
1.061	236.681	1.06469	271.624	1.05916	349.49
1.061	236.648	1.06469	271.661	1.05916	349.685
1.061	236.637	1.06469	271.698	1.06101	349.918
1.06285	236.606	1.06653	271.801	1.06101	350.118
1.06285	236.606	1.06653	271.874	1.06285	350.395
1.06285	236.624	1.06653	271.989	1.06285	350.701
1.06469	236.664	1.06837	272.047	1.06285	350.959
1.06469	236.703	1.06837	272.131	1.06469	351.186
1.06653	236.77	1.07021	272.211	1.06469	351.452
1.06653	236.84	1.07021	272.333	1.06469	351.688
1.06653	236.847	1.07021	272.422	1.06653	351.895
1.06837	236.884	1.07206	272.461	1.06653	352.111
1.06837	236.907	1.07206	272.526	1.06653	352.337
1.06837	236.849	1.07206	272.6	1.06837	352.613
1.07021	236.842	1.0739	272.697	1.06837	352.803
1.07021	236.875	1.0739	272.764	1.07021	353.071
1.07021	236.92	1.0739	272.893	1.07021	353.261
1.07206	236.94	1.07574	273.02	1.07021	353.523
1.07206	236.975	1.07574	273.109	1.07206	353.687
1.0739	236.985	1.07758	273.263	1.07206	353.942
1.0739	237.017	1.07758	273.33	1.07206	354.217
1.0739	237.103	1.07758	273.418	1.0739	354.415
1.07574	237.097	1.07943	273.505	1.0739	354.576
1.07574	237.101	1.07943	273.552	1.0739	354.801
1.07574	237.083	1.07943	273.676	1.07574	355.091
1.07758	237.102	1.08127	273.817	1.07574	355.305
1.07758	237.143	1.08127	273.842	1.07574	355.557
1.07758	237.168	1.08127	273.931	1.07758	355.829
1.07943	237.168	1.08311	274.071	1.07758	356.018
1.07943	237.156	1.08311	274.201	1.07943	356.259
1.08127	237.196	1.08311	274.309	1.07943	356.472
1.08127	237.224	1.08495	274.381	1.07943	356.708
1.08127	237.259	1.08495	274.534	1.08127	356.922
1.08311	237.275	1.08679	274.608	1.08127	357.199
1.08311	237.319	1.08679	274.735	1.08127	357.434
1.08311	237.32	1.08679	274.761	1.08311	357.631
1.08495	237.314	1.08679	274.863	1.08311	357.872
1.08495	237.346	1.08863	274.982	1.08311	358.104
1.08495	237.376	1.08863	275.076	1.08495	358.397
1.08679	237.405	1.08863	275.186	1.08495	358.649
1.08679	237.411	1.09048	275.327	1.08679	358.922
1.08863	237.491	1.09048	275.454	1.08679	359.131
1.08863	237.515	1.09048	275.513	1.08679	359.305
1.08863	237.544	1.09232	275.633	1.08679	359.5
1.09048	237.589	1.09232	275.689	1.08864	359.686
1.09048	237.547	1.09416	275.85	1.08864	359.981
1.09048	237.568	1.09416	275.984	1.09048	360.274
1.09232	237.57	1.09416	276.17	1.09048	360.52
1.09232	237.548	1.09416	276.29	1.09048	360.77
1.09232	237.589	1.096	276.397	1.09232	361.017
1.09416	237.655	1.096	276.498	1.09232	361.282
1.09416	237.702	1.09785	276.56	1.09416	361.537
1.09416	237.795	1.09785	276.711	1.09416	361.772
1.096	237.809	1.09785	276.868	1.09416	361.962
1.096	237.793	1.09969	276.995	1.09416	362.138
1.09785	237.757	1.09969	277.155	1.096	362.379
1.09785	237.768	1.09969	277.297	1.096	362.644
1.09785	237.735	1.10153	277.423	1.09785	362.902
1.09969	237.717	1.10153	277.498	1.09785	363.142
1.09969	237.717	1.10153	277.618	1.09785	363.375
1.09969	237.721	1.10337	277.731	1.09969	363.659
1.10153	237.758	1.10337	277.793	1.09969	363.904
1.10153	237.821	1.10337	277.908	1.10153	364.138
1.10153	237.863	1.10521	278.059	1.10153	364.34
1.10337	237.855	1.10521	278.158	1.10153	364.54
1.10337	237.861	1.10521	278.283	1.10153	364.703
1.10521	237.847	1.10706	278.443	1.10337	364.974
1.10521	237.851	1.10706	278.586	1.10337	365.257
1.10521	237.887	1.1089	278.656	1.10521	365.508
1.10706	237.857	1.1089	278.762	1.10521	365.744
1.10706	237.868	1.1089	278.852	1.10521	365.983
1.10706	237.857	1.1089	278.91	1.10706	366.263
1.1089	237.872	1.11074	279.051	1.10706	366.581
1.1089	237.927	1.11074	279.2	1.1089	366.868
1.1089	237.928	1.11258	279.336	1.1089	367.05
1.11074	237.992	1.11258	279.5	1.1089	367.274
1.11074	238.028	1.11258	279.649	1.1089	367.458
1.11258	238.014	1.11442	279.803	1.11074	367.674
1.11258	238.041	1.11442	279.896	1.11074	367.927
1.11258	238.054	1.11627	279.994	1.11258	368.185
1.11442	238.058	1.11627	280.083	1.11258	368.449
1.11442	238.107	1.11627	280.18	1.11258	368.667
1.11442	238.135	1.11627	280.324	1.11442	368.938
1.11627	238.151	1.11811	280.431	1.11442	369.204
1.11627	238.19	1.11811	280.498	1.11442	369.463
1.11627	238.217	1.11811	280.594	1.11627	369.714
1.11811	238.234	1.11995	280.734	1.11627	369.949
1.11811	238.208	1.11995	280.861	1.11627	370.15
1.11995	238.227	1.12179	280.973	1.11811	370.325
1.11995	238.239	1.12179	281.145	1.11811	370.533
1.11995	238.257	1.12179	281.271	1.11811	370.776
1.12179	238.29	1.12363	281.389	1.11995	371.027
1.12179	238.291	1.12363	281.493	1.11995	371.241
1.12179	238.336	1.12363	281.535	1.12179	371.501
1.12363	238.35	1.12548	281.666	1.12179	371.77
1.12363	238.359	1.12548	281.785	1.12179	371.998
1.12363	238.423	1.12548	281.878	1.12363	372.221
1.12548	238.472	1.12732	281.995	1.12363	372.447
1.12548	238.474	1.12732	282.145	1.12363	372.643
1.12732	238.533	1.12916	282.267	1.12548	372.851
1.12732	238.532	1.12916	282.369	1.12548	373.066
1.12732	238.481	1.12916	282.529	1.12548	373.31
1.12916	238.465	1.131	282.632	1.12732	373.557
1.12916	238.518	1.131	282.751	1.12732	373.809
1.12916	238.519	1.131	282.798	1.12916	374.124
1.131	238.568	1.13284	282.856	1.12916	374.337
1.131	238.587	1.13284	282.963	1.12916	374.579
1.131	238.608	1.13284	283.092	1.131	374.813
1.13284	238.643	1.13469	283.192	1.131	375.095
1.13284	238.657	1.13469	283.339	1.131	375.266
1.13469	238.658	1.13469	283.441	1.13284	375.501
1.13469	238.681	1.13653	283.544	1.13284	375.739
1.13469	238.651	1.13653	283.689	1.13284	375.955
1.13469	238.656	1.13837	283.806	1.13469	376.245
1.13653	238.633	1.13837	283.909	1.13469	376.502
1.13653	238.657	1.13837	284.021	1.13653	376.787
1.13837	238.663	1.13837	284.15	1.13653	377.061
1.13837	238.73	1.14021	284.211	1.13653	377.343
1.13837	238.77	1.14021	284.401	1.13837	377.566
1.14021	238.752	1.14205	284.531	1.13837	377.777
1.14021	238.808	1.14205	284.613	1.13837	377.929
1.14205	238.84	1.14205	284.724	1.14021	378.159
1.14205	238.863	1.1439	284.843	1.14021	378.41
1.14205	238.848	1.1439	284.99	1.14021	378.599
1.14205	238.802	1.14574	285.126	1.14205	378.884
1.1439	238.805	1.14574	285.237	1.14205	379.162
1.1439	238.809	1.14574	285.34	1.1439	379.448
1.14574	238.81	1.14574	285.455	1.1439	379.673
1.14574	238.869	1.14758	285.545	1.1439	379.925
1.14574	238.918	1.14758	285.719	1.14574	380.175
1.14758	238.987	1.14758	285.852	1.14574	380.427
1.14758	238.997	1.14942	286.018	1.14574	380.67
1.14942	238.94	1.14942	286.117	1.14758	380.857
1.14942	238.962	1.15126	286.298	1.14758	381.11
1.14942	238.973	1.15126	286.452	1.14758	381.333
1.14942	239.01	1.15126	286.563	1.14942	381.569
1.15126	239.02	1.15311	286.651	1.14942	381.784
1.15126	239.039	1.15311	286.751	1.14942	382.076
1.15311	239.097	1.15311	286.82	1.15126	382.332
1.15311	239.156	1.15495	286.934	1.15126	382.593
1.15311	239.153	1.15495	287.065	1.15311	382.81
1.15495	239.222	1.15495	287.149	1.15311	383.024
1.15495	239.209	1.15679	287.303	1.15311	383.204
1.15679	239.211	1.15679	287.48	1.15495	383.455
1.15679	239.244	1.15863	287.613	1.15495	383.668
1.15679	239.195	1.15863	287.686	1.15495	383.908
1.15679	239.228	1.15863	287.846	1.15679	384.116
1.15863	239.211	1.16047	287.937	1.15679	384.34
1.15863	239.164	1.16047	288.004	1.15679	384.626
1.16047	239.177	1.16047	288.114	1.15863	384.92
1.16047	239.223	1.16232	288.247	1.15863	385.216
1.16047	239.252	1.16232	288.386	1.16047	385.42
1.16232	239.236	1.16232	288.494	1.16047	385.608
1.16232	239.294	1.16416	288.569	1.16047	385.883
1.16416	239.346	1.16416	288.727	1.16047	386.135
1.16416	239.381	1.166	288.848	1.16232	386.361
1.16416	239.323	1.166	288.958	1.16232	386.612
1.16416	239.321	1.166	289.064	1.16416	386.881
1.166	239.285	1.16784	289.194	1.16416	387.099
1.166	239.305	1.16784	289.335	1.16416	387.354
1.16784	239.299	1.16784	289.42	1.166	387.607
1.16784	239.291	1.16968	289.486	1.166	387.827
1.16784	239.31	1.16968	289.574	1.16784	388.116
1.16968	239.341	1.16968	289.698	1.16784	388.317
1.16968	239.378	1.17153	289.831	1.16784	388.546
1.17153	239.467	1.17153	289.907	1.16784	388.754
1.17153	239.456	1.17337	290.022	1.16968	388.981
1.17153	239.451	1.17337	290.201	1.16968	389.231
1.17153	239.456	1.17337	290.308	1.17153	389.474
1.17337	239.414	1.17521	290.389	1.17153	389.698
1.17337	239.511	1.17521	290.487	1.17153	389.989
1.17521	239.507	1.17521	290.581	1.17337	390.244
1.17521	239.501	1.17705	290.685	1.17337	390.509
1.17521	239.507	1.17705	290.777	1.17521	390.79
1.17705	239.53	1.17705	290.906	1.17521	390.939
1.17705	239.552	1.17889	291.042	1.17521	391.167
1.17889	239.56	1.17889	291.15	1.17521	391.342
1.17889	239.564	1.18074	291.231	1.17705	391.553
1.17889	239.508	1.18074	291.325	1.17705	391.8
1.17889	239.515	1.18074	291.403	1.17889	392.052
1.18074	239.498	1.18258	291.492	1.17889	392.319
1.18074	239.515	1.18258	291.606	1.17889	392.584
1.18258	239.532	1.18258	291.706	1.18074	392.861
1.18258	239.59	1.18442	291.808	1.18074	393.125
1.18258	239.629	1.18442	291.949	1.18258	393.339
1.18442	239.707	1.18442	292.087	1.18258	393.566
1.18442	239.725	1.18626	292.144	1.18258	393.755
1.18626	239.797	1.18626	292.291	1.18258	393.991
1.18626	239.731	1.18626	292.399	1.18442	394.231
1.18626	239.71	1.1881	292.504	1.18442	394.449
1.18626	239.706	1.1881	292.626	1.18626	394.689
1.1881	239.683	1.18995	292.718	1.18626	394.955
1.1881	239.709	1.18995	292.789	1.18626	395.16
1.18995	239.705	1.18995	292.869	1.1881	395.449
1.18995	239.804	1.19179	292.971	1.1881	395.732
1.18995	239.85	1.19179	293.071	1.1881	396.018
1.19179	239.873	1.19179	293.159	1.18995	396.221
1.19179	239.89	1.19363	293.3	1.18995	396.456
1.19363	239.902	1.19363	293.448	1.18995	396.644
1.19363	239.937	1.19547	293.582	1.19179	396.855
1.19363	239.904	1.19547	293.669	1.19179	397.11
1.19363	239.807	1.19547	293.807	1.19363	397.376
1.19547	239.816	1.19731	293.849	1.19363	397.549
1.19547	239.789	1.19731	293.947	1.19363	397.782
1.19731	239.851	1.19731	294.002	1.19547	398.087
1.19731	239.864	1.19916	294.123	1.19547	398.307
1.19731	239.891	1.19916	294.233	1.19547	398.522
1.19916	239.937	1.201	294.347	1.19731	398.773
1.19916	239.969	1.201	294.436	1.19731	398.987
1.201	239.94	1.201	294.563	1.19731	399.228
1.201	239.911	1.20284	294.662	1.19916	399.449
1.201	239.906	1.20284	294.745	1.19916	399.67
1.201	239.928	1.20468	294.836	1.19916	399.914
1.20284	239.899	1.20468	294.913	1.201	400.176
1.20284	239.886	1.20468	295.036	1.201	400.375
1.20468	239.916	1.20468	295.143	1.20284	400.652
1.20468	239.926	1.20652	295.211	1.20284	400.922
1.20468	240	1.20652	295.243	1.20284	401.1
1.20652	240.03	1.20837	295.312	1.20468	401.364
1.20652	240.059	1.20837	295.376	1.20468	401.645
1.20837	240.018	1.20837	295.519	1.20468	401.884
1.20837	240.018	1.21021	295.591	1.20652	402.126
1.20837	239.956	1.21021	295.656	1.20652	402.351
1.20837	239.969	1.21205	295.755	1.20652	402.608
1.21021	239.968	1.21205	295.817	1.20837	402.901
1.21021	239.987	1.21205	295.842	1.20837	403.146
1.21205	240.01	1.21389	295.953	1.21021	403.447
1.21205	240.062	1.21389	296.079	1.21021	403.711
1.21205	240.099	1.21573	296.178	1.21021	403.993
1.21389	240.109	1.21573	296.288	1.21205	404.178
1.21389	240.08	1.21573	296.384	1.21205	404.404
1.21573	240.122	1.21758	296.468	1.21205	404.551
1.21573	240.154	1.21758	296.537	1.21389	404.804
1.21573	240.141	1.21942	296.627	1.21389	405.003
1.21573	240.137	1.21942	296.638	1.21389	405.221
1.21758	240.128	1.21942	296.68	1.21573	405.488
1.21758	240.07	1.22126	296.712	1.21573	405.723
1.21942	240.091	1.22126	296.779	1.21758	405.998
1.21942	240.103	1.2231	296.836	1.21758	406.233
1.21942	240.145	1.2231	296.951	1.21758	406.479
1.22126	240.136	1.22494	297.005	1.21942	406.721
1.22126	240.2	1.22494	297.045	1.21942	406.925
1.2231	240.224	1.22494	297.121	1.21942	407.144
1.2231	240.167	1.22679	297.167	1.22126	407.386
1.2231	240.128	1.22679	297.179	1.22126	407.611
1.2231	240.171	1.22679	297.253	1.22126	407.816
1.22494	240.189	1.22863	297.303	1.2231	408.096
1.22494	240.175	1.22863	297.359	1.2231	408.351
1.22679	240.184	1.22863	297.397	1.22494	408.632
1.22679	240.198	1.23047	297.453	1.22494	408.862
1.22679	240.23	1.23047	297.546	1.22494	409.106
1.22863	240.258	1.23047	297.605	1.22679	409.375
1.22863	240.266	1.23231	297.678	1.22679	409.625
1.23047	240.34	1.23231	297.725	1.22679	409.864
1.23047	240.311	1.23231	297.827	1.22863	410.089
1.23047	240.325	1.23416	297.884	1.22863	410.296
1.23047	240.322	1.23416	298.017	1.22863	410.597
1.23231	240.301	1.23416	298.117	1.23047	410.775
1.23231	240.278	1.236	298.169	1.23047	411.044
1.23416	240.271	1.236	298.271	1.23231	411.292
1.23416	240.233	1.236	298.343	1.23231	411.541
1.23416	240.306	1.23784	298.456	1.23231	411.813
1.236	240.355	1.23784	298.526	1.23416	412.081
1.236	240.381	1.23784	298.635	1.23416	412.307
1.23784	240.404	1.23968	298.738	1.23416	412.521
1.23784	240.398	1.23968	298.829	1.236	412.762
1.23784	240.368	1.23968	298.945	1.236	413.019
1.23784	240.367	1.24152	299.009	1.236	413.242
1.23968	240.388	1.24152	299.105	1.23784	413.518
1.23968	240.411	1.24152	299.142	1.23784	413.721
1.24152	240.426	1.24336	299.25	1.23968	414.004
1.24152	240.447	1.24336	299.277	1.23968	414.275
1.24152	240.466	1.24336	299.368	1.23968	414.525
1.24336	240.543	1.24521	299.51	1.24152	414.715
1.24336	240.557	1.24521	299.632	1.24152	414.928
1.24521	240.57	1.24521	299.755	1.24152	415.164
1.24521	240.564	1.24705	299.849	1.24336	415.371
1.24521	240.521	1.24705	299.929	1.24336	415.589
1.24521	240.502	1.24889	300.014	1.24336	415.812
1.24705	240.514	1.24889	300.142	1.24521	416.056
1.24705	240.503	1.24889	300.178	1.24521	416.354
1.24889	240.513	1.24889	300.272	1.24705	416.619
1.24889	240.53	1.25073	300.309	1.24705	416.834
1.24889	240.54	1.25073	300.418	1.24705	417.079
1.25073	240.611	1.25073	300.52	1.24889	417.323
1.25073	240.614	1.25258	300.651	1.24889	417.541
1.25258	240.648	1.25258	300.716	1.24889	417.729
1.25258	240.661	1.25442	300.788	1.25073	417.987
1.25258	240.67	1.25442	300.877	1.25073	418.192
1.25258	240.679	1.25442	300.96	1.25073	418.454
1.25442	240.659	1.25626	301.035	1.25258	418.719
1.25442	240.63	1.25626	301.078	1.25258	418.96
1.25626	240.639	1.25626	301.184	1.25442	419.234
1.25626	240.696	1.2581	301.266	1.25442	419.479
1.25626	240.734	1.2581	301.363	1.25442	419.745
1.2581	240.717	1.2581	301.449	1.25626	419.946
1.2581	240.77	1.25994	301.544	1.25626	420.164
1.25994	240.796	1.25994	301.613	1.25626	420.359
1.25994	240.798	1.25994	301.698	1.2581	420.558
1.25994	240.75	1.26179	301.792	1.2581	420.768
1.25994	240.771	1.26179	301.883	1.2581	421.05
1.26178	240.816	1.26363	302.031	1.25994	421.321
1.26178	240.748	1.26363	302.127	1.25994	421.602
1.26363	240.765	1.26363	302.183	1.26179	421.883
1.26363	240.813	1.26363	302.207	1.26179	422.195
1.26363	240.852	1.26547	302.317	1.26179	422.481
1.26547	240.899	1.26547	302.406	1.26363	422.657
1.26547	240.965	1.26547	302.523	1.26363	422.886
1.26731	240.982	1.26731	302.669	1.26363	423.087
1.26731	240.971	1.26731	302.767	1.26547	423.26
1.26731	240.958	1.26915	302.843	1.26547	423.503
1.26731	240.943	1.26915	302.915	1.26547	423.732
1.26915	240.924	1.26915	303.041	1.26731	423.95
1.26915	240.956	1.271	303.195	1.26731	424.181
1.271	240.973	1.271	303.227	1.26915	424.396
1.271	240.999	1.271	303.285	1.26915	424.615
1.271	241.028	1.271	303.333	1.26915	424.886
1.27284	241.142	1.27284	303.399	1.271	425.147
1.27284	241.135	1.27284	303.49	1.271	425.353
1.27284	241.143	1.27468	303.628	1.271	425.623
1.27468	241.134	1.27468	303.78	1.27284	425.806
1.27468	241.163	1.27468	303.884	1.27284	426.062
1.27468	241.123	1.27652	303.947	1.27284	426.311
1.27652	241.191	1.27652	304.1	1.27468	426.521
1.27652	241.166	1.27836	304.239	1.27468	426.786
1.27836	241.174	1.27836	304.26	1.27652	427.052
1.27836	241.2	1.27836	304.308	1.27652	427.285
1.27836	241.253	1.27836	304.404	1.27652	427.52
1.28021	241.237	1.28021	304.479	1.27836	427.755
1.28021	241.291	1.28021	304.547	1.27836	427.963
1.28021	241.283	1.28021	304.672	1.27836	428.169
1.28205	241.224	1.28205	304.786	1.28021	428.448
1.28205	241.189	1.28205	304.849	1.28021	428.632
1.28205	241.187	1.28389	304.936	1.28021	428.868
1.28389	241.165	1.28389	305.038	1.28205	429.075
1.28389	241.18	1.28389	305.184	1.28205	429.311
1.28389	241.188	1.28573	305.235	1.28205	429.553
1.28573	241.15	1.28573	305.28	1.28389	429.79
1.28573	241.22	1.28573	305.435	1.28389	430.076
1.28757	241.273	1.28757	305.495	1.28573	430.296
1.28757	241.229	1.28757	305.558	1.28573	430.522
1.28757	241.233	1.28757	305.623	1.28573	430.703
1.28942	241.204	1.28942	305.664	1.28573	430.927
1.28942	241.148	1.28942	305.757	1.28757	431.131
1.28942	241.201	1.29126	305.899	1.28757	431.407
1.29126	241.248	1.29126	306.017	1.28942	431.625
1.29126	241.258	1.29126	306.169	1.28942	431.873
1.29126	241.278	1.2931	306.221	1.28942	432.121
1.2931	241.278	1.2931	306.291	1.29126	432.341
1.2931	241.302	1.2931	306.343	1.29126	432.568
1.29494	241.396	1.29494	306.422	1.2931	432.812
1.29494	241.426	1.29494	306.496	1.2931	433.004
1.29494	241.423	1.29494	306.594	1.2931	433.229
1.29678	241.434	1.29678	306.691	1.2931	433.383
1.29678	241.424	1.29678	306.789	1.29494	433.641
1.29678	241.407	1.29678	306.873	1.29494	433.849
1.29863	241.411	1.29863	306.998	1.29678	434.108
1.29863	241.399	1.29863	307.103	1.29678	434.325
1.29863	241.404	1.30047	307.154	1.29678	434.589
1.30047	241.421	1.30047	307.244	1.29863	434.83
1.30047	241.43	1.30047	307.314	1.29863	435.055
1.30231	241.484	1.30047	307.362	1.30047	435.342
1.30231	241.51	1.30231	307.433	1.30047	435.574
1.30231	241.501	1.30231	307.559	1.30047	435.821
1.30415	241.552	1.30415	307.688	1.30047	435.944
1.30415	241.575	1.30415	307.765	1.30231	436.163
1.30415	241.591	1.30415	307.878	1.30231	436.454
1.30599	241.564	1.30599	307.98	1.30415	436.632
1.30599	241.525	1.30599	308.023	1.30415	436.907
1.30599	241.509	1.30784	308.127	1.30415	437.177
1.30784	241.543	1.30784	308.197	1.30599	437.415
1.30784	241.527	1.30784	308.268	1.30599	437.628
1.30968	241.603	1.30784	308.384	1.30784	437.882
1.30968	241.615	1.30968	308.487	1.30784	438.131
1.30968	241.665	1.30968	308.647	1.30784	438.36
1.31152	241.681	1.31152	308.674	1.30784	438.537
1.31152	241.621	1.31152	308.733	1.30968	438.712
1.31152	241.627	1.31152	308.825	1.30968	438.948
1.31336	241.611	1.31336	308.925	1.31152	439.22
1.31336	241.616	1.31336	309.026	1.31152	439.47
1.31336	241.601	1.31336	309.121	1.31152	439.695
1.3152	241.589	1.3152	309.238	1.31336	439.937
1.3152	241.597	1.3152	309.286	1.31336	440.152
1.31705	241.613	1.3152	309.312	1.31336	440.414
1.31705	241.616	1.31705	309.394	1.3152	440.668
1.31705	241.672	1.31705	309.447	1.3152	440.847
1.31889	241.676	1.31705	309.559	1.3152	441.043
1.31889	241.688	1.31889	309.667	1.31705	441.289
1.31889	241.627	1.31889	309.794	1.31705	441.477
1.32073	241.646	1.32073	309.87	1.31705	441.706
1.32073	241.682	1.32073	309.954	1.31889	441.911
1.32073	241.668	1.32073	310.045	1.31889	442.171
1.32257	241.676	1.32257	310.09	1.32073	442.359
1.32257	241.681	1.32257	310.122	1.32073	442.558
1.32441	241.694	1.32257	310.169	1.32073	442.781
1.32441	241.75	1.32441	310.231	1.32257	442.969
1.32441	241.74	1.32441	310.301	1.32257	443.107
1.32626	241.72	1.32441	310.37	1.32257	443.29
1.32626	241.75	1.32626	310.431	1.32441	443.48
1.32626	241.773	1.32626	310.563	1.32441	443.671
1.3281	241.777	1.3281	310.623	1.32441	443.879
1.3281	241.758	1.3281	310.712	1.32626	444.105
1.3281	241.754	1.3281	310.773	1.32626	444.34
[truncated: 37,637 more rows]

## Sheet: (c) Series of stud rows
RACFST-3		RACFST-7
s/mm	P/kN	s/mm	P/kN
6.67E-4	0.20573	0	0.25489
0.00133	0.41146	0.00184	0.50978
0.002	0.6172	0.00184	0.76466
0.00267	0.82293	0.00368	1.01955
0.00333	1.02866	0.00368	1.27444
0.004	1.23439	0.00368	1.52933
0.00467	1.44013	0.00553	1.78421
0.00533	1.64586	0.00553	2.0391
0.006	1.85159	0.00737	2.29399
0.00666	2.05732	0.00737	2.54888
0.00733	2.26306	0.00921	2.80376
0.008	2.46879	0.00921	3.05865
0.00866	2.67452	0.01105	3.31354
0.00933	2.88025	0.01105	3.56843
0.01	3.08599	0.01105	3.82331
0.01066	3.29172	0.01289	4.0782
0.01133	3.49745	0.01289	4.33309
0.012	3.70318	0.01474	4.58798
0.01266	3.90891	0.01474	4.84286
0.01333	4.11465	0.01474	5.09775
0.014	4.32038	0.01658	5.35264
0.01466	4.52611	0.01658	5.60753
0.01533	4.73184	0.01842	5.86242
0.01599	4.93758	0.01842	6.1173
0.01666	5.14331	0.01842	6.37219
0.01733	5.34904	0.01842	6.62708
0.01799	5.55477	0.02026	6.88197
0.01866	5.76051	0.02026	7.13685
0.01933	5.96624	0.0221	7.39174
0.01999	6.17197	0.0221	7.64663
0.02066	6.3777	0.0221	7.90152
0.02133	6.58343	0.0221	8.1564
0.02199	6.78917	0.02395	8.41129
0.02266	6.9949	0.02395	8.66618
0.02332	7.20063	0.02579	8.92107
0.02399	7.40636	0.02579	9.17595
0.02466	7.6121	0.02579	9.43084
0.02532	7.81783	0.02579	9.68573
0.02599	8.02356	0.02763	9.94062
0.02666	8.22929	0.02763	10.1955
0.02732	8.43503	0.02763	10.4504
0.02799	8.64076	0.02947	10.7053
0.02866	8.84649	0.02947	10.9602
0.02932	9.05222	0.02947	11.215
0.02999	9.25796	0.03132	11.4699
0.03065	9.46369	0.03132	11.7248
0.03132	9.66942	0.03316	11.9797
0.03199	9.87515	0.03316	12.2346
0.03265	10.0809	0.03316	12.4895
0.03332	10.2866	0.035	12.7444
0.03399	10.4924	0.035	12.9993
0.03465	10.6981	0.035	13.2542
0.03532	10.9038	0.03684	13.509
0.03599	11.1096	0.03684	13.7639
0.03665	11.3153	0.03684	14.0188
0.03732	11.521	0.03868	14.2737
0.03799	11.7267	0.03868	14.5286
0.03865	11.9325	0.04052	14.7835
0.03932	12.1382	0.04052	15.0384
0.03998	12.3439	0.04052	15.2933
0.04065	12.5497	0.04237	15.5481
0.04132	12.7554	0.04237	15.803
0.04198	12.9611	0.04237	16.0579
0.04265	13.1669	0.04421	16.3128
0.04332	13.3726	0.04421	16.5677
0.04398	13.5783	0.04421	16.8226
0.04465	13.7841	0.04605	17.0775
0.04532	13.9898	0.04605	17.3324
0.04598	14.1955	0.04789	17.5873
0.04665	14.4013	0.04789	17.8421
0.04731	14.607	0.04789	18.097
0.04798	14.8127	0.04974	18.3519
0.04865	15.0185	0.04974	18.6068
0.04931	15.2242	0.04974	18.8617
0.04998	15.4299	0.05158	19.1166
0.05065	15.6357	0.05158	19.3715
0.05131	15.8414	0.05342	19.6263
0.05198	16.0471	0.05342	19.8812
0.05265	16.2528	0.05342	20.1361
0.05331	16.4586	0.05526	20.391
0.05398	16.6643	0.05526	20.6459
0.05465	16.87	0.0571	20.9008
0.05531	17.0758	0.0571	21.1557
0.05598	17.2815	0.0571	21.4106
0.05664	17.4872	0.05895	21.6654
0.05731	17.693	0.05895	21.9203
0.05798	17.8987	0.06079	22.1752
0.05864	18.1044	0.06079	22.4301
0.05931	18.3102	0.06263	22.685
0.05998	18.5159	0.06263	22.9399
0.06064	18.7216	0.06263	23.1948
0.06131	18.9274	0.06447	23.4497
0.06198	19.1331	0.06447	23.7046
0.06264	19.3388	0.06447	23.9594
0.06331	19.5446	0.06631	24.2143
0.06397	19.7503	0.06631	24.4692
0.06464	19.956	0.06631	24.7241
0.06531	20.1618	0.06816	24.979
0.06597	20.3675	0.06816	25.2339
0.06664	20.5732	0.06816	25.4888
0.06731	20.779	0.07	25.7436
0.06797	20.9847	0.07	25.9985
0.06864	21.1904	0.07	26.2534
0.06931	21.3962	0.07	26.5083
0.06997	21.6019	0.07184	26.7632
0.07064	21.8076	0.07184	27.0181
0.07131	22.0134	0.07184	27.273
0.07197	22.2191	0.07368	27.5279
0.07264	22.4248	0.07368	27.7828
0.0733	22.6306	0.07368	28.0376
0.07397	22.8363	0.07552	28.2925
0.07464	23.042	0.07552	28.5474
0.0753	23.2477	0.07552	28.8023
0.07597	23.4535	0.07737	29.0572
0.07664	23.6592	0.07737	29.3121
0.0773	23.865	0.07737	29.567
0.07797	24.0707	0.07921	29.8219
0.07864	24.2764	0.07921	30.0767
0.0793	24.4822	0.07921	30.3316
0.07997	24.6879	0.08105	30.5865
0.08063	24.8936	0.08105	30.8414
0.0813	25.0994	0.08289	31.0963
0.08197	25.3051	0.08289	31.3512
0.08263	25.5108	0.08473	31.6061
0.0833	25.7165	0.08473	31.8609
0.08397	25.9223	0.08473	32.1158
0.08463	26.128	0.08658	32.3707
0.0853	26.3337	0.08658	32.6256
0.08597	26.5395	0.08658	32.8805
0.08663	26.7452	0.08842	33.1354
0.0873	26.9509	0.08842	33.3903
0.08797	27.1567	0.08842	33.6452
0.08863	27.3624	0.09026	33.9001
0.0893	27.5681	0.09026	34.1549
0.08996	27.7739	0.0921	34.4098
0.09063	27.9796	0.0921	34.6647
0.0913	28.1853	0.0921	34.9196
0.09196	28.3911	0.0921	35.1745
0.09263	28.5968	0.09394	35.4294
0.0933	28.8025	0.09394	35.6843
0.09396	29.0083	0.09394	35.9391
0.09463	29.214	0.09579	36.194
0.0953	29.4197	0.09579	36.4489
0.09596	29.6255	0.09579	36.7038
0.09663	29.8312	0.09763	36.9587
0.09729	30.0369	0.09763	37.2136
0.09796	30.2427	0.09947	37.4685
0.09863	30.4484	0.09947	37.7234
0.09929	30.6541	0.09947	37.9783
0.09996	30.8599	0.09947	38.2331
0.10063	31.0656	0.10131	38.488
0.10129	31.2713	0.10131	38.7429
0.10196	31.477	0.10131	38.9978
0.10263	31.6828	0.10315	39.2527
0.10329	31.8885	0.10315	39.5076
0.10396	32.0943	0.10315	39.7625
0.10462	32.3	0.105	40.0174
0.10529	32.5057	0.105	40.2722
0.10596	32.7114	0.10684	40.5271
0.10662	32.9172	0.10684	40.782
0.10729	33.1229	0.10684	41.0369
0.10796	33.3286	0.10868	41.2918
0.10862	33.5344	0.10868	41.5467
0.10929	33.7401	0.10868	41.8016
0.10996	33.9458	0.11052	42.0565
0.11062	34.1516	0.11052	42.3113
0.11129	34.3573	0.11052	42.5662
0.11196	34.563	0.11236	42.8211
0.11262	34.7688	0.11236	43.076
0.11329	34.9745	0.11421	43.3309
0.11395	35.1802	0.11421	43.5858
0.11462	35.386	0.11421	43.8407
0.11529	35.5917	0.11421	44.0956
0.11595	35.7974	0.11605	44.3504
0.11662	36.0032	0.11605	44.6053
0.11729	36.2089	0.11789	44.8602
0.11795	36.4146	0.11789	45.1151
0.11862	36.6204	0.11789	45.37
0.11929	36.8261	0.11973	45.6249
0.11995	37.0318	0.11973	45.8798
0.12062	37.2375	0.11973	46.1347
0.12128	37.4433	0.12157	46.3895
0.12195	37.649	0.12157	46.6444
0.12262	37.8548	0.12157	46.8993
0.12328	38.0605	0.12342	47.1542
0.12395	38.2662	0.12342	47.4091
0.12462	38.4719	0.12342	47.664
0.12528	38.6777	0.12526	47.9189
0.12595	38.8834	0.12526	48.1738
0.12662	39.0891	0.12526	48.4286
0.12728	39.2949	0.1271	48.6835
0.12795	39.5006	0.1271	48.9384
0.12862	39.7063	0.12894	49.1933
0.12928	39.9121	0.12894	49.4482
0.12995	40.1178	0.12894	49.7031
0.13061	40.3235	0.13078	49.958
0.13128	40.5293	0.13078	50.2129
0.13195	40.735	0.13078	50.4678
0.13261	40.9407	0.13263	50.7226
0.13328	41.1465	0.13263	50.9775
0.13395	41.3522	0.13447	51.2324
0.13461	41.5579	0.13447	51.4873
0.13528	41.7637	0.13447	51.7422
0.13595	41.9694	0.13631	51.9971
0.13661	42.1751	0.13631	52.252
0.13728	42.3809	0.13631	52.5069
0.13794	42.5866	0.13815	52.7617
0.13861	42.7923	0.13815	53.0166
0.13928	42.9981	0.13815	53.2715
0.13994	43.2038	0.13999	53.5264
0.14061	43.4095	0.13999	53.7813
0.14128	43.6153	0.13999	54.0362
0.14194	43.821	0.14184	54.2911
0.14261	44.0267	0.14184	54.5459
0.14328	44.2325	0.14368	54.8008
0.14394	44.4382	0.14368	55.0557
0.14461	44.6439	0.14368	55.3106
0.14528	44.8496	0.14368	55.5655
0.14594	45.0554	0.14552	55.8204
0.14661	45.2611	0.14552	56.0753
0.14727	45.4669	0.14736	56.3302
0.14794	45.6726	0.14736	56.5851
0.14861	45.8783	0.14736	56.8399
0.14927	46.084	0.1492	57.0948
0.14994	46.2898	0.1492	57.3497
0.15061	46.4955	0.1492	57.6046
0.15127	46.7012	0.15105	57.8595
0.15194	46.907	0.15105	58.1144
0.15261	47.1127	0.15105	58.3693
0.15327	47.3184	0.15289	58.6242
0.15394	47.5242	0.15289	58.879
0.1546	47.7299	0.15289	59.1339
0.15527	47.9356	0.15473	59.3888
0.15594	48.1414	0.15473	59.6437
0.1566	48.3471	0.15473	59.8986
0.15727	48.5528	0.15657	60.1535
0.15794	48.7586	0.15657	60.4084
0.1586	48.9643	0.15841	60.6632
0.15927	49.17	0.15841	60.9181
0.15994	49.3758	0.15841	61.173
0.1606	49.5815	0.15841	61.4279
0.16127	49.7872	0.16026	61.6828
0.16193	49.993	0.16026	61.9377
0.1626	50.1987	0.16026	62.1926
0.16327	50.4044	0.1621	62.4475
0.16393	50.6102	0.1621	62.7024
0.1646	50.8159	0.1621	62.9572
0.16527	51.0216	0.16394	63.2121
0.16593	51.2274	0.16394	63.467
0.1666	51.4331	0.16578	63.7219
0.16727	51.6388	0.16578	63.9768
0.16793	51.8445	0.16578	64.2317
0.1686	52.0503	0.16578	64.4866
0.16927	52.256	0.16762	64.7415
0.16993	52.4618	0.16762	64.9963
0.1706	52.6675	0.16947	65.2512
0.17126	52.8732	0.16947	65.5061
0.17193	53.0789	0.16947	65.761
0.1726	53.2847	0.17131	66.0159
0.17326	53.4904	0.17131	66.2708
0.17393	53.6961	0.17315	66.5257
0.1746	53.9019	0.17315	66.7806
0.17526	54.1076	0.17315	67.0354
0.17593	54.3133	0.17315	67.2903
0.1766	54.5191	0.17499	67.5452
0.17726	54.7248	0.17499	67.8001
0.17793	54.9305	0.17683	68.055
0.17859	55.1363	0.17683	68.3099
0.17926	55.342	0.17683	68.5648
0.17993	55.5477	0.17868	68.8197
0.18059	55.7535	0.17868	69.0745
0.18126	55.9592	0.18052	69.3294
0.18193	56.1649	0.18052	69.5843
0.18259	56.3707	0.18052	69.8392
0.18326	56.5764	0.18052	70.0941
0.18393	56.7821	0.18236	70.349
0.18459	56.9879	0.18236	70.6039
0.18526	57.1936	0.1842	70.8588
0.18593	57.3993	0.1842	71.1136
0.18659	57.6051	0.1842	71.3685
0.18726	57.8108	0.18605	71.6234
0.18792	58.0165	0.18605	71.8783
0.18859	58.2223	0.18789	72.1332
0.18926	58.428	0.18789	72.3881
0.18992	58.6337	0.18789	72.643
0.19059	58.8394	0.18789	72.8979
0.19126	59.0452	0.18973	73.1527
0.19192	59.2509	0.18973	73.4076
0.19259	59.4567	0.19157	73.6625
0.19326	59.6624	0.19157	73.9174
0.19392	59.8681	0.19157	74.1723
0.19459	60.0738	0.19341	74.4272
0.19525	60.2796	0.19341	74.6821
0.19592	60.4853	0.19341	74.937
0.19659	60.691	0.19525	75.1919
0.19725	60.8968	0.19525	75.4467
0.19792	61.1025	0.19525	75.7016
0.19859	61.3082	0.1971	75.9565
0.19925	61.514	0.1971	76.2114
0.19992	61.7197	0.1971	76.4663
0.20059	61.9254	0.19894	76.7212
0.20125	62.1312	0.19894	76.9761
0.20192	62.3369	0.20078	77.231
0.20259	62.5426	0.20078	77.4858
0.20325	62.7484	0.20078	77.7407
0.20392	62.9541	0.20262	77.9956
0.20458	63.1598	0.20262	78.2505
0.20525	63.3656	0.20262	78.5054
0.20592	63.5713	0.20447	78.7603
0.20658	63.777	0.20447	79.0152
0.20725	63.9828	0.20447	79.27
0.20792	64.1885	0.20631	79.5249
0.20858	64.3942	0.20631	79.7798
0.20925	64.6	0.20631	80.0347
0.20992	64.8057	0.20815	80.2896
0.21058	65.0114	0.20815	80.5445
0.21125	65.2172	0.20999	80.7994
0.21191	65.4229	0.20999	81.0543
0.21258	65.6286	0.20999	81.3092
0.21325	65.8344	0.21183	81.564
0.21391	66.0401	0.21183	81.8189
0.21458	66.2458	0.21183	82.0738
0.21525	66.4515	0.21367	82.3287
0.21591	66.6573	0.21367	82.5836
0.21658	66.863	0.21367	82.8385
0.21725	67.0687	0.21552	83.0934
0.21791	67.2745	0.21552	83.3482
0.21858	67.4802	0.21736	83.6031
0.21925	67.6859	0.21736	83.858
0.21991	67.8917	0.21736	84.1129
0.22058	68.0974	0.2192	84.3678
0.22124	68.3031	0.2192	84.6227
0.22191	68.5089	0.2192	84.8776
0.22258	68.7146	0.22104	85.1325
0.22324	68.9203	0.22104	85.3873
0.22391	69.1261	0.22104	85.6422
0.22458	69.3318	0.22289	85.8971
0.22524	69.5375	0.22289	86.152
0.22591	69.7433	0.22473	86.4069
0.22658	69.949	0.22473	86.6618
0.22724	70.1547	0.22473	86.9167
0.22791	70.3605	0.22657	87.1716
0.22857	70.5662	0.22657	87.4265
0.22924	70.7719	0.22657	87.6813
0.22991	70.9777	0.22841	87.9362
0.23057	71.1834	0.22841	88.1911
0.23124	71.3891	0.22841	88.446
0.23191	71.5948	0.23025	88.7009
0.23257	71.8006	0.23025	88.9558
0.23324	72.0063	0.2321	89.2107
0.23391	72.2121	0.2321	89.4655
0.23457	72.4178	0.2321	89.7204
0.23524	72.6235	0.2321	89.9753
0.2359	72.8293	0.23394	90.2302
0.23657	73.035	0.23394	90.4851
0.23724	73.2407	0.23578	90.74
0.2379	73.4464	0.23578	90.9949
0.23857	73.6522	0.23578	91.2498
0.23924	73.8579	0.23762	91.5046
0.2399	74.0636	0.23762	91.7595
0.24057	74.2694	0.23762	92.0144
0.24124	74.4751	0.23946	92.2693
0.2419	74.6808	0.23946	92.5242
0.24257	74.8866	0.23946	92.7791
0.24324	75.0923	0.24131	93.034
0.2439	75.298	0.24131	93.2889
0.24457	75.5038	0.24131	93.5438
0.24523	75.7095	0.24315	93.7986
0.2459	75.9152	0.24315	94.0535
0.24657	76.121	0.24499	94.3084
0.24723	76.3267	0.24499	94.5633
0.2479	76.5324	0.24499	94.8182
0.24857	76.7382	0.24683	95.0731
0.24923	76.9439	0.24683	95.328
0.2499	77.1496	0.24683	95.5828
0.25057	77.3554	0.24867	95.8377
0.25123	77.5611	0.24867	96.0926
0.2519	77.7668	0.24867	96.3475
0.25256	77.9726	0.25052	96.6024
0.25323	78.1783	0.25052	96.8573
0.2539	78.384	0.25052	97.1122
0.25456	78.5897	0.25236	97.3671
0.25523	78.7955	0.25236	97.622
0.2559	79.0012	0.2542	97.8768
0.25656	79.207	0.2542	98.1317
0.25723	79.4127	0.2542	98.3866
0.2579	79.6184	0.25604	98.6415
0.25856	79.8242	0.25604	98.8964
0.25923	80.0299	0.25604	99.1513
0.2599	80.2356	0.25788	99.4062
0.26056	80.4413	0.25788	99.6611
0.26123	80.6471	0.25788	99.9159
0.26189	80.8528	0.25973	100.171
0.26256	81.0585	0.25973	100.426
0.26323	81.2643	0.26157	100.681
0.26389	81.47	0.26157	100.935
0.26456	81.6757	0.26157	101.19
0.26523	81.8815	0.26341	101.445
0.26589	82.0872	0.26341	101.7
0.26656	82.2929	0.26341	101.955
0.26723	82.4987	0.26525	102.21
0.26789	82.7044	0.26525	102.465
0.26856	82.9101	0.26525	102.72
0.26922	83.1159	0.26709	102.975
0.26989	83.3216	0.26709	103.229
0.27056	83.5273	0.26894	103.484
0.27122	83.7331	0.26894	103.739
0.27189	83.9388	0.26894	103.994
0.27256	84.1445	0.27078	104.249
0.27322	84.3503	0.27078	104.504
0.27389	84.556	0.27078	104.759
0.27456	84.7617	0.27262	105.014
0.27522	84.9675	0.27262	105.269
0.27589	85.1732	0.27262	105.523
0.27656	85.3789	0.27446	105.778
0.27722	85.5846	0.27446	106.033
0.27789	85.7904	0.2763	106.288
0.27855	85.9961	0.2763	106.543
0.27922	86.2018	0.2763	106.798
0.27989	86.4076	0.27815	107.053
0.28055	86.6133	0.27815	107.308
0.28122	86.8191	0.27815	107.563
0.28189	87.0248	0.27999	107.817
0.28255	87.2305	0.27999	108.072
0.28322	87.4362	0.27999	108.327
0.28389	87.642	0.28183	108.582
0.28455	87.8477	0.28183	108.837
0.28522	88.0534	0.28367	109.092
0.28588	88.2592	0.28367	109.347
0.28655	88.4649	0.28367	109.602
0.28722	88.6706	0.28551	109.857
0.28788	88.8764	0.28551	110.111
0.28855	89.0821	0.28551	110.366
0.28922	89.2878	0.28736	110.621
0.28988	89.4936	0.28736	110.876
0.29055	89.6993	0.28736	111.131
0.29122	89.905	0.2892	111.386
0.29188	90.1108	0.2892	111.641
0.29255	90.3165	0.29104	111.896
0.29321	90.5222	0.29104	112.151
0.29388	90.728	0.29104	112.405
0.29455	90.9337	0.29288	112.66
0.29521	91.1394	0.29288	112.915
0.29588	91.3452	0.29288	113.17
0.29655	91.5509	0.29472	113.425
0.29721	91.7566	0.29472	113.68
0.29788	91.9624	0.29657	113.935
0.29855	92.1681	0.29657	114.19
0.29921	92.3738	0.29657	114.445
0.29988	92.5795	0.29841	114.699
0.30055	92.7853	0.29841	114.954
0.30121	92.991	0.29841	115.209
0.30188	93.1967	0.30025	115.464
0.30254	93.4025	0.30025	115.719
0.30321	93.6082	0.30025	115.974
0.30388	93.814	0.30209	116.229
0.30454	94.0197	0.30209	116.484
0.30521	94.2254	0.30209	116.739
0.30588	94.4311	0.30393	116.993
0.30654	94.6369	0.30393	117.248
0.30721	94.8426	0.30578	117.503
0.30788	95.0483	0.30578	117.758
0.30854	95.2541	0.30578	118.013
0.30921	95.4598	0.30762	118.268
0.30987	95.6655	0.30762	118.523
0.31054	95.8713	0.30762	118.778
0.31121	96.077	0.30946	119.033
0.31187	96.2827	0.30946	119.287
0.31254	96.4885	0.30946	119.542
0.31321	96.6942	0.3113	119.797
0.31387	96.8999	0.3113	120.052
0.31454	97.1057	0.31314	120.307
0.31521	97.3114	0.31314	120.562
0.31587	97.5171	0.31314	120.817
0.31654	97.7229	0.31499	121.072
0.31721	97.9286	0.31499	121.326
0.31787	98.1343	0.31499	121.581
0.31854	98.3401	0.31683	121.836
0.3192	98.5458	0.31683	122.091
0.31987	98.7515	0.31683	122.346
0.32054	98.9573	0.31867	122.601
0.3212	99.163	0.31867	122.856
0.32187	99.3687	0.32051	123.111
0.32254	99.5744	0.32051	123.366
0.3232	99.7802	0.32051	123.62
0.32387	99.9859	0.32051	123.875
0.32454	100.192	0.32235	124.13
0.3252	100.397	0.32235	124.385
0.32587	100.603	0.3242	124.64
0.32653	100.809	0.3242	124.895
0.3272	101.015	0.3242	125.15
0.32787	101.22	0.32604	125.405
0.32853	101.426	0.32604	125.66
0.3292	101.632	0.32788	125.914
0.32987	101.838	0.32788	126.169
0.33053	102.043	0.32788	126.424
0.3312	102.249	0.32788	126.679
0.33187	102.455	0.32972	126.934
0.33253	102.66	0.32972	127.189
0.3332	102.866	0.33156	127.444
0.33387	103.072	0.33156	127.699
0.33453	103.278	0.33156	127.954
0.3352	103.483	0.33341	128.208
0.33586	103.689	0.33341	128.463
0.33653	103.895	0.33525	128.718
0.3372	104.101	0.33525	128.973
0.33786	104.306	0.33525	129.228
0.33853	104.512	0.33525	129.483
0.3392	104.718	0.33709	129.738
0.33986	104.923	0.33709	129.993
0.34053	105.129	0.33893	130.248
0.3412	105.335	0.33893	130.502
0.34186	105.541	0.33893	130.757
0.34253	105.746	0.34077	131.012
0.34319	105.952	0.34077	131.267
0.34386	106.158	0.34262	131.522
0.34453	106.364	0.34262	131.777
0.34519	106.569	0.34262	132.032
0.34586	106.775	0.34262	132.287
0.34653	106.981	0.34446	132.542
0.34719	107.187	0.34446	132.796
0.34786	107.392	0.3463	133.051
0.34853	107.598	0.3463	133.306
0.34919	107.804	0.3463	133.561
0.34986	108.009	0.34814	133.816
0.35053	108.215	0.34814	134.071
0.35119	108.421	0.34814	134.326
0.35186	108.627	0.34998	134.581
0.35252	108.832	0.34998	134.836
0.35319	109.038	0.34998	135.09
0.35386	109.244	0.35183	135.345
0.35452	109.45	0.35183	135.6
0.35519	109.655	0.35367	135.855
0.35586	109.861	0.35367	136.11
0.35652	110.067	0.35367	136.365
0.35719	110.273	0.35551	136.62
0.35786	110.478	0.35551	136.875
0.35852	110.684	0.35551	137.13
0.35919	110.89	0.35735	137.384
0.35985	111.095	0.35735	137.639
0.36052	111.301	0.35735	137.894
0.36119	111.507	0.3592	138.149
0.36185	111.713	0.3592	138.404
0.36252	111.918	0.36104	138.659
0.36319	112.124	0.36104	138.914
0.36385	112.33	0.36104	139.169
0.36452	112.536	0.36288	139.424
0.36519	112.741	0.36288	139.678
0.36585	112.947	0.36288	139.933
0.36652	113.153	0.36472	140.188
0.36718	113.359	0.36472	140.443
0.36785	113.564	0.36472	140.698
0.36852	113.77	0.36656	141.13
0.36918	113.976	0.36656	141.317
0.36985	114.181	0.3684	141.525
0.37052	114.387	0.3684	141.72
0.37118	114.593	0.3684	141.9
0.37185	114.799	0.37025	142.1
0.37252	115.004	0.37025	142.214
0.37318	115.21	0.37209	142.363
0.37385	115.416	0.37209	142.565
0.37452	115.622	0.37209	142.75
0.37518	115.827	0.37209	142.889
0.37585	116.033	0.37393	143.089
0.37651	116.239	0.37393	143.32
0.37718	116.445	0.37577	143.565
0.37785	116.65	0.37577	143.755
0.37851	116.856	0.37577	144.01
0.37918	117.062	0.37762	144.252
0.37985	117.267	0.37762	144.444
0.38051	117.473	0.37946	144.615
0.38118	117.679	0.37946	144.81
0.38185	117.885	0.37946	145.008
0.38251	118.09	0.37946	145.158
0.38318	118.296	0.3813	145.354
0.38384	118.502	0.3813	145.519
0.38451	118.708	0.38314	145.656
0.38518	118.913	0.38314	145.843
0.38584	119.119	0.38314	146.039
0.38651	119.325	0.38498	146.21
0.38718	119.53	0.38498	146.396
0.38784	119.736	0.38682	146.58
0.38851	119.942	0.38682	146.764
0.38918	120.148	0.38682	146.885
0.38984	120.353	0.38682	147.093
0.39051	120.559	0.38867	147.272
0.39118	120.765	0.38867	147.465
0.39184	120.971	0.39051	147.647
0.39251	121.176	0.39051	147.837
0.39317	121.382	0.39051	148.022
0.39384	121.588	0.39235	148.263
0.39451	121.794	0.39235	148.519
0.39517	121.999	0.39235	148.693
0.39584	122.205	0.39419	148.836
0.39651	122.411	0.39419	149.03
0.39717	122.616	0.39419	149.159
0.39784	122.822	0.39604	149.344
0.39851	123.028	0.39604	149.538
0.39917	123.234	0.39788	149.72
0.39984	123.439	0.39788	149.932
0.4005	123.645	0.39788	150.168
0.40117	123.851	0.39972	150.356
0.40184	124.057	0.39972	150.569
0.4025	124.262	0.39972	150.716
0.40317	124.468	0.40156	150.902
0.40384	124.674	0.40156	151.048
0.4045	124.88	0.40156	151.231
0.40517	125.085	0.4034	151.409
0.40584	125.291	0.4034	151.57
0.4065	125.497	0.4034	151.797
0.40717	125.702	0.40525	151.963
0.40784	125.908	0.40525	152.175
0.4085	126.114	0.40709	152.356
0.40917	126.32	0.40709	152.575
0.40983	126.525	0.40709	152.801
0.4105	126.731	0.40893	152.998
0.41117	126.937	0.40893	153.158
0.41183	127.143	0.40893	153.309
0.4125	127.348	0.41077	153.51
0.41317	127.554	0.41077	153.715
0.41383	127.76	0.41077	153.922
0.4145	127.966	0.41261	154.14
0.41517	128.171	0.41261	154.375
0.41583	128.377	0.41261	154.594
0.4165	128.583	0.41446	154.778
0.41716	128.788	0.41446	154.966
0.41783	128.994	0.4163	155.191
0.4185	129.2	0.4163	155.408
0.41916	129.406	0.4163	155.59
0.41983	129.611	0.41814	155.768
0.4205	129.817	0.41814	155.936
0.42116	130.023	0.41814	156.125
0.42183	130.229	0.41998	156.378
0.4225	130.434	0.41998	156.598
0.42316	130.64	0.41998	156.803
0.42383	130.846	0.42182	157.004
0.42449	131.052	0.42182	157.176
0.42516	131.257	0.42367	157.364
0.42583	131.463	0.42367	157.542
0.42649	131.669	0.42367	157.71
0.42716	131.874	0.42551	157.914
0.42783	132.08	0.42551	158.045
0.42849	132.286	0.42551	158.252
0.42916	132.492	0.42735	158.434
0.42983	132.697	0.42735	158.619
0.43049	132.903	0.42735	158.812
0.43116	133.109	0.42919	159.039
0.43183	133.315	0.42919	159.304
0.43249	133.52	0.43103	159.534
0.43316	133.726	0.43103	159.734
0.43382	133.932	0.43103	159.923
0.43449	134.137	0.43103	160.094
0.43516	134.343	0.43288	160.279
0.43582	134.549	0.43288	160.502
0.43649	134.755	0.43472	160.691
0.43716	134.96	0.43472	160.867
0.43782	135.166	0.43472	161.095
0.43849	135.372	0.43656	161.371
0.43916	135.578	0.43656	161.608
0.43982	135.783	0.4384	161.834
0.44049	135.989	0.4384	161.969
0.44115	136.195	0.4384	162.232
0.44182	136.401	0.4384	162.378
0.44249	136.606	0.44024	162.555
0.44315	136.812	0.44024	162.775
0.44382	137.018	0.44209	162.987
0.44449	137.223	0.44209	163.177
0.44515	137.429	0.44209	163.37
0.44582	137.635	0.44393	163.55
0.44649	137.841	0.44393	163.776
0.44715	138.046	0.44577	163.997
0.44782	138.252	0.44577	164.246
0.44849	138.458	0.44577	164.418
0.44915	138.664	0.44577	164.611
0.44982	138.869	0.44761	164.76
0.45048	139.075	0.44761	165.023
0.45115	139.281	0.44945	165.192
0.45182	139.487	0.44945	165.375
0.45248	139.692	0.44945	165.595
0.45315	139.898	0.4513	165.795
0.45382	140.104	0.4513	165.996
0.45448	140.309	0.4513	166.149
0.45515	140.515	0.45314	166.394
0.45582	140.721	0.45314	166.609
0.45648	140.927	0.45314	166.84
0.45715	141.132	0.45498	167.026
0.45781	141.338	0.45498	167.265
0.45848	141.544	0.45682	167.442
0.45915	141.75	0.45682	167.671
0.45981	141.955	0.45682	167.838
0.46048	142.161	0.45866	168.087
0.46115	142.367	0.45866	168.327
0.46181	142.573	0.45866	168.574
0.46248	142.778	0.46051	168.768
0.46315	142.984	0.46051	168.971
0.46381	143.19	0.46051	169.161
0.46448	143.395	0.46235	169.349
0.46515	143.601	0.46235	169.561
0.46581	143.807	0.46235	169.749
0.46648	144.013	0.46419	169.939
0.46714	144.218	0.46419	170.192
0.46781	144.424	0.46603	170.466
0.46848	144.63	0.46603	170.67
0.46914	144.836	0.46603	170.885
0.46981	145.041	0.46787	171.14
0.47048	145.247	0.46787	171.294
0.47114	145.453	0.46787	171.493
0.47181	145.659	0.46972	171.684
0.47248	145.864	0.46972	171.858
0.47314	146.07	0.46972	172.092
0.47381	146.276	0.47156	172.3
0.47447	146.481	0.47156	172.54
0.47514	146.687	0.4734	172.835
0.47581	146.893	0.4734	173.061
0.47647	147.099	0.4734	173.276
0.47714	147.304	0.47524	173.456
0.47781	147.51	0.47524	173.674
0.47847	147.716	0.47524	173.848
0.47914	147.922	0.47708	174.009
0.47981	148.127	0.47708	174.228
0.48047	148.333	0.47708	174.405
0.48114	148.539	0.47893	174.641
0.4818	148.744	0.47893	174.871
0.48247	148.95	0.48077	175.109
0.48314	149.156	0.48077	175.386
0.4838	149.362	0.48077	175.589
0.48447	149.567	0.48261	175.806
0.48514	149.773	0.48261	175.974
0.4858	149.979	0.48261	176.162
0.48647	150.185	0.48445	176.298
0.48714	150.39	0.48445	176.437
0.4878	150.596	0.48445	176.652
0.48847	150.802	0.48629	176.917
0.48914	151.008	0.48629	177.138
0.4898	151.213	0.48629	177.364
0.49047	151.419	0.48814	177.692
0.49113	151.625	0.48814	177.946
0.4918	151.83	0.48998	178.129
0.49247	152.036	0.48998	178.335
0.49313	152.242	0.48998	178.523
0.4938	152.448	0.49182	178.727
0.49447	152.653	0.49182	178.919
0.49513	152.859	0.49182	179.135
0.4958	153.065	0.49366	179.356
0.49647	153.271	0.49366	179.595
0.49713	153.476	0.49366	179.827
0.4978	153.682	0.4955	180.04
0.49846	153.888	0.4955	180.338
0.49913	154.094	0.49735	180.511
0.4998	154.299	0.49735	180.69
0.50103	154.45	0.49735	180.876
0.50103	154.605	0.49919	181.098
0.50287	154.73	0.49919	181.287
0.50287	154.847	0.49919	181.524
0.50471	154.991	0.50103	181.756
0.50471	155.066	0.50103	181.921
0.50471	155.187	0.50103	182.174
0.50471	155.284	0.50287	182.377
0.50656	155.448	0.50287	182.561
0.50656	155.538	0.50471	182.837
0.5084	155.667	0.50471	183.02
0.5084	155.783	0.50471	183.174
0.5084	155.919	0.50656	183.374
0.51024	156.049	0.50656	183.554
0.51024	156.238	0.50656	183.779
0.51024	156.387	0.5084	183.997
0.51208	156.474	0.5084	184.263
0.51208	156.6	0.51024	184.52
0.51208	156.711	0.51024	184.747
0.51392	156.812	0.51024	184.965
0.51392	156.897	0.51208	185.183
0.51392	157.003	0.51208	185.341
0.51577	157.191	0.51208	185.55
0.51577	157.291	0.51392	185.769
0.51577	157.403	0.51392	185.993
0.51761	157.559	0.51392	186.189
0.51761	157.72	0.51577	186.39
0.51945	157.86	0.51577	186.577
0.51945	157.93	0.51577	186.792
0.51945	158.014	0.51761	187.092
0.51945	158.141	0.51761	187.265
0.52129	158.316	0.51945	187.533
0.52129	158.436	0.51945	187.73
0.52313	158.572	0.51945	187.916
0.52313	158.785	0.52129	188.086
0.52313	158.91	0.52129	188.269
0.52498	159.007	0.52129	188.533
0.52498	159.127	0.52313	188.776
0.52682	159.207	0.52313	188.998
0.52682	159.339	0.52498	189.203
0.52682	159.446	0.52498	189.447
0.52866	159.568	0.52498	189.653
0.52866	159.714	0.52682	189.836
0.52866	159.89	0.52682	189.972
0.5305	160.027	0.52682	190.17
0.5305	160.132	0.52866	190.382
0.5305	160.305	0.52866	190.628
0.53234	160.424	0.52866	190.842
0.53234	160.576	0.5305	191.03
0.53419	160.694	0.5305	191.27
0.53419	160.818	0.53235	191.487
0.53419	160.912	0.53235	191.73
0.53603	161.012	0.53235	191.963
0.53603	161.154	0.53419	192.168
0.53603	161.282	0.53419	192.33
0.53787	161.434	0.53419	192.5
0.53787	161.544	0.53603	192.722
0.53971	161.644	0.53603	192.955
0.53971	161.749	0.53603	193.185
0.53971	161.893	0.53787	193.375
0.54155	162.023	0.53787	193.587
0.54155	162.152	0.53787	193.793
0.54155	162.24	0.53971	193.997
0.5434	162.324	0.53971	194.233
0.5434	162.474	0.54155	194.463
0.5434	162.629	0.54155	194.655
0.54524	162.791	0.54155	194.87
0.54524	162.932	0.5434	195.054
0.54524	163.049	0.5434	195.221
0.54708	163.217	0.5434	195.404
0.54708	163.342	0.54524	195.631
0.54892	163.479	0.54524	195.856
0.54892	163.562	0.54524	196.071
0.54892	163.598	0.54708	196.28
0.54892	163.718	0.54708	196.535
0.55076	163.84	0.54892	196.764
0.55076	163.971	0.54892	196.984
0.55261	164.08	0.54892	197.154
0.55261	164.238	0.54892	197.318
0.55261	164.331	0.55077	197.545
0.55445	164.53	0.55077	197.752
0.55445	164.662	0.55261	197.995
0.55629	164.825	0.55261	198.198
0.55629	164.929	0.55261	198.457
0.55629	165.026	0.55445	198.72
0.55629	165.136	0.55445	198.925
0.55813	165.27	0.55629	199.16
0.55813	165.416	0.55629	199.387
0.55813	165.536	0.55629	199.616
0.55998	165.668	0.55629	199.803
0.55998	165.827	0.55813	199.993
0.55998	165.959	0.55813	200.175
0.56182	166.118	0.55998	200.363
0.56182	166.304	0.55998	200.592
0.56366	166.495	0.55998	200.832
0.56366	166.598	0.56182	201.079
0.56366	166.71	0.56182	201.274
0.56366	166.825	0.56366	201.511
0.5655	166.978	0.56366	201.725
0.5655	167.06	0.56366	201.888
0.56734	167.22	0.56366	202.065
0.56734	167.327	0.5655	202.262
0.56734	167.488	0.5655	202.454
0.56918	167.644	0.56734	202.678
0.56918	167.836	0.56734	202.9
0.56918	168.002	0.56734	203.136
0.57103	168.129	0.56919	203.371
0.57103	168.253	0.56919	203.635
0.57103	168.42	0.57103	203.898
0.57287	168.528	0.57103	204.071
0.57287	168.635	0.57103	204.27
0.57287	168.823	0.57103	204.484
0.57471	168.944	0.57287	204.666
0.57471	169.092	0.57287	204.884
0.57471	169.225	0.57471	205.092
0.57655	169.338	0.57471	205.32
0.57655	169.523	0.57471	205.505
0.5784	169.7	0.57655	205.8
0.5784	169.854	0.57655	205.984
0.5784	170.018	0.5784	206.184
0.5784	170.153	0.5784	206.367
0.58024	170.285	0.5784	206.575
0.58024	170.422	0.5784	206.777
0.58208	170.583	0.58024	206.977
0.58208	170.79	0.58024	207.189
0.58208	170.967	0.58208	207.42
0.58392	171.134	0.58208	207.647
0.58392	171.227	0.58208	207.894
0.58392	171.382	0.58392	208.105
0.58576	171.527	0.58392	208.297
0.58576	171.659	0.58576	208.521
0.58576	171.79	0.58576	208.748
0.5876	172.005	0.58576	208.936
0.5876	172.168	0.58576	209.124
0.5876	172.299	0.58761	209.365
0.58945	172.505	0.58761	209.58
0.58945	172.671	0.58945	209.814
0.58945	172.867	0.58945	209.986
0.59129	173.025	0.58945	210.226
0.59129	173.14	0.59129	210.463
0.59313	173.329	0.59129	210.719
0.59313	173.477	0.59313	210.928
0.59313	173.676	0.59313	211.067
0.59313	173.81	0.59313	211.261
0.59497	174.007	0.59313	211.452
0.59497	174.159	0.59497	211.631
0.59682	174.26	0.59497	211.909
0.59682	174.463	0.59682	212.148
0.59682	174.623	0.59682	212.349
0.59866	174.855	0.59682	212.556
0.59866	175.005	0.59866	212.759
0.59866	175.13	0.59866	213.018
0.6005	175.273	0.6005	213.219
0.6005	175.422	0.6005	213.433
0.6005	175.575	0.6005	213.605
0.60234	175.789	0.6005	213.783
0.60234	175.935	0.60234	213.968
0.60234	176.128	0.60234	214.199
0.60418	176.269	0.60418	214.389
0.60418	176.444	0.60418	214.549
0.60603	176.647	0.60418	214.815
0.60603	176.804	0.60603	215.012
0.60787	176.992	0.60603	215.18
0.60787	177.125	0.60787	215.385
0.60787	177.307	0.60787	215.587
0.60787	177.459	0.60787	215.785
0.60971	177.579	0.60971	216.028
0.60971	177.731	0.60971	216.257
0.61155	177.91	0.60971	216.455
0.61155	178.048	0.61155	216.655
0.61339	178.196	0.61155	216.876
0.61339	178.336	0.61155	217.083
0.61339	178.47	0.61339	217.293
0.61524	178.593	0.61339	217.466
0.61524	178.733	0.61524	217.683
0.61524	178.865	0.61524	217.81
0.61708	178.992	0.61524	217.951
0.61708	179.162	0.61708	218.151
0.61892	179.283	0.61708	218.313
0.61892	179.416	0.61708	218.519
0.61892	179.557	0.61892	218.708
0.62076	179.756	0.61892	218.894
0.62076	179.941	0.61892	219.152
0.6226	180.098	0.62076	219.321
0.6226	180.264	0.62076	219.572
0.6226	180.364	0.6226	219.794
0.6226	180.453	0.6226	219.953
0.62445	180.597	0.6226	220.092
0.62445	180.669	0.62445	220.215
0.62629	180.836	0.62445	220.332
0.62629	181.016	0.62445	220.597
0.62813	181.145	0.62629	220.761
0.62813	181.319	0.62629	221.012
0.62813	181.441	0.62629	221.238
0.62997	181.599	0.62813	221.421
0.62997	181.741	0.62813	221.699
0.62997	181.833	0.62997	221.923
0.63181	181.988	0.62997	222.042
0.63181	182.118	0.62997	222.229
0.63366	182.24	0.63181	222.381
0.63366	182.375	0.63181	222.568
0.6355	182.499	0.63181	222.724
0.6355	182.625	0.63366	222.934
0.63734	182.76	0.63366	223.129
0.63734	182.881	0.63366	223.362
0.63734	182.918	0.6355	223.589
0.63918	182.999	0.6355	223.806
0.63918	183.145	0.63734	223.994
0.63918	183.296	0.63734	224.208
0.64102	183.391	0.63734	224.37
0.64102	183.457	0.63918	224.557
0.64102	183.576	0.63918	224.761
0.64287	183.712	0.63918	224.932
0.64287	183.808	0.64102	225.078
0.64471	183.87	0.64102	225.128
0.64471	183.975	0.64287	224.93
0.64471	184.039	0.64287	224.814
0.64471	184.215	0.64471	224.759
0.64655	184.328	0.64471	224.492
0.64655	184.471	0.64471	224.242
0.64839	184.585	0.64655	224.123
0.64839	184.662	0.64655	224.07
0.64839	184.764	0.64655	224.113
0.65023	184.907	0.64839	224.207
0.65023	185.014	0.64839	224.272
0.65208	185.205	0.64839	224.426
0.65208	185.323	0.65023	224.616
0.65208	185.411	0.65023	224.768
0.65208	185.508	0.65208	224.972
0.65392	185.616	0.65208	225.115
0.65392	185.771	0.65208	225.276
0.65576	185.829	0.65208	225.443
0.65576	186.015	0.65392	225.653
0.65576	186.142	0.65392	225.804
0.6576	186.27	0.65392	226.036
0.6576	186.397	0.65576	226.252
0.6576	186.553	0.65576	226.448
0.65944	186.695	0.65576	226.694
0.65944	186.814	0.6576	226.903
0.65944	186.921	0.6576	227.118
0.65944	187.064	0.65944	227.312
0.66129	187.226	0.65944	227.494
0.66129	187.333	0.65944	227.64
0.66313	187.493	0.65944	227.83
0.66313	187.644	0.66129	228.015
0.66313	187.753	0.66129	228.241
0.66497	187.927	0.66313	228.446
0.66497	188.069	0.66313	228.706
0.66497	188.23	0.66313	228.893
0.66681	188.332	0.66497	229.104
0.66681	188.47	0.66497	229.383
0.66681	188.62	0.66497	229.624
0.66865	188.797	0.66681	229.784
0.66865	188.871	0.66681	229.927
0.6705	189.022	0.66681	230.063
0.6705	189.182	0.66865	230.228
0.6705	189.357	0.66865	230.397
0.67234	189.495	0.66865	230.556
0.67234	189.601	0.6705	230.749
0.67418	189.757	0.6705	230.997
0.67418	189.87	0.6705	231.202
0.67418	190.02	0.67234	231.399
0.67418	190.128	0.67234	231.535
0.67602	190.251	0.67418	231.626
0.67602	190.412	0.67418	231.674
0.67786	190.537	0.67418	231.612
0.67786	190.712	0.67602	231.434
0.67971	190.853	0.67602	231.295
0.67971	190.952	0.67786	231.14
0.68155	191.112	0.67786	230.936
0.68155	191.172	0.67971	230.626
0.68155	191.257	0.67971	229.873
0.68339	191.341	0.68155	229.046
0.68339	191.499	0.68155	228.442
0.68339	191.611	0.68155	228.005
0.68523	191.73	0.68339	227.73
0.68523	191.886	0.68339	227.612
0.68707	191.991	0.68339	227.52
0.68707	192.124	0.68523	227.551
0.68707	192.203	0.68523	227.635
0.68892	192.325	0.68523	227.762
0.68892	192.431	0.68708	227.859
0.68892	192.513	0.68708	227.981
0.69076	192.635	0.68892	228.193
0.69076	192.8	0.68892	228.326
0.6926	192.945	0.68892	228.448
0.6926	193.016	0.68892	228.597
0.6926	193.139	0.69076	228.752
0.69444	193.295	0.69076	228.924
0.69444	193.36	0.69076	229.081
0.69628	193.5	0.6926	229.278
0.69628	193.59	0.6926	229.502
0.69628	193.667	0.6926	229.647
0.69628	193.776	0.69444	229.869
0.69813	193.845	0.69444	230.027
0.69813	193.926	0.69444	230.176
0.69813	194.055	0.69628	230.374
0.69997	194.206	0.69628	230.518
0.69997	194.305	0.69628	230.652
0.70181	194.402	0.69813	230.757
0.70181	194.527	0.69813	230.943
0.70181	194.662	0.69813	231.118
0.70365	194.807	0.69997	231.279
0.70365	194.933	0.69997	231.422
0.70365	195.026	0.69997	231.632
0.70365	195.151	0.70181	231.787
0.70549	195.299	0.70181	231.941
0.70549	195.451	0.70365	232.075
0.70734	195.56	0.70365	232.198
0.70734	195.693	0.70365	232.306
0.70734	195.851	0.70365	232.429
0.70918	195.989	0.7055	232.568
0.70918	196.109	0.7055	232.707
0.70918	196.23	0.70734	232.882
0.71102	196.328	0.70734	233.026
0.71102	196.44	0.70734	233.192
0.71102	196.549	0.70918	233.368
0.71286	196.667	0.70918	233.537
0.71286	196.85	0.70918	233.666
0.71286	196.965	0.71102	233.807
0.7147	197.087	0.71102	233.958
0.7147	197.207	0.71102	234.066
0.7147	197.343	0.71286	234.23
0.71655	197.487	0.71286	234.338
0.71655	197.675	0.71286	234.467
0.71839	197.82	0.7147	234.689
0.71839	197.939	0.7147	234.824
0.71839	198.04	0.7147	234.996
0.71839	198.165	0.71655	235.109
0.72023	198.281	0.71655	235.237
0.72023	198.416	0.71839	235.336
0.72207	198.591	0.71839	235.46
0.72207	198.713	0.71839	235.633
0.72207	198.956	0.72023	235.704
0.72391	199.087	0.72023	235.825
0.72391	199.246	0.72023	235.977
0.72576	199.39	0.72207	236.11
0.72576	199.51	0.72207	236.246
0.72576	199.593	0.72207	236.41
0.72576	199.739	0.72392	236.529
0.7276	199.876	0.72392	236.692
0.7276	200.008	0.72576	236.859
0.72944	200.11	0.72576	236.949
0.72944	200.261	0.72576	237.037
0.72944	200.418	0.7276	237.142
0.73128	200.578	0.7276	237.219
0.73128	200.708	0.7276	237.345
0.73128	200.839	0.72944	237.445
0.73313	200.989	0.72944	237.601
0.73313	201.135	0.72944	237.734
0.73313	201.257	0.73128	237.849
0.73497	201.375	0.73128	237.955
0.73497	201.52	0.73313	238.099
0.73497	201.657	0.73313	238.179
0.73681	201.832	0.73313	238.353
0.73681	201.936	0.73497	238.42
0.73681	202.081	0.73497	238.496
0.73865	202.279	0.73497	238.579
0.73865	202.449	0.73681	238.693
0.74049	202.575	0.73681	238.892
0.74049	202.663	0.73681	238.989
0.74049	202.792	0.73865	239.138
0.74233	202.934	0.73865	239.252
0.74233	203.013	0.74049	239.355
0.74233	203.186	0.74049	239.454
0.74418	203.341	0.74049	239.538
0.74418	203.487	0.74234	239.625
0.74602	203.647	0.74234	239.741
0.74602	203.819	0.74234	239.858
0.74602	203.938	0.74418	239.969
0.74786	204.104	0.74418	240.042
0.74786	204.265	0.74418	240.127
0.74786	204.358	0.74602	240.293
0.7497	204.524	0.74602	240.405
0.7497	204.667	0.74786	240.437
0.7497	204.789	0.74786	240.512
0.75155	204.946	0.74786	240.605
0.75155	205.09	0.7497	240.706
0.75339	205.223	0.7497	240.798
0.75339	205.345	0.7497	240.868
0.75339	205.464	0.75155	240.99
0.75523	205.595	0.75155	241.089
0.75523	205.729	0.75155	241.163
0.75523	205.821	0.75339	241.266
0.75707	205.936	0.75339	241.37
0.75707	206.103	0.75523	241.503
0.75707	206.262	0.75523	241.571
0.75891	206.424	0.75523	241.617
0.75891	206.551	0.75523	241.679
0.76076	206.682	0.75707	241.75
0.76076	206.857	0.75707	241.811
0.76076	206.97	0.75891	241.867
0.7626	207.057	0.75891	241.911
0.7626	207.151	0.75891	241.999
0.7626	207.32	0.76076	242.113
0.76444	207.409	0.76076	242.2
0.76444	207.509	0.7626	242.292
0.76444	207.667	0.7626	242.248
0.76628	207.798	0.7626	242.302
0.76628	207.97	0.76444	242.403
0.76628	208.155	0.76444	242.485
0.76812	208.331	0.76444	242.557
0.76812	208.492	0.76628	242.573
0.76997	208.636	0.76628	242.65
0.76997	208.732	0.76628	242.755
0.76997	208.834	0.76812	242.831
0.77181	208.969	0.76812	242.914
0.77181	209.068	0.76997	242.973
0.77181	209.283	0.76997	243.008
0.77365	209.388	0.76997	243.09
0.77365	209.5	0.76997	243.11
0.77365	209.653	0.77181	243.134
0.77549	209.778	0.77181	243.193
0.77549	209.926	0.77365	243.261
0.77733	210.098	0.77365	243.357
0.77733	210.238	0.77365	243.461
0.77733	210.357	0.77549	243.539
0.77733	210.479	0.77549	243.622
0.77918	210.651	0.77733	243.677
0.77918	210.792	0.77733	243.732
0.78102	210.916	0.77733	243.73
0.78102	211.118	0.77918	243.837
0.78102	211.297	0.77918	243.892
0.78286	211.444	0.77918	243.946
0.78286	211.592	0.78102	244.009
0.78286	211.763	0.78102	244.049
0.7847	211.91	0.78102	244.094
0.7847	212.049	0.78286	244.191
0.7847	212.171	0.78286	244.245
0.78654	212.347	0.7847	244.307
0.78654	212.522	0.7847	244.311
0.78654	212.64	0.7847	244.352
0.78839	212.846	0.78654	244.421
0.78839	212.973	0.78654	244.457
0.78839	213.115	0.78654	244.49
0.79023	213.274	0.78839	244.569
0.79023	213.423	0.78839	244.566
0.79207	213.53	0.78839	244.711
0.79207	213.684	0.79023	244.752
0.79207	213.854	0.79023	244.856
0.79391	213.98	0.79207	244.879
0.79391	214.134	0.79207	244.898
0.79391	214.248	0.79207	244.951
0.79575	214.399	0.79391	244.998
0.79575	214.573	0.79391	245.064
0.7976	214.727	0.79391	245.092
0.7976	214.858	0.79575	245.127
0.79944	214.977	0.79575	245.177
0.79944	215.108	0.79575	245.231
0.79944	215.225	0.7976	245.286
0.80128	215.366	0.7976	245.353
0.80128	215.522	0.79944	245.342
0.80312	215.629	0.79944	245.379
0.80312	215.781	0.79944	245.383
0.80312	215.908	0.80128	245.443
0.80496	216.03	0.80128	245.494
0.80496	216.187	0.80128	245.457
0.80681	216.241	0.80312	245.54
0.80681	216.31	0.80312	245.616
0.80681	216.391	0.80312	245.686
0.80865	216.535	0.80496	245.722
0.80865	216.616	0.80496	245.8
0.80865	216.729	0.80681	245.816
0.81049	216.873	0.80681	245.87
0.81049	216.988	0.80681	245.877
0.81233	217.147	0.80865	245.922
0.81233	217.246	0.80865	245.938
0.81233	217.364	0.80865	245.956
0.81417	217.437	0.81049	246.003
0.81417	217.539	0.81049	246.048
0.81417	217.631	0.81233	246.081
0.81602	217.673	0.81233	246.161
0.81602	217.814	0.81233	246.21
0.81602	217.926	0.81417	246.263
0.81786	218.039	0.81417	246.228
0.81786	218.191	0.81417	246.241
0.81786	218.316	0.81602	246.228
0.8197	218.42	0.81602	246.267
0.8197	218.583	0.81786	246.282
0.8197	218.724	0.81786	246.352
0.82154	218.848	0.81786	246.426
0.82154	218.967	0.8197	246.471
0.82154	219.102	0.8197	246.502
0.82154	219.217	0.82154	246.512
0.82338	219.345	0.82154	246.539
0.82338	219.499	0.82154	246.531
0.82338	219.629	0.82154	246.609
0.82523	219.734	0.82338	246.622
0.82523	219.94	0.82338	246.668
0.82707	220.123	0.82523	246.697
0.82707	220.295	0.82523	246.734
0.82707	220.466	0.82523	246.806
0.82891	220.615	0.82707	246.839
0.82891	220.707	0.82707	246.861
0.82891	220.815	0.82891	246.893
0.83075	220.95	0.82891	246.924
0.83075	221.066	0.82891	246.94
0.83075	221.217	0.82891	246.974
0.83259	221.338	0.83075	247.001
0.83259	221.534	0.83075	247.001
0.83444	221.643	0.83259	247.089
0.83444	221.749	0.83259	247.139
0.83628	221.9	0.83259	247.197
0.83628	221.988	0.83444	247.229
0.83628	222.071	0.83444	247.25
0.83628	222.189	0.83628	247.276
0.83812	222.266	0.83628	247.271
0.83812	222.354	0.83628	247.275
0.83996	222.491	0.83812	247.31
0.83996	222.603	0.83812	247.329
0.83996	222.728	0.83812	247.321
0.8418	222.87	0.83996	247.37
0.8418	222.927	0.83996	247.439
0.84365	223.007	0.83996	247.486
0.84365	223.068	0.8418	247.547
0.84365	223.172	0.8418	247.613
0.84549	223.306	0.84365	247.676
0.84549	223.354	0.84365	247.706
0.84733	223.472	0.84365	247.664
0.84733	223.49	0.84365	247.659
0.84733	223.557	0.84549	247.71
0.84917	223.662	0.84549	247.703
0.84917	223.75	0.84733	247.744
0.84917	223.89	0.84733	247.812
0.85101	223.942	0.84733	247.874
0.85101	224.018	0.84917	247.966
0.85101	224.107	0.84917	247.959
0.85286	224.224	0.85101	247.978
0.85286	224.301	0.85101	247.933
0.85286	224.383	0.85101	247.933
0.8547	224.505	0.85101	247.952
0.8547	224.623	0.85286	248.004
0.8547	224.747	0.85286	247.984
0.85654	224.869	0.8547	248.059
0.85654	224.926	0.8547	248.122
0.85654	225.04	0.8547	248.182
0.85838	225.121	0.85654	248.25
0.85838	225.25	0.85654	248.331
0.85838	225.372	0.85838	248.37
0.86022	225.502	0.85838	248.369
0.86022	225.676	0.85838	248.346
0.86022	225.793	0.85838	248.358
0.86207	225.909	0.86023	248.387
0.86207	226.025	0.86023	248.463
0.86207	226.163	0.86207	248.501
0.86391	226.303	0.86207	248.581
0.86391	226.474	0.86207	248.664
0.86391	226.636	0.86391	248.751
0.86575	226.795	0.86391	248.81
0.86575	226.899	0.86575	248.85
0.86575	227.045	0.86575	248.802
0.86575	227.182	0.86575	248.795
0.86759	227.399	0.86575	248.8
0.86759	227.582	0.86759	248.839
0.86759	227.764	0.86759	248.834
0.86943	227.946	0.86943	248.898
0.86943	228.115	0.86943	248.962
0.86943	228.321	0.86943	248.994
0.87128	228.501	0.87128	249.087
0.87128	228.653	0.87128	249.123
0.87128	228.758	0.87312	249.19
0.87312	228.96	0.87312	249.156
0.87312	229.136	0.87312	249.119
0.87312	229.283	0.87312	249.149
0.87496	229.421	0.87496	249.205
0.87496	229.595	0.87496	249.224
0.87496	229.781	0.8768	249.253
0.8768	229.979	0.8768	249.288
0.8768	230.154	0.8768	249.298
0.8768	230.36	0.87865	249.389
0.87864	230.538	0.87865	249.435
0.87864	230.754	0.88049	249.514
0.88049	230.888	0.88049	249.531
0.88049	231.04	0.88049	249.499
0.88049	231.289	0.88049	249.553
0.88049	231.414	0.88233	249.563
0.88233	231.584	0.88233	249.572
0.88233	231.795	0.88417	249.615
0.88233	232.023	0.88417	249.663
0.88417	232.259	0.88417	249.722
0.88417	232.412	0.88601	249.796
0.88601	232.583	0.88601	249.874
0.88601	232.788	0.88785	249.856
0.88601	232.966	0.88785	249.87
0.88786	233.096	0.88785	249.875
0.88786	233.313	0.88785	249.901
0.88786	233.487	0.8897	249.932
0.8897	233.686	0.8897	249.924
0.8897	233.88	0.89154	249.975
0.8897	234.067	0.89154	249.993
0.89154	234.25	0.89154	250.014
0.89154	234.466	0.89338	250.032
0.89338	234.635	0.89338	250.028
0.89338	234.809	0.89522	250.038
0.89338	235.002	0.89522	250.076
0.89522	235.179	0.89522	250.12
0.89522	235.347	0.89522	250.137
0.89522	235.534	0.89707	250.131
0.89706	235.668	0.89707	250.169
0.89706	235.826	0.89891	250.228
0.89706	236.053	0.89891	250.292
0.89891	236.245	0.89891	250.349
0.89891	236.439	0.90075	250.425
0.90075	236.658	0.90075	250.515
0.90075	236.876	0.90259	250.543
0.90075	237.077	0.90259	250.574
0.90259	237.272	0.90259	250.585
0.90259	237.415	0.90259	250.599
0.90259	237.589	0.90443	250.59
0.90443	237.716	0.90443	250.581
0.90443	237.886	0.90628	250.6
0.90443	238.086	0.90628	250.664
0.90628	238.287	0.90628	250.721
0.90628	238.483	0.90812	250.758
0.90628	238.717	0.90812	250.844
0.90812	238.898	0.90812	250.875
0.90812	239.083	0.90996	250.919
0.90996	239.282	0.90996	250.891
0.90996	239.459	0.90996	250.945
0.90996	239.664	0.9118	250.987
0.90996	239.8	0.9118	251
0.9118	239.958	0.9118	251.068
0.9118	240.124	0.91364	251.095
0.91364	240.343	0.91364	251.135
0.91364	240.492	0.91364	251.176
0.91364	240.686	0.91549	251.219
0.91548	240.867	0.91549	251.269
0.91548	241.058	0.91733	251.3
0.91733	241.234	0.91733	251.291
0.91733	241.39	0.91733	251.321
0.91733	241.56	0.91917	251.328
0.91917	241.764	0.91917	251.349
0.91917	241.987	0.91917	251.41
0.91917	242.145	0.92101	251.472
0.92101	242.332	0.92101	251.575
0.92101	242.494	0.92101	251.601
0.92285	242.721	0.92285	251.691
0.92285	242.917	0.92285	251.755
0.92285	243.071	0.9247	251.728
0.9247	243.231	0.9247	251.766
0.9247	243.438	0.9247	251.769
0.9247	243.603	0.9247	251.846
0.92654	243.743	0.92654	251.903
0.92654	243.876	0.92654	251.985
0.92654	244.111	0.92838	252.022
0.92838	244.323	0.92838	252.044
0.92838	244.463	0.92838	252.077
0.93022	244.642	0.93022	252.131
0.93022	244.847	0.93022	252.208
0.93022	244.96	0.93206	252.2
0.93206	245.143	0.93206	252.257
0.93206	245.248	0.93206	252.275
0.93206	245.362	0.93206	252.291
0.93391	245.519	0.93391	252.297
0.93391	245.619	0.93391	252.302
0.93575	245.813	0.93575	252.324
0.93575	245.932	0.93575	252.397
0.93575	246.084	0.93575	252.461
0.93759	246.263	0.93759	252.497
0.93759	246.47	0.93759	252.606
0.93943	246.587	0.93759	252.688
0.93943	246.761	0.93943	252.747
0.93943	246.878	0.93943	252.753
0.93943	247.014	0.93943	252.729
0.94127	247.147	0.94127	252.776
0.94127	247.256	0.94127	252.836
0.94312	247.443	0.94127	252.861
0.94312	247.588	0.94312	252.927
0.94312	247.769	0.94312	252.956
0.94496	247.985	0.94496	253.055
0.94496	248.154	0.94496	253.144
0.9468	248.338	0.94496	253.158
0.9468	248.442	0.9468	253.187
0.9468	248.612	0.9468	253.238
0.9468	248.738	0.9468	253.29
0.94864	248.865	0.94864	253.312
0.94864	249.031	0.94864	253.352
0.94864	249.169	0.94864	253.41
0.95048	249.36	0.95048	253.478
0.95048	249.536	0.95048	253.539
0.95233	249.759	0.95048	253.583
0.95233	249.892	0.95233	253.659
0.95233	250.041	0.95233	253.673
0.95417	250.19	0.95417	253.749
0.95417	250.325	0.95417	253.786
0.95417	250.473	0.95417	253.777
0.95601	250.649	0.95601	253.817
0.95601	250.813	0.95601	253.866
0.95601	250.992	0.95601	253.922
0.95785	251.21	0.95785	253.971
0.95785	251.368	0.95785	254.026
0.95785	251.493	0.95785	254.027
0.95969	251.635	0.95969	254.116
0.95969	251.809	0.95969	254.194
0.96154	251.956	0.96154	254.266
0.96154	252.078	0.96154	254.337
0.96154	252.166	0.96154	254.374
0.96338	252.293	0.96338	254.434
0.96338	252.42	0.96338	254.481
0.96338	252.597	0.96338	254.498
0.96522	252.748	0.96522	254.526
0.96522	252.858	0.96522	254.586
0.96522	252.992	0.96522	254.711
0.96706	253.179	0.96706	254.764
0.96706	253.288	0.96706	254.793
0.9689	253.392	0.9689	254.801
0.9689	253.53	0.9689	254.855
0.9689	253.639	0.9689	254.82
0.9689	253.757	0.97075	254.881
0.97075	253.868	0.97075	254.932
0.97075	253.989	0.97075	254.967
0.97259	254.157	0.97259	254.96
0.97259	254.279	0.97259	255.032
0.97259	254.444	0.97259	255.124
0.97443	254.624	0.97443	255.175
0.97443	254.83	0.97443	255.262
0.97627	254.99	0.97627	255.322
0.97627	255.119	0.97627	255.309
0.97627	255.222	0.97627	255.365
0.97627	255.325	0.97811	255.398
0.97811	255.51	0.97811	255.445
0.97811	255.655	0.97811	255.467
0.97996	255.842	0.97996	255.582
0.97996	256.016	0.97996	255.575
0.97996	256.231	0.97996	255.653
0.9818	256.421	0.9818	255.742
0.9818	256.566	0.9818	255.775
0.98364	256.747	0.98364	255.764
0.98364	256.89	0.98364	255.837
0.98364	257.02	0.98364	255.859
0.98364	257.198	0.98548	255.908
0.98548	257.251	0.98548	255.965
0.98548	257.41	0.98548	255.956
0.98732	257.614	0.98732	255.994
0.98732	257.795	0.98732	256.057
0.98732	257.984	0.98732	256.146
0.98917	258.172	0.98917	256.247
0.98917	258.37	0.98917	256.326
0.99101	258.515	0.99101	256.379
0.99101	258.641	0.99101	256.401
0.99101	258.752	0.99101	256.404
0.99101	258.903	0.99101	256.418
0.99285	259.048	0.99285	256.449
0.99285	259.199	0.99285	256.468
0.99469	259.377	0.99469	256.588
0.99469	259.58	0.99469	256.667
0.99469	259.727	0.99469	256.718
0.99653	259.881	0.99653	256.828
0.99653	260.077	0.99653	256.896
0.99838	260.211	0.99838	256.933
0.99838	260.335	0.99838	256.96
0.99838	260.434	0.99838	256.941
1.00022	260.587	0.99838	256.981
1.00022	260.73	1.00022	256.986
1.00022	260.885	1.00022	257.026
1.00206	261.06	1.00206	257.107
1.00206	261.196	1.00206	257.165
1.0039	261.372	1.00206	257.225
1.0039	261.51	1.0039	257.327
1.0039	261.64	1.0039	257.371
1.00574	261.783	1.00574	257.459
1.00574	261.933	1.00574	257.466
1.00574	262.096	1.00574	257.486
1.00759	262.234	1.00574	257.51
1.00759	262.324	1.00759	257.558
1.00943	262.436	1.00759	257.589
1.00943	262.544	1.00943	257.685
1.00943	262.698	1.00943	257.707
1.01127	262.851	1.00943	257.747
1.01127	263.02	1.01127	257.91
1.01311	263.2	1.01127	257.919
1.01311	263.342	1.01311	258.003
1.01311	263.462	1.01311	258.045
1.01495	263.581	1.01311	258.063
1.01495	263.689	1.01311	258.056
1.01495	263.782	1.01495	258.115
1.0168	263.914	1.01495	258.153
1.0168	264.053	1.0168	258.234
1.01864	264.226	1.0168	258.322
1.01864	264.357	1.0168	258.373
1.02048	264.435	1.01864	258.472
1.02048	264.529	1.01864	258.493
1.02048	264.616	1.01864	258.584
1.02048	264.737	1.02048	258.667
1.02232	264.834	1.02048	258.689
1.02232	264.928	1.02048	258.716
1.02416	265.058	1.02232	258.771
1.02416	265.224	1.02232	258.792
1.02416	265.344	1.02232	258.886
1.02601	265.46	1.02416	258.986
1.02601	265.547	1.02416	259.064
1.02785	265.7	1.02601	259.12
1.02785	265.807	1.02601	259.164
1.02785	265.877	1.02601	259.232
1.02969	265.972	1.02785	259.27
1.02969	266.056	1.02785	259.261
1.02969	266.19	1.02785	259.271
1.03153	266.265	1.02969	259.319
1.03153	266.328	1.02969	259.324
1.03337	266.476	1.02969	259.407
1.03337	266.626	1.03153	259.47
1.03337	266.764	1.03153	259.557
1.03522	266.885	1.03338	259.676
1.03522	266.971	1.03338	259.701
1.03522	267.032	1.03338	259.77
1.03706	267.183	1.03522	259.813
1.03706	267.311	1.03522	259.832
1.03706	267.394	1.03522	259.86
1.0389	267.511	1.03706	259.91
1.0389	267.644	1.03706	259.966
1.04074	267.788	1.03706	260.051
1.04074	267.93	1.0389	260.131
1.04074	268.001	1.0389	260.206
1.04258	268.149	1.04074	260.242
1.04258	268.259	1.04074	260.333
1.04258	268.285	1.04074	260.411
1.04443	268.418	1.04258	260.483
1.04443	268.551	1.04258	260.472
1.04443	268.671	1.04258	260.52
1.04627	268.721	1.04443	260.507
1.04627	268.887	1.04443	260.497
1.04811	269.03	1.04443	260.529
1.04811	269.08	1.04627	260.69
1.04811	269.216	1.04627	260.767
1.04995	269.379	1.04627	260.886
1.04995	269.447	1.04811	260.935
1.04995	269.537	1.04811	260.974
1.05179	269.649	1.04995	261.033
1.05179	269.746	1.04995	261.031
1.05179	269.87	1.04995	261.107
1.05364	270.023	1.0518	261.156
1.05364	270.122	1.0518	261.203
1.05548	270.282	1.0518	261.264
1.05548	270.427	1.05364	261.324
1.05548	270.517	1.05364	261.367
1.05732	270.558	1.05364	261.427
1.05732	270.671	1.05548	261.474
1.05732	270.761	1.05548	261.555
1.05916	270.869	1.05732	261.606
1.05916	270.95	1.05732	261.598
1.06101	271.046	1.05732	261.581
1.06101	271.162	1.05916	261.625
1.06101	271.278	1.05916	261.709
1.06285	271.411	1.05916	261.741
1.06285	271.517	1.061	261.799
1.06469	271.624	1.061	261.876
1.06469	271.661	1.061	261.966
1.06469	271.698	1.06285	262.011
1.06653	271.801	1.06285	262.06
1.06653	271.874	1.06469	262.126
1.06653	271.989	1.06469	262.191
1.06837	272.047	1.06469	262.214
1.06837	272.131	1.06653	262.238
1.07021	272.211	1.06653	262.273
1.07021	272.333	1.06653	262.305
1.07021	272.422	1.06837	262.367
1.07206	272.461	1.06837	262.48
1.07206	272.526	1.06837	262.533
1.07206	272.6	1.07022	262.629
1.0739	272.697	1.07022	262.641
1.0739	272.764	1.07206	262.755
1.0739	272.893	1.07206	262.795
1.07574	273.02	1.07206	262.811
1.07574	273.109	1.07206	262.859
1.07758	273.263	1.0739	262.894
1.07758	273.33	1.0739	262.951
1.07758	273.418	1.07574	263.004
1.07943	273.505	1.07574	263.085
1.07943	273.552	1.07574	263.188
1.07943	273.676	1.07758	263.254
1.08127	273.817	1.07758	263.317
1.08127	273.842	1.07943	263.357
1.08127	273.931	1.07943	263.384
1.08311	274.071	1.07943	263.37
1.08311	274.201	1.07943	263.379
1.08311	274.309	1.08127	263.45
1.08495	274.381	1.08127	263.493
1.08495	274.534	1.08311	263.555
1.08679	274.608	1.08311	263.577
1.08679	274.735	1.08311	263.68
1.08679	274.761	1.08495	263.733
1.08679	274.863	1.08495	263.792
1.08863	274.982	1.08679	263.853
1.08863	275.076	1.08679	263.906
1.08863	275.186	1.08679	263.95
1.09048	275.327	1.08679	263.989
1.09048	275.454	1.08864	264.06
1.09048	275.513	1.08864	264.126
1.09232	275.633	1.09048	264.179
1.09232	275.689	1.09048	264.253
1.09416	275.85	1.09048	264.316
1.09416	275.984	1.09232	264.393
1.09416	276.17	1.09232	264.495
1.09416	276.29	1.09416	264.525
1.096	276.397	1.09416	264.612
1.096	276.498	1.09416	264.656
1.09785	276.56	1.09416	264.664
1.09785	276.711	1.096	264.779
1.09785	276.868	1.096	264.839
1.09969	276.995	1.09785	264.925
1.09969	277.155	1.09785	264.958
1.09969	277.297	1.09785	264.95
1.10153	277.423	1.09969	265.058
1.10153	277.498	1.09969	265.137
1.10153	277.618	1.10153	265.231
1.10337	277.731	1.10153	265.282
1.10337	277.793	1.10153	265.316
1.10337	277.908	1.10153	265.331
1.10521	278.059	1.10337	265.397
1.10521	278.158	1.10337	265.451
1.10521	278.283	1.10521	265.521
1.10706	278.443	1.10521	265.553
1.10706	278.586	1.10521	265.625
1.1089	278.656	1.10706	265.713
1.1089	278.762	1.10706	265.783
1.1089	278.852	1.1089	265.851
1.1089	278.91	1.1089	265.843
1.11074	279.051	1.1089	265.909
1.11074	279.2	1.1089	265.914
1.11258	279.336	1.11074	265.964
1.11258	279.5	1.11074	266.02
1.11258	279.649	1.11258	266.076
1.11442	279.803	1.11258	266.139
1.11442	279.896	1.11258	266.262
1.11627	279.994	1.11442	266.364
1.11627	280.083	1.11442	266.434
1.11627	280.18	1.11627	266.495
1.11627	280.324	1.11627	266.543
1.11811	280.431	1.11627	266.577
1.11811	280.498	1.11627	266.584
1.11811	280.594	1.11811	266.624
1.11995	280.734	1.11811	266.685
1.11995	280.861	1.11995	266.747
1.12179	280.973	1.11995	266.829
1.12179	281.145	1.11995	266.867
1.12179	281.271	1.12179	266.958
1.12363	281.389	1.12179	266.993
1.12363	281.493	1.12179	267.079
1.12363	281.535	1.12363	267.107
1.12548	281.666	1.12363	267.15
1.12548	281.785	1.12363	267.221
1.12548	281.878	1.12548	267.271
1.12732	281.995	1.12548	267.297
1.12732	282.145	1.12732	267.353
1.12916	282.267	1.12732	267.453
1.12916	282.369	1.12732	267.525
1.12916	282.529	1.12916	267.67
1.131	282.632	1.12916	267.773
1.131	282.751	1.12916	267.811
1.131	282.798	1.131	267.778
1.13284	282.856	1.131	267.805
1.13284	282.963	1.131	267.88
1.13284	283.092	1.13284	267.949
1.13469	283.192	1.13284	267.95
1.13469	283.339	1.13469	267.996
1.13469	283.441	1.13469	268.093
1.13653	283.544	1.13469	268.152
1.13653	283.689	1.13653	268.21
1.13837	283.806	1.13653	268.316
1.13837	283.909	1.13653	268.383
1.13837	284.021	1.13837	268.416
1.13837	284.15	1.13837	268.475
1.14021	284.211	1.13837	268.468
1.14021	284.401	1.14021	268.471
1.14205	284.531	1.14021	268.564
1.14205	284.613	1.14021	268.633
1.14205	284.724	1.14205	268.719
1.1439	284.843	1.14205	268.749
1.1439	284.99	1.1439	268.82
1.14574	285.126	1.1439	268.879
1.14574	285.237	1.1439	268.934
1.14574	285.34	1.14574	269.032
1.14574	285.455	1.14574	269.078
1.14758	285.545	1.14574	269.095
1.14758	285.719	1.14758	269.193
1.14758	285.852	1.14758	269.252
1.14942	286.018	1.14758	269.299
1.14942	286.117	1.14942	269.352
1.15126	286.298	1.14942	269.46
1.15126	286.452	1.15126	269.526
1.15126	286.563	1.15126	269.639
1.15311	286.651	1.15126	269.691
1.15311	286.751	1.15311	269.723
1.15311	286.82	1.15311	269.752
1.15495	286.934	1.15311	269.794
1.15495	287.065	1.15495	269.839
1.15495	287.149	1.15495	269.898
1.15679	287.303	1.15679	269.96
1.15679	287.48	1.15679	269.993
1.15863	287.613	1.15679	270.063
1.15863	287.686	1.15863	270.145
1.15863	287.846	1.15863	270.14
1.16047	287.937	1.15863	270.236
1.16047	288.004	1.16047	270.27
1.16047	288.114	1.16047	270.316
1.16232	288.247	1.16047	270.328
1.16232	288.386	1.16232	270.402
1.16232	288.494	1.16232	270.455
1.16416	288.569	1.16416	270.49
1.16416	288.727	1.16416	270.564
1.166	288.848	1.16416	270.605
1.166	288.958	1.166	270.718
1.166	289.064	1.166	270.803
1.16784	289.194	1.16784	270.874
1.16784	289.335	1.16784	270.895
1.16784	289.42	1.16784	270.956
1.16968	289.486	1.16784	270.981
1.16968	289.574	1.16968	271.059
1.16968	289.698	1.16968	271.1
1.17153	289.831	1.17153	271.159
1.17153	289.907	1.17153	271.195
1.17337	290.022	1.17153	271.294
1.17337	290.201	1.17337	271.382
1.17337	290.308	1.17337	271.448
1.17521	290.389	1.17521	271.49
1.17521	290.487	1.17521	271.482
1.17521	290.581	1.17521	271.56
1.17705	290.685	1.17521	271.608
1.17705	290.777	1.17705	271.639
1.17705	290.906	1.17705	271.708
1.17889	291.042	1.17889	271.762
1.17889	291.15	1.17889	271.858
1.18074	291.231	1.17889	271.932
1.18074	291.325	1.18074	272.068
1.18074	291.403	1.18074	272.109
1.18258	291.492	1.18258	272.177
1.18258	291.606	1.18258	272.247
1.18258	291.706	1.18258	272.305
1.18442	291.808	1.18258	272.363
1.18442	291.949	1.18442	272.393
1.18442	292.087	1.18442	272.435
1.18626	292.144	1.18626	272.484
1.18626	292.291	1.18626	272.537
1.18626	292.399	1.18626	272.591
1.1881	292.504	1.1881	272.632
1.1881	292.626	1.1881	272.798
1.18995	292.718	1.18995	272.854
1.18995	292.789	1.18995	272.894
1.18995	292.869	1.18995	272.922
1.19179	292.971	1.18995	272.913
1.19179	293.071	1.19179	272.95
1.19179	293.159	1.19179	272.978
1.19363	293.3	1.19363	273.061
1.19363	293.448	1.19363	273.148
1.19547	293.582	1.19363	273.234
1.19547	293.669	1.19547	273.305
1.19547	293.807	1.19547	273.385
1.19731	293.849	1.19731	273.403
1.19731	293.947	1.19731	273.465
1.19731	294.002	1.19731	273.522
1.19916	294.123	1.19731	273.5
1.19916	294.233	1.19916	273.562
1.201	294.347	1.19916	273.62
1.201	294.436	1.201	273.68
1.201	294.563	1.201	273.742
1.20284	294.662	1.201	273.849
1.20284	294.745	1.20284	273.912
1.20468	294.836	1.20284	274.008
1.20468	294.913	1.20468	274.129
1.20468	295.036	1.20468	274.173
1.20468	295.143	1.20468	274.207
1.20652	295.211	1.20468	274.245
1.20652	295.243	1.20653	274.244
1.20837	295.312	1.20653	274.285
1.20837	295.376	1.20837	274.391
1.20837	295.519	1.20837	274.454
1.21021	295.591	1.20837	274.521
1.21021	295.656	1.21021	274.628
1.21205	295.755	1.21021	274.705
1.21205	295.817	1.21021	274.784
1.21205	295.842	1.21205	274.839
1.21389	295.953	1.21205	274.852
1.21389	296.079	1.21205	274.91
1.21573	296.178	1.21389	274.929
1.21573	296.288	1.21389	275.033
1.21573	296.384	1.21389	275.092
1.21758	296.468	1.21573	275.122
1.21758	296.537	1.21573	275.172
1.21942	296.627	1.21758	275.249
1.21942	296.638	1.21758	275.305
1.21942	296.68	1.21758	275.374
1.22126	296.712	1.21942	275.431
1.22126	296.779	1.21942	275.509
1.2231	296.836	1.21942	275.574
1.2231	296.951	1.22126	275.581
1.22494	297.005	1.22126	275.623
1.22494	297.045	1.22126	275.698
1.22494	297.121	1.2231	275.792
1.22679	297.167	1.2231	275.871
1.22679	297.179	1.22495	275.959
1.22679	297.253	1.22495	276.042
1.22863	297.303	1.22495	276.123
1.22863	297.359	1.22679	276.247
1.22863	297.397	1.22679	276.221
1.23047	297.453	1.22679	276.26
1.23047	297.546	1.22863	276.335
1.23047	297.605	1.22863	276.34
1.23231	297.678	1.22863	276.384
1.23231	297.725	1.23047	276.485
1.23231	297.827	1.23047	276.569
1.23416	297.884	1.23047	276.64
1.23416	298.017	1.23231	276.676
1.23416	298.117	1.23231	276.75
1.236	298.169	1.23416	276.792
1.236	298.271	1.23416	276.858
1.236	298.343	1.23416	276.865
1.23784	298.456	1.236	276.933
1.23784	298.526	1.236	276.995
1.23784	298.635	1.236	277.013
1.23968	298.738	1.23784	277.089
1.23968	298.829	1.23784	277.143
1.23968	298.945	1.23784	277.269
1.24152	299.009	1.23968	277.354
1.24152	299.105	1.23968	277.415
1.24152	299.142	1.24152	277.477
1.24336	299.25	1.24152	277.578
1.24336	299.277	1.24152	277.646
1.24336	299.368	1.24337	277.652
1.24521	299.51	1.24337	277.708
1.24521	299.632	1.24337	277.735
1.24521	299.755	1.24521	277.788
1.24705	299.849	1.24521	277.842
1.24705	299.929	1.24521	277.91
1.24889	300.014	1.24705	277.999
1.24889	300.142	1.24705	278.086
1.24889	300.178	1.24889	278.169
1.24889	300.272	1.24889	278.182
1.25073	300.309	1.24889	278.205
1.25073	300.418	1.24889	278.184
1.25073	300.52	1.25073	278.328
1.25258	300.651	1.25073	278.367
1.25258	300.716	1.25258	278.439
1.25442	300.788	1.25258	278.537
1.25442	300.877	1.25258	278.574
1.25442	300.96	1.25442	278.667
1.25626	301.035	1.25442	278.723
1.25626	301.078	1.25626	278.79
1.25626	301.184	1.25626	278.82
1.2581	301.266	1.25626	278.872
1.2581	301.363	1.25626	278.925
1.2581	301.449	1.2581	278.987
1.25994	301.544	1.2581	279.063
1.25994	301.613	1.25994	279.11
1.25994	301.698	1.25994	279.155
1.26179	301.792	1.25994	279.177
1.26179	301.883	1.26179	279.294
1.26363	302.031	1.26179	279.355
1.26363	302.127	1.26363	279.434
1.26363	302.183	1.26363	279.478
1.26363	302.207	1.26363	279.501
1.26547	302.317	1.26363	279.601
1.26547	302.406	1.26547	279.652
1.26547	302.523	1.26547	279.662
1.26731	302.669	1.26731	279.74
1.26731	302.767	1.26731	279.792
1.26915	302.843	1.26731	279.799
1.26915	302.915	1.26915	279.878
1.26915	303.041	1.26915	279.972
1.271	303.195	1.271	280.048
1.271	303.227	1.271	280.063
1.271	303.285	1.271	280.103
1.271	303.333	1.271	280.122
1.27284	303.399	1.27284	280.164
1.27284	303.49	1.27284	280.222
1.27468	303.628	1.27468	280.335
1.27468	303.78	1.27468	280.4
1.27468	303.884	1.27468	280.49
1.27652	303.947	1.27652	280.592
1.27652	304.1	1.27652	280.683
1.27836	304.239	1.27836	280.746
1.27836	304.26	1.27836	280.77
1.27836	304.308	1.27836	280.789
1.27836	304.404	1.27836	280.819
1.28021	304.479	1.28021	280.866
1.28021	304.547	1.28021	280.945
1.28021	304.672	1.28205	281.009
1.28205	304.786	1.28205	281.066
1.28205	304.849	1.28205	281.147
1.28389	304.936	1.28389	281.24
1.28389	305.038	1.28389	281.294
1.28389	305.184	1.28573	281.372
1.28573	305.235	1.28573	281.393
1.28573	305.28	1.28573	281.456
1.28573	305.435	1.28573	281.484
1.28757	305.495	1.28757	281.487
1.28757	305.558	1.28757	281.556
1.28757	305.623	1.28942	281.695
1.28942	305.664	1.28942	281.693
1.28942	305.757	1.28942	281.769
1.29126	305.899	1.29126	281.865
1.29126	306.017	1.29126	281.901
1.29126	306.169	1.2931	281.99
1.2931	306.221	1.2931	282.02
1.2931	306.291	1.2931	282.025
1.2931	306.343	1.2931	282.072
1.29494	306.422	1.29494	282.131
1.29494	306.496	1.29494	282.172
1.29494	306.594	1.29678	282.218
1.29678	306.691	1.29678	282.277
1.29678	306.789	1.29678	282.35
1.29678	306.873	1.29863	282.386
1.29863	306.998	1.29863	282.5
1.29863	307.103	1.30047	282.586
1.30047	307.154	1.30047	282.584
1.30047	307.244	1.30047	282.611
1.30047	307.314	1.30047	282.678
1.30047	307.362	1.30231	282.703
1.30231	307.433	1.30231	282.745
1.30231	307.559	1.30415	282.849
1.30415	307.688	1.30415	282.969
1.30415	307.765	1.30415	283.047
1.30415	307.878	1.30599	283.131
1.30599	307.98	1.30599	283.197
1.30599	308.023	1.30784	283.231
1.30784	308.127	1.30784	283.276
1.30784	308.197	1.30784	283.289
1.30784	308.268	1.30784	283.326
1.30784	308.384	1.30968	283.351
1.30968	308.487	1.30968	283.458
1.30968	308.647	1.31152	283.507
1.31152	308.674	1.31152	283.573
1.31152	308.733	1.31152	283.615
1.31152	308.825	1.31336	283.677
1.31336	308.925	1.31336	283.732
1.31336	309.026	1.3152	283.82
1.31336	309.121	1.3152	283.881
1.3152	309.238	1.3152	283.923
1.3152	309.286	1.3152	283.937
1.3152	309.312	1.31705	283.97
1.31705	309.394	1.31705	284.07
1.31705	309.447	1.31889	284.116
1.31705	309.559	1.31889	284.178
1.31889	309.667	1.31889	284.284
1.31889	309.794	1.32073	284.34
1.32073	309.87	1.32073	284.393
1.32073	309.954	1.32257	284.398
1.32073	310.045	1.32257	284.487
1.32257	310.09	1.32257	284.432
1.32257	310.122	1.32441	284.5
1.32257	310.169	1.32441	284.507
1.32441	310.231	1.32441	284.572
1.32441	310.301	1.32626	284.676
1.32441	310.37	1.32626	284.742
1.32626	310.431	1.32626	284.786
1.32626	310.563	1.3281	284.844
1.3281	310.623	1.3281	284.906
1.3281	310.712	1.32994	284.945
1.3281	310.773	1.32994	284.946
[truncated: 37,637 more rows]
