# Supplementary material for: Investigation on the bond-slip behavior of recycled aggregate concrete-filled steel tube with studs
Source: PLoS One. 2025 Jul 1;20(7):e0325279. doi: 10.1371/journal.pone.0325279 (PMC12212574; doi:10.1371/journal.pone.0325279)
Supplement: S1 Data — (ZIP) [file pone.0325279.s001.zip › S1 Data/Fig 8 Data.xlsx]

## Sheet: (a) Specimen RACFST-1
Distance to the free end/mm	ɛ/10-6
	0.3Pu	0.5Pu	0.7Pu	Pu	Pr
20	-156.1	-244.7	-325.6	-450.3	-332.1
55	-68	-189.9	-315.4	-499.8	-270.1
110	-124.1	-236.6	-360.7	-541.1	-350.2
185	-87.5	-202.7	-316.7	-460.9	-241.2
260	-62	-164.7	-260.4	-397.1	-320.1
335	-48.3	-147	-228	-342.9	-174.1
410	-22	-116.1	-268.3	-386.6	-344.3

## Sheet: (b) Specimen RACFST-5
Distance to the free end/mm	ɛ/10-6
	0.3Pu	0.5Pu	0.7Pu	Pu	Pr
20	-1273.2	-1573.6	-1784.9	-2034.5	-1824.8
55	-539.3	-808.6	-1049.8	-1311	-1024.2
110	-420.9	-712.3	-991.2	-1356.5	-1078.4
185	-256.9	-441.6	-642.8	-959.3	-712.2
260	-340.3	-588.9	-656.9	-14	730
335	-282.3	-487.1	-692.6	-897.1	-785.6
410	-262.1	-453.5	-605.6	-708.8	-624.9
