# Supplementary material for: Investigation on the bond-slip behavior of recycled aggregate concrete-filled steel tube with studs
Source: PLoS One. 2025 Jul 1;20(7):e0325279. doi: 10.1371/journal.pone.0325279 (PMC12212574; doi:10.1371/journal.pone.0325279)
Supplement: S1 Data — (ZIP) [file pone.0325279.s001.zip › S1 Data/Fig 9 Data.xlsx]

## Sheet: (a) Specimen RACFST-1
Distance to the free end/mm	ɛ/10-6
	0.3Pu	0.5Pu	0.7Pu	Pu	Pr
20	75.4	103.7	130.7	167.8	151.5
55	143.1	215.6	249.2	292.2	321.4
110	35.1	121.5	167.2	231.9	115.2
185	13.5	103.4	154.1	262.8	187
260	17.7	107	157.8	247.7	156.5
335	19.5	118.5	187.8	268.7	265.6
410	41.5	159.6	230.2	246.9	187.5

## Sheet: (b) Specimen RACFST-5
Distance to the free end/mm	ɛ/10-6
	0.3Pu	0.5Pu	0.7Pu	Pu	Pr
20	124.3	174.4	218.5	303.5	281.2
55	113.2	177.5	254.9	400	389.1
110	135.4	210.4	292.8	383.2	323.5
185	130.5	226.2	322.7	562.3	457.8
260	93.9	160.6	90.4	467.8	-57.5
335	97.7	157.3	238.4	350.2	326.4
410	101.1	152.6	248.4	479.4	502
